# Supplementary material for: Genomic Structural Equation Modeling Reveals Shared Genetic Architecture and Pleiotropic Hub Genes of Sepsis-Induced Cardiomyopathy
Source: Genes (Basel). 2026 Jun 30;17(7):751. doi: 10.3390/genes17070751 (PMC13408642; doi:10.3390/genes17070751)
Supplement: Supplementary file 1 [file genes-17-00751-s001.zip › Table S9.xlsx]

## Sheet: Table S9
Table S9. Prior trait associations of lead variants cataloged in the GWAS literature.
Lead SNP	chr	pos	p	Previous GWAS associations
rs10096189	8	11588439	4.59425e-09	Waist circumference adjusted for body mass index [PMID:34021172]; A body shape index [PMID:34021172]; Waist-hip index [PMID:34021172]; Fruit consumption [PMID:32066663]; Left ventricular global circumferential strain (MTAG) [PMID:33495596]; Estimated glomerular filtration rate (creatinine) [PMID:35710981]; Left ventricular global longitudinal strain (MTAG) [PMID:33495596]; Waist-to-hip ratio adju…
rs10118838	9	126493307	1.24003e-08	Heel bone mineral density [PMID:30048462]; Educational attainment [PMID:35361970]; Heel bone mineral density [PMID:30595370]
rs1012933	14	54568241	1.67435e-08	Estimated glomerular filtration rate (creatinine) [PMID:35710981]
rs10209331	2	48988149	3.73984e-08	Morning person [PMID:30595370]; Polycystic ovary syndrome [PMID:21151128]; Polycystic ovary syndrome [PMID:22885925]
rs10485678	20	39663329	2.3165e-10	Cortex volume change rate x age interaction (1df) [PMID:35383335]; Height [PMID:30595370]
rs10903341	8	11499967	6.12871e-09	Platelet count [PMID:32888493]; General factor of neuroticism [PMID:30867560]; Medication use (diuretics) [PMID:31015401]; Waist circumference adjusted for body mass index [PMID:34021172]; Mean platelet volume [PMID:32888493]; Average diameter for VLDL particles [PMID:35213538]; Triglyceride levels [PMID:32203549]; Average diameter for LDL particles [PMID:35213538]; Waist-hip index [PMID:34021172…
rs10927196	1	244489069	3.84356e-08	Monocyte count [PMID:34594039]
rs11079159	17	53373550	2.05732e-11	QRS duration [PMID:36050321]; QRS duration [PMID:27659466]; HDL cholesterol levels [PMID:32203549]
rs11145769	9	139265870	8.04097e-09	Joint damage in rheumatoid arthritis [PMID:26498133]
rs11152897	6	105998762	1.55275e-08	Male-pattern baldness [PMID:30573740]
rs111958909	5	120020041	5.69639e-12	Immune reponse to smallpox (secreted IL-12p40) [PMID:22610502]
rs112018514	15	86557627	3.61617e-10	Thrombin-activatable fibrinolysis inhibitor activation peptide [PMID:29378355]
rs112353266	21	45700576	2.83416e-08	Rheumatoid arthritis [PMID:34594039]
rs11244883	10	127891398	4.1308e-14	Isobutyrylglycine levels in elite athletes [PMID:31882771]
rs112748313	8	3748860	1.84265e-14	Parasitemia in Tripanosoma cruzi seropositivity [PMID:24324551]
rs112896750	17	46263909	3.53326e-08	Snoring [PMID:30804565]
rs113118467	2	9265338	2.32225e-08	Diisocyanate-induced asthma [PMID:25918132]
rs113863514	4	90818627	3.42714e-09	Appendicular lean mass [PMID:33097823]
rs114332775	10	114900507	1.35893e-09	Serum dimethylarginine levels (asymmetric/symetric ratio) [PMID:24159190]; Educational attainment [PMID:35361970]
rs114364946	2	193771468	8.12828e-10	Educational attainment [PMID:35361970]
rs114385344	8	22876852	5.40291e-09	TNF-related apoptosis-inducing ligand receptor 2 levels [PMID:33067605]
rs114666007	5	2754661	2.81514e-08	Protein quantitative trait loci (liver) [PMID:32778093]
rs1147256	12	127406854	2.88908e-08	Adolescent idiopathic scoliosis [PMID:30019117]
rs114831515	1	84889928	2.7605e-09	IgG glycosylation [PMID:23382691]
rs114860848	5	175194987	2.19295e-12	Facial morphology (factor 20) [PMID:28441456]
rs114949804	2	241177042	1.33835e-12	Serum platinum levels after completion of cisplatin chemotherapy [PMID:31296530]
rs114990724	6	55818607	1.27906e-08	Lung function (FVC) [PMID:30595370]; Pulse pressure [PMID:35762941]
rs115054901	1	221609644	8.13747e-09	Insulin-like growth factor 1 levels [PMID:33462484]
rs115155840	5	32761578	1.59278e-09	Diastolic blood pressure [PMID:35762941]
rs11596980	10	101719582	6.79175e-15	Mean corpuscular volume [PMID:34104963]; Mean corpuscular hemoglobin [PMID:30595370]; Response to radiotherapy in cancer (late toxicity) [PMID:24785509]
rs11605930	11	56697103	2.16855e-08	Gut microbiota (bacterial taxa, hurdle binary method) [PMID:32572223]
rs116072284	2	232103694	6.48702e-10	Height [PMID:30595370]
rs116174589	5	60595534	2.62332e-13	Educational attainment (years of education) [PMID:30038396]
rs116338908	4	97653763	1.28294e-15	Educational attainment [PMID:35361970]
rs116416443	11	123577400	1.24121e-11	Response to antipsychotic therapy (extrapyramidal side effects) [PMID:19875103]
rs116439690	4	18619167	5.14731e-09	Diverticular disease [PMID:30177863]
rs116660903	2	124665496	2.23658e-12	Low myopia vs hyperopia [PMID:33830181]
rs116745525	1	84922079	4.58434e-12	Response to hepatitis C treatment [PMID:22095909]
rs116805787	2	9620287	9.39586e-11	Serum dimethylarginine levels (asymmetric/symetric ratio) [PMID:24159190]; Coronary artery disease [PMID:35915156]; Birth weight [PMID:31097437]; Alcohol dependence (age at onset) [PMID:24962325]; Appendicular lean mass [PMID:33097823]
rs117025790	19	41275173	1.58843e-10	Vaginal microbiome relative abundance (g_Anaerococcus) [PMID:34282934]
rs117107520	8	99704857	2.18316e-09	Ensifer abundance in stool [PMID:35115689]
rs11711610	3	73573357	1.0376e-10	Lung function (FEV1/FVC) [PMID:30595370]; PR interval [PMID:30046033]; Neck circumference (BMI adjusted) [PMID:33907307]; Electrocardiographic traits (multivariate) [PMID:32602732]; Myocardial fractal dimension (slice 2) [PMID:32814899]; Myocardial fractal dimension (slice 3) [PMID:32814899]; PR interval [PMID:32439900]; QRS duration [PMID:36050321]; Neck circumference [PMID:33907307]
rs11721007	3	14260417	5.3968e-12	Monocyte percentage of white cells [PMID:32888494]; Red cell distribution width [PMID:30595370]; Neutrophil count [PMID:32888493]; Dilated cardiomyopathy (MTAG) [PMID:33495596]; PR interval [PMID:32439900]; QRS duration [PMID:36050321]; Dilated cardiomyopathy [PMID:33677556]; Electrocardiogram morphology (amplitude at temporal datapoints) [PMID:32916098]; Hypertrophic cardiomyopathy (sarcomere ne…
rs117356650	7	67810306	2.50628e-22	Predicted developmental stuttering [PMID:34861174]
rs117374667	8	8364924	8.25476e-09	Neuroticism [PMID:30643256]; Spicy food liking [PMID:35585065]; White matter hyperintensity volume [PMID:33293549]; Carotid intima media thickness [PMID:30510157]; General factor of neuroticism [PMID:30867560]; Endometriosis or asthma (pleiotropy) [PMID:35472084]; F-burn/spicy liking (derived food-liking factor) [PMID:35585065]; F-capsicum liking (derived food-liking factor) [PMID:35585065]; Whit…
rs117406264	7	137241832	9.64891e-12	AIDS progression [PMID:21502085]
rs117648089	10	94974888	1.57748e-09	Mitochondrial DNA copy number [PMID:34964454]
rs117731828	10	70075894	9.42956e-09	Glycated hemoglobin levels [PMID:33462484]
rs117732687	9	2421135	3.54198e-09	Menstruation quality of life impact (bowel movement) [PMID:29855537]
rs117760947	12	129882215	2.42122e-08	Anti-feline herpes IgG levels [PMID:34804013]
rs11777722	8	8415295	2.46265e-11	Cervical cancer [PMID:28806749]; Waist circumference adjusted for body mass index [PMID:34021172]; A body shape index [PMID:34021172]
rs117803005	12	120963926	1.04685e-08	C-reactive protein levels [PMID:31900758]
rs117805804	16	75125835	1.31985e-09	Post bronchodilator FEV1/FVC ratio [PMID:26634245]
rs11780775	8	84817229	1.15337e-08	Hepatitis B [PMID:28928442]; Cerebellum white matter volume change rate [PMID:35383335]
rs117910896	11	32844229	3.38773e-14	Metabolite levels [PMID:23823483]
rs118011148	17	26767428	1.886e-13	Low density lipoprotein cholesterol levels [PMID:29403010]; LDL cholesterol [PMID:34594039]; Low density lipoprotein cholesterol levels [PMID:33462484]; Apolipoprotein B levels [PMID:33462484]; Total cholesterol levels [PMID:33462484]; Total cholesterol levels [PMID:34887591]; Principal component-derived dietary pattern 11 [PMID:32193382]; Urate levels [PMID:33356394]
rs118099096	8	10169257	3.18916e-08	Lifetime smoking [PMID:34855049]; Self-reported math ability (MTAG) [PMID:30038396]; Insomnia [PMID:35835914]; Disruptive behavior (multivariate analysis) [PMID:36324656]; Gut microbiota abundance (family Streptococcaceae id.1850) [PMID:33462485]; Smoking initiation (ever regular vs never regular) [PMID:30643251]; General factor of neuroticism [PMID:30867560]; Smoking status (ever vs never smoker…
rs1205431	20	36867741	4.95361e-11	Pulse rate [PMID:36329257]; Pulse pressure [PMID:30578418]; QT dynamics during exercise [PMID:32527199]; PR interval [PMID:32439900]; Heart rate variability traits (SDNN) [PMID:28613276]; Heart rate variability traits (RMSSD) [PMID:28613276]; Whole brain free water diffusion (multivariate analysis) [PMID:35505052]; Orbital telorism [PMID:34791242]; Resting heart rate [PMID:29769521]; Resting hear…
rs12079115	1	120308275	2.73454e-09	Change in glucose in response to thiazide diuretic treatment in hypertension [PMID:29523524]
rs12133084	1	57600215	7.77942e-11	Serum levels of protein SEMG1 [PMID:35078996]
rs12200363	6	160583732	2.30985e-09	Lipoprotein (a) levels [PMID:33462484]
rs12331496	4	145989190	4.88974e-11	Hip circumference adjusted for BMI [PMID:34021172]; Glycated hemoglobin levels [PMID:33462484]
rs12501032	4	23951018	7.39354e-10	Resting heart rate [PMID:27798624]; Gout [PMID:22179738]
rs12541595	8	125857359	1.68033e-25	Metabolite levels [PMID:23823483]; Lactosyl-N-behenoyl-sphingosine (d18:1/22:0) levels in elite athletes [PMID:31882771]; Reticulocyte fraction of red cells [PMID:32888494]; Left ventricular ejection fraction [PMID:32382064]; Left ventricle diastolic internal dimension [PMID:28394258]; Hematocrit [PMID:32888493]; Left ventricular ejection fraction [PMID:33495596]; Left ventricular end-systolic vo…
rs12568580	1	119504673	2.42307e-08	Waist circumference adjusted for body mass index [PMID:31669095]
rs12573039	10	74746338	4.38899e-09	interferon-related traits [PMID:33104735]
rs12661260	6	122576086	4.44644e-09	Optic cup area [PMID:31798171]; Vertex-wise sulcal depth [PMID:34910505]; Atrial fibrillation [PMID:28416818]; Optic disc size [PMID:31809533]
rs12889267	14	21542766	2.43988e-11	Fat-free mass [PMID:30593698]; Hemoglobin levels [PMID:32327693]; Hematocrit [PMID:27863252]; Resting heart rate [PMID:27798624]; PR interval [PMID:32439900]; Hematocrit [PMID:32888494]; Hematocrit [PMID:32888493]; Hemoglobin concentration [PMID:32888493]; Hemoglobin [PMID:32888494]; Heart rate response to exercise [PMID:29769521]; Red blood cell count [PMID:32888493]; Vertex-wise cortical thickn…
rs12992992	2	146102948	1.63009e-09	Low myopia vs hyperopia [PMID:33830181]
rs13118969	4	73111290	4.84938e-13	Vitamin D levels [PMID:33462484]
rs1317352	20	51714075	9.85726e-11	Waist circumference adjusted for body mass index [PMID:31669095]; Waist-to-hip ratio adjusted for BMI [PMID:31669095]; A body shape index [PMID:34021172]; Waist-to-hip ratio adjusted for BMI [PMID:34021172]; Waist circumference adjusted for body mass index [PMID:34021172]; Waist-hip index [PMID:34021172]
rs13269944	8	141653947	1.31743e-08	Age-related hearing impairment (MTAG) [PMID:32986727]; Age-related hearing impairment [PMID:34108613]; Electrocardiogram morphology (amplitude at temporal datapoints) [PMID:32916098]; Smoking status (ever vs never smokers) [PMID:30643258]; Externalizing behaviour (multivariate analysis) [PMID:34446935]; Atrial fibrillation/atrial flutter [PMID:34594039]; Smoking initiation (ever regular vs never …
rs13280206	8	8677550	6.29562e-11	Corneal endothelial cell size variation coefficient [PMID:30894546]; General factor of neuroticism [PMID:30867560]; High density lipoprotein cholesterol levels [PMID:32902719]
rs13312971	8	90949097	8.2311e-11	Serum tin levels [PMID:35501403]
rs137872026	17	27307480	1.67639e-08	Total cholesterol levels [PMID:34887591]; Principal component-derived dietary pattern 11 [PMID:32193382]; Urate levels [PMID:33356394]
rs137968292	2	179337264	8.02057e-14	Appendicular lean mass [PMID:33097823]
rs138397133	6	140401394	3.12451e-09	Protein quantitative trait loci (liver) [PMID:32778093]
rs139536097	18	77156174	1.50287e-09	Creatinine levels [PMID:33462484]; Estimated glomerular filtration rate [PMID:33462484]; Vaginal microbiome dominance (g_Lactobacillus) [PMID:34282934]
rs140217625	17	45759334	2.60405e-09	Waist-to-hip ratio adjusted for BMI [PMID:31669095]; Waist circumference adjusted for body mass index [PMID:31669095]; Waist-hip ratio [PMID:30595370]
rs140409943	1	201946448	8.84221e-10	Serum levels of protein RNPEP [PMID:35078996]
rs140819668	2	220041654	9.76405e-10	N-acetylaspartate (naa) levels [PMID:35347128]
rs140972446	17	38732835	1.38426e-08	Lymphocyte count [PMID:27863252]; Lymphocyte percentage of white cells [PMID:32888494]; Lymphocyte count [PMID:32888494]; CCR7 on naive CD8+ T cell [PMID:32929287]; Neutrophil percentage of white cells [PMID:32888494]; CCR7 on naive CD4+ T cell [PMID:32929287]
rs141437761	15	75501830	3.05596e-09	Estimated glomerular filtration rate [PMID:33462484]; Creatinine levels [PMID:33462484]; Cystatin C levels [PMID:33462484]; Percentage of invited food questionnaires completed [PMID:33563987]
rs141705406	16	68916181	1.57234e-13	HDL cholesterol [PMID:30275531]; Cortical surface area (MOSTest) [PMID:32665545]
rs141734291	5	174374515	7.52045e-11	Large artery stroke [PMID:34031191]
rs142060308	11	69809960	4.80872e-13	Protein quantitative trait loci (liver) [PMID:32778093]
rs142162267	12	86460141	2.99386e-10	Mitochondrial DNA copy number [PMID:30704525]
rs142266667	13	28156808	6.15761e-09	Educational attainment [PMID:35361970]; Highest math class taken (MTAG) [PMID:30038396]; Mean arterial pressure [PMID:34594039]
rs142320277	2	141422979	1.24339e-13	Peak cortisol response to low dose short synacthen test in corticosteroid treated asthma [PMID:29551627]
rs142368333	9	116160118	8.35355e-10	Glycosphingolipids (d41:1) levels [PMID:35393526]; Glycosphingolipids (d42:1) levels [PMID:35393526]; Glycosphingolipids (d40:1) levels [PMID:35393526]
rs142404867	1	9119318	1.60589e-08	High myopia [PMID:33830181]
rs142461330	7	55012097	1.08297e-08	Glioma [PMID:28346443]; Non-glioblastoma glioma [PMID:28346443]; Glioblastoma [PMID:28346443]; Glioma [PMID:29743610]; Glioblastoma [PMID:29743610]; Glioblastoma [PMID:26424050]; Non-glioblastoma glioma [PMID:26424050]; Glioma [PMID:26424050]; Glioblastoma (age-stratified) [PMID:30152087]; Brainstem global volume Midbrain [PMID:33875891]; Cortical thickness [PMID:34560273]; Vertex-wise sulcal dep…
rs142883502	11	58802304	2.98095e-11	Sex hormone-binding globulin levels [PMID:32042192]; Sex hormone-binding globulin levels adjusted for BMI [PMID:32042192]
rs143136587	11	45437944	7.16497e-10	Hypertrophic cardiomyopathy (sarcomere positive) [PMID:33495597]
rs143234605	7	69968496	1.73444e-11	Male-pattern baldness [PMID:28196072]; Cognitive aspects of educational attainment [PMID:33414549]; Cognitive performance [PMID:30038396]; Cognitive performance (MTAG) [PMID:30038396]
rs143387014	11	68665307	1.6199e-09	Triglyceride levels [PMID:33462484]; High density lipoprotein cholesterol levels [PMID:33462484]
rs143768307	3	33626040	1.97714e-12	Suicidal or self-harm ideation [PMID:31926482]
rs143950837	4	119499490	1.12355e-12	Heel bone mineral density [PMID:30048462]; Heel bone mineral density [PMID:30598549]; Cannabis dependence symptom count [PMID:27028160]; Educational attainment (MTAG) [PMID:30038396]; Height [PMID:30595370]; Alzheimer’s disease polygenic risk score (upper quantile vs lower quantile) [PMID:35589863]
rs144266828	17	2750452	4.5939e-08	S-6-hydroxywarfarin to S-warfarin ratio [PMID:36210801]
rs144409768	1	171883190	4.12759e-12	Hip circumference adjusted for BMI [PMID:34021172]
rs144473890	2	145540283	5.01584e-12	Low myopia vs hyperopia [PMID:33830181]
rs144558932	14	25078451	4.89518e-10	Abdominal fat cell number [PMID:35320353]
rs144654894	4	45616823	1.16051e-10	Protein quantitative trait loci (liver) [PMID:32778093]
rs144737537	12	53750337	3.13015e-08	Waist-to-hip ratio adjusted for BMI [PMID:31669095]; Waist-to-hip ratio adjusted for BMI [PMID:34021172]; Waist-hip index [PMID:34021172]
rs145766817	16	5288639	4.55078e-12	Cigarette consumption x hours spent using computers interaction [PMID:34877740]
rs146030867	14	21772841	1.48455e-09	Strabismus [PMID:31073882]
rs146165299	16	67563292	1.31151e-08	Educational attainment [PMID:35361970]
rs147218773	6	160916029	1.00144e-08	Lipoprotein (a) levels [PMID:28512139]
rs147406944	12	69115269	1.12528e-08	Bipolar disorder (body mass index interaction) [PMID:24322204]
rs147484644	20	33797531	2.13987e-10	Copine-1 levels [PMID:36168886]; Hip circumference adjusted for BMI [PMID:34021172]; Educational attainment [PMID:35361970]; Response to paliperidone in schizophrenia (Multivariate) [PMID:27846195]; Response to paliperidone in schizophrenia (PANSS score) [PMID:27846195]
rs148148223	10	88490647	9.10531e-16	Heel bone mineral density [PMID:30598549]; PR interval [PMID:32439900]; Heel bone mineral density [PMID:30595370]; White blood cell count [PMID:30595370]; White blood cell count [PMID:32888494]
rs148990406	2	145057085	1.53426e-12	Vaginal microbiome MetaCyc pathway (PWY-6397|mycolyl-arabinogalactan-peptidoglycan complex biosynthesis) [PMID:34282934]
rs149515533	3	121857870	3.24933e-08	Serum phosphate levels [PMID:33462484]; Calcium levels [PMID:33462484]
rs149884636	7	142738606	4.16194e-13	Hemoglobin A1c levels [PMID:34594039]; High light scatter reticulocyte count [PMID:27863252]; High light scatter reticulocyte percentage of red cells [PMID:27863252]; Immature fraction of reticulocytes [PMID:27863252]; Immature fraction of reticulocytes [PMID:32888494]; Glycated hemoglobin levels [PMID:33462484]
rs150120141	21	30192061	6.58013e-10	Pulse pressure [PMID:27841878]; Pulse pressure [PMID:30578418]; Alanine transaminase levels [PMID:29403010]; Pulse pressure [PMID:34594039]
rs150467092	1	79290192	1.08846e-09	Red cell distribution width [PMID:32888493]; Red cell distribution width [PMID:32888494]; Mean corpuscular hemoglobin concentration [PMID:32888493]; Neutrophil percentage of white cells [PMID:32888494]; White blood cell count [PMID:30595370]; White blood cell count [PMID:32888493]; Eosinophil counts [PMID:32888494]; Eosinophil counts [PMID:32888493]; Monocyte count [PMID:32888493]; Neutrophil cou…
rs150614	7	28617332	2.94425e-08	White blood cell count [PMID:29403010]
rs150762228	16	892149	4.92204e-08	Protein quantitative trait loci (liver) [PMID:32778093]
rs150876253	10	52681979	1.32976e-12	Protein quantitative trait loci (liver) [PMID:32778093]
rs151161767	22	19250104	1.91987e-13	Protein quantitative trait loci (liver) [PMID:32778093]
rs151273204	12	56785984	4.80591e-12	Alcohol consumption x traumatic event in childhood (felt hated by family member) interaction [PMID:34417442]
rs151299662	6	76986551	8.53334e-10	QT interval [PMID:29213071]
rs1565630	7	128445266	1.4814e-09	Electrocardiogram morphology (amplitude at temporal datapoints) [PMID:32916098]; Calcium levels [PMID:25886283]; Hypertrophic cardiomyopathy [PMID:33495596]; Hypertrophic cardiomyopathy (MTAG) [PMID:33495596]; Reading disability or specific language impairment (pleiotropy) [PMID:25065397]; Reading disability or specific language impairment adjusted for intelligence quotient (pleiotropy) [PMID:250…
rs16866400	2	179448911	4.24466e-22	QT interval [PMID:34274964]; Supranormal left ventricular ejection fraction [PMID:35278270]; Blood protein levels [PMID:30072576]; Serum levels of protein FKBP7 [PMID:35078996]; Left ventricular ejection fraction [PMID:33495596]; Left atrial passive emptying fraction [PMID:34338756]; Left ventricular global circumferential strain [PMID:33495596]; Left ventricular mass [PMID:33495596]; Atrial fibr…
rs17024180	4	96475689	7.6661e-11	Educational attainment (MTAG) [PMID:30038396]
rs17104986	11	105958605	8.97476e-09	Univariate microbial feature (asv: asv013) at the antecubital fossa (moist skin) [PMID:36261456]
rs17137619	5	114641964	6.65342e-09	Growth-regulated protein alpha levels [PMID:27989323]
rs17161914	7	140813472	1.78256e-09	Longevity [PMID:33657282]
rs17400325	2	178565913	6.32625e-09	Myopia (age of diagnosis) [PMID:29808027]; Myopia [PMID:27182965]; Height [PMID:30595370]; Smoking initiation (ever regular vs never regular) (MTAG) [PMID:30643251]; Educational attainment (MTAG) [PMID:30038396]; High myopia [PMID:33830181]; Refractive error [PMID:35022715]; Educational attainment [PMID:35361970]; Hip circumference adjusted for BMI [PMID:34021172]; Height [PMID:34594039]
rs17505013	2	51098574	2.25578e-11	Educational attainment (years of education) [PMID:30038396]
rs17617337	10	121426884	1.82086e-35	Electrocardiogram morphology (amplitude at temporal datapoints) [PMID:32916098]; Parkinson's disease or first degree relation to individual with Parkinson's disease [PMID:31701892]; Left ventricular end-systolic volume [PMID:32382064]; Left ventricular ejection fraction [PMID:32382064]; Left ventricular end-diastolic volume [PMID:33495596]; Left ventricular global circumferential strain [PMID:334…
rs1763604	1	16339772	5.15263e-22	Stimulated adipocyte lipolysis [PMID:32180562]; JT interval [PMID:36050321]; Electrocardiogram morphology (amplitude at temporal datapoints) [PMID:32916098]; Diastolic blood pressure [PMID:35762941]; Systolic blood pressure [PMID:30595370]; Systolic blood pressure [PMID:35762941]; Breast cancer, ovarian cancer or prostate cancer (pleiotropy) [PMID:27432226]; Hypertrophic cardiomyopathy [PMID:3349…
rs17694984	8	18444910	1.20491e-08	Response to paliperidone in schizophrenia (PANSS score) [PMID:27846195]; Response to paliperidone in schizophrenia (negative Marder score) [PMID:27846195]
rs17804130	8	104438719	1.13145e-08	Alzheimer disease and age of onset [PMID:26830138]
rs180682538	2	57422006	8.80123e-12	Abdominal fat cell number [PMID:35320353]
rs181970909	3	141215802	1.8506e-12	Height [PMID:30595370]
rs185178041	12	13298965	3.48179e-08	Heel bone mineral density [PMID:30595370]; Heel bone mineral density [PMID:30598549]; Heel bone mineral density [PMID:28869591]; Heel bone mineral density [PMID:30048462]
rs186355217	6	140031237	7.8512e-10	Mean corpuscular hemoglobin [PMID:30595370]
rs186363204	7	44894767	2.33955e-08	Apolipoprotein A1 levels [PMID:32203549]; Gamma-glutamyltyrosine levels in elite athletes [PMID:31882771]; Vaginal microbiome MetaCyc pathway (ENTBACSYN-PWY|enterobactin biosynthesis) [PMID:34282934]
rs188438615	12	115083922	1.15086e-10	Electrocardiogram morphology (amplitude at temporal datapoints) [PMID:32916098]
rs1893433	18	34232952	1.87076e-14	Longitudinal peak diastolic strain rate [PMID:35479509]; Radial peak diastolic strain rate [PMID:35479509]; Electrocardiogram morphology (amplitude at temporal datapoints) [PMID:32916098]; JT interval [PMID:36050321]; Right ventricular ejection fraction [PMID:35697868]; Hypertrophic cardiomyopathy (sarcomere negative) [PMID:33495597]; Hypertrophic cardiomyopathy [PMID:33495596]; Hypertrophic card…
rs189401640	3	57195675	8.56761e-10	Lung function (FEV1/FVC) [PMID:30595370]
rs192026477	5	56053509	3.85431e-13	Lung function (FEV1/FVC) [PMID:30595370]; 2-hydroxylaurate levels in elite athletes [PMID:31882771]
rs192665233	17	37986075	1.13186e-09	Neutrophil-to-lymphocyte ratio [PMID:34469753]
rs1988216	18	1206817	1.11695e-09	Metabolite levels (Dihydroxy docosatrienoic acid) [PMID:23934736]
rs212172	16	72545721	8.50024e-16	Haptoglobin levels [PMID:36168886]; Bone mineral density (hip) [PMID:30172743]
rs2195883	7	46624237	4.33093e-08	QRS duration [PMID:21076409]; QRS duration [PMID:27577874]; QRS duration [PMID:27659466]; QRS duration [PMID:30012220]; QRS duration [PMID:36050321]; Macular thickness [PMID:30535121]; Endometriosis or asthma (pleiotropy) [PMID:35472084]; Retinal nerve fibre layer thickness or ganglion cell inner plexiform layer thickness (MTAG) [PMID:33979322]; Ganglion cell inner plexiform layer (GCIPL) thickne…
rs2218279	8	106674812	1.74014e-08	Platelet distribution width [PMID:32888494]
rs2291052	8	11410138	1.13009e-11	Serum alkaline phosphatase levels [PMID:33462484]
rs2296978	17	19265952	5.79162e-09	Educational attainment [PMID:35361970]
rs250135	16	79578259	1.77903e-11	Lifetime average cigarettes per day in chronic obstructive pulmonary disease [PMID:21685187]
rs268705	5	33399894	7.31497e-09	Lung function (FVC) [PMID:28166213]; Lung function (FVC) [PMID:30595370]; Lung function (FVC) [PMID:30804560]; FEV1 [PMID:30804560]
rs2737622	1	200108546	5.78599e-12	Gut microbiota alpha diversity (Simpson index) [PMID:33462485]
rs275178	15	39448180	2.02719e-08	Sex hormone-binding globulin levels adjusted for BMI [PMID:32042192]; Sex hormone-binding globulin levels [PMID:32042192]; Sex hormone-binding globulin levels [PMID:35192695]; Triglycerides [PMID:30275531]
rs28368141	9	21207276	1.08105e-09	DNA methylation PhenoAge acceleration [PMID:34187551]
rs28494539	14	74054934	4.67189e-08	Hippocampal volume [PMID:25625606]
rs28602525	8	8829981	8.22563e-09	Endometriosis or asthma (pleiotropy) [PMID:35472084]; General factor of neuroticism [PMID:30867560]; Waist circumference adjusted for body mass index [PMID:34021172]; Morning person [PMID:30696823]; Mood instability [PMID:29187730]; Phospholipids to total lipids ratio in small LDL [PMID:35213538]; Neuroticism [PMID:29255261]; Appendicular lean mass [PMID:31761296]; Chronic elevation of alanine am…
rs28637300	9	137023886	1.30334e-08	Cognitive function (delayed memory) (longitudinal) [PMID:35386118]
rs28730765	14	23855511	3.82611e-19	PR interval [PMID:32439900]; Large artery stroke [PMID:34031191]; PR interval [PMID:30046033]
rs2945230	8	8109936	3.47287e-15	Endometriosis or asthma (pleiotropy) [PMID:35472084]; General factor of neuroticism [PMID:30867560]; Waist circumference adjusted for body mass index [PMID:34021172]; Morning person [PMID:30696823]; Mood instability [PMID:29187730]; Phospholipids to total lipids ratio in small LDL [PMID:35213538]; Neuroticism [PMID:29255261]; Appendicular lean mass [PMID:31761296]; Chronic elevation of alanine am…
rs3176344	6	36650547	1.94352e-10	Systemic lupus erythematosus [PMID:33272962]; Externalizing behaviour score [PMID:32239439]
rs3219435	19	50919362	1.20539e-10	Electrocardiogram morphology (amplitude at temporal datapoints) [PMID:32916098]
rs33994795	8	9473429	4.12297e-15	Waist-hip index [PMID:34021172]; Corneal endothelial cell size variation coefficient [PMID:30894546]; Waist-to-hip ratio adjusted for BMI [PMID:34021172]; A body shape index [PMID:34021172]; Waist circumference adjusted for body mass index [PMID:34021172]; General factor of neuroticism [PMID:30867560]; Multiple myeloma (hyperdiploidy) [PMID:23502783]; Systolic blood pressure [PMID:35762941]; Syst…
rs34225581	11	46097595	7.04908e-09	Hypertrophic cardiomyopathy (sarcomere positive) [PMID:33495597]
rs34329263	19	17612568	5.56762e-11	Gut microbiota (bacterial taxa, rank normal transformation method) [PMID:32572223]
rs34416159	4	187116118	1.30705e-10	Activated partial thromboplastin time [PMID:29403010]
rs35003790	7	155557702	1.42034e-08	Systolic blood pressure [PMID:30595370]; Educational attainment (years of education) [PMID:30038396]; Educational attainment [PMID:35361970]
rs353619	11	35174595	3.33494e-09	Albumin levels [PMID:34321204]
rs35450384	12	112259837	1.18545e-09	Lactate levels [PMID:35213538]
rs35514703	6	33295977	4.05454e-09	Schizophrenia (MTAG) [PMID:32606422]
rs35612527	7	996645	2.83947e-12	Sex hormone-binding globulin levels [PMID:32042192]; Sex hormone-binding globulin levels [PMID:35192695]; Lysophosphatidylcholine (18:2) [sn1] levels [PMID:35668104]; Sex hormone-binding globulin levels adjusted for BMI [PMID:32042192]; Triglyceride levels [PMID:32203549]
rs35804072	9	92157637	2.51219e-11	Body mass index [PMID:31669095]
rs360038	1	33188265	4.44858e-15	Type 2 diabetes [PMID:32541925]
rs3918226	7	150690176	3.1483e-11	Cryptic phenotype that captures alpha-1-antitrypsin deficiency severity [PMID:35760791]; Diastolic blood pressure [PMID:35762941]; Systolic blood pressure [PMID:35762941]; Platelet distribution width [PMID:32888494]; Estimated glomerular filtration rate (creatinine) [PMID:34272381]; Estimated glomerular filtration rate (creatinine) [PMID:35710981]; Diastolic blood pressure (cigarette smoking inte…
rs41286035	9	72841405	1.47199e-08	Central corneal thickness (MTAG) [PMID:35446358]
rs41289860	20	31033766	8.13114e-09	Blood protein levels [PMID:29875488]; Serum levels of protein POFUT1 [PMID:35078996]
rs4151702	6	36645988	1.41482e-19	Systemic lupus erythematosus [PMID:33272962]; Pulse pressure [PMID:33230300]; Neutrophil count [PMID:32888493]; White blood cell count [PMID:32888494]; Coronary artery disease [PMID:29212778]; White blood cell count [PMID:32888493]; Breast cancer [PMID:29059683]; Triglycerides [PMID:30275531]; Alanine aminotransferase levels [PMID:34315874]; Aspartate aminotransferase levels [PMID:34315874]; Heig…
rs4745953	10	70010633	5.0214e-14	Vertical cup-disc ratio [PMID:34077760]
rs4815066	20	21790075	1.06798e-08	Male-pattern baldness [PMID:28196072]
rs4835728	5	138754741	5.61766e-10	Right ventricular ejection fraction [PMID:35697868]; Electrocardiogram morphology (amplitude at temporal datapoints) [PMID:32916098]; Hypertrophic cardiomyopathy [PMID:33495596]; Hypertrophic cardiomyopathy (MTAG) [PMID:33495596]; Supranormal left ventricular ejection fraction [PMID:35278270]; 2-hydroxybutyrate/2-hydroxyisobutyrate levels in elite athletes [PMID:31882771]; 3-hydroxyhexanoate leve…
rs4840609	8	11878338	7.83278e-19	Waist circumference adjusted for body mass index [PMID:34021172]; Waist-hip index [PMID:34021172]; Waist-to-hip ratio adjusted for BMI [PMID:34021172]; A body shape index [PMID:34021172]; General factor of neuroticism [PMID:30867560]; Aortic valve stenosis [PMID:29511194]; Triglyceride levels [PMID:33462484]; Non-albumin protein levels [PMID:33462484]; Serum total protein level [PMID:33462484]; C…
rs4840962	8	8276918	7.36377e-09	Facial morphology (segment 3) [PMID:33288918]; Waist-to-hip ratio adjusted for BMI [PMID:34021172]; A body shape index [PMID:34021172]; Concentration of small VLDL particles [PMID:35213538]; General factor of neuroticism [PMID:30867560]; Waist circumference adjusted for body mass index [PMID:34021172]; Appendicular lean mass [PMID:31761296]; Cholesteryl ester levels in very large VLDL [PMID:35213…
rs4853334	2	70360950	1.31842e-10	Low density lipoprotein cholesterol levels [PMID:34887591]; Hair color [PMID:30595370]; Total cholesterol levels [PMID:34594039]; High density lipoprotein cholesterol levels [PMID:34887591]; Lung function (FVC) [PMID:30595370]; Red blood cell count [PMID:30595370]; Mean reticulocyte volume [PMID:32888494]; Mean corpuscular volume [PMID:34594039]; Obesity-related traits [PMID:23251661]; Red blood …
rs4899243	14	68953817	4.14327e-08	Serum total protein level [PMID:33462484]
rs4968221	17	7445002	1.02803e-08	Testosterone levels [PMID:33462484]; Low testosterone levels [PMID:34337532]; Non-albumin protein levels [PMID:29403010]; Sex hormone-binding globulin levels [PMID:33462484]; Serum metabolite levels [PMID:33031748]; Red cell distribution width [PMID:30595370]; Albumin-globulin ratio [PMID:29403010]
rs4973007	2	232427508	1.56316e-08	Adolescent idiopathic scoliosis [PMID:30019117]
rs5030613	22	24176287	2.77572e-10	PR interval [PMID:32439900]; Dilated cardiomyopathy [PMID:33677556]; Left ventricular end-systolic volume [PMID:33495596]; Left ventricular mass to end-diastolic volume ratio [PMID:33495596]; Left ventricular global circumferential strain [PMID:33495596]; Left ventricular global radial strain [PMID:33495596]; Left ventricle wall thickness [PMID:33495596]; Fractional shortening [PMID:29403010]; Hy…
rs544966	3	187649735	1.45888e-08	Hay fever and/or eczema [PMID:31361310]; Asthma [PMID:31361310]; Atopic asthma [PMID:31669095]; Asthma [PMID:31959851]
rs55687436	6	132217606	1.85322e-08	Serum phosphate levels [PMID:33462484]
rs55714260	10	54527032	8.0922e-11	Mannose-binding protein C levels [PMID:36168886]
rs55809234	14	29809876	2.89673e-08	Educational attainment [PMID:35361970]
rs55837281	3	168882383	4.86692e-09	Plateletcrit [PMID:32888494]; Plateletcrit [PMID:27863252]; Platelet count [PMID:32888494]
rs55889542	1	14409544	5.03248e-11	Moderate-to-late spontaneous preterm birth [PMID:31194736]
rs55926999	2	139195654	9.86283e-11	1-palmitoleoylglycerol (16:1) levels in elite athletes [PMID:31882771]
rs55944369	5	155965065	1.16193e-09	Apolipoprotein B levels [PMID:33462484]
rs55977639	10	105759018	1.37491e-10	Uterine fibroids [PMID:32514122]; Mean arterial pressure [PMID:30487518]; Red blood cell count [PMID:32888493]; Diastolic blood pressure [PMID:30487518]; Diastolic blood pressure [PMID:29403010]; Mean arterial pressure [PMID:29403010]; Uterine fibroids [PMID:21460842]; Differentiated thyroid cancer [PMID:28703219]; Platelet count [PMID:32888493]; Diastolic blood pressure [PMID:34594039]; Mean cor…
rs56233017	8	144981488	1.73333e-10	Resting heart rate [PMID:27798624]; Diastolic blood pressure [PMID:30224653]; Left ventricular ejection fraction (MTAG) [PMID:33495596]; Left ventricular global radial strain (MTAG) [PMID:33495596]; Electrocardiogram morphology (amplitude at temporal datapoints) [PMID:32916098]; PR interval [PMID:32439900]; Estimated glomerular filtration rate (creatinine) [PMID:34272381]; Estimated glomerular fi…
rs56949687	18	48324723	3.14532e-09	Diisocyanate-induced asthma [PMID:25918132]
rs5744553	5	74816968	2.85052e-16	Low density lipoprotein cholesterol levels [PMID:33462484]
rs5755959	22	36231029	7.09487e-12	Waist circumference adjusted for body mass index [PMID:31669095]; Self-reported math ability [PMID:30038396]
rs57604568	17	70158575	1.88922e-08	Protein quantitative trait loci (liver) [PMID:32778093]
rs58985281	12	129752115	3.15322e-14	Vaginal microbiome MetaCyc pathway (PROTOCATECHUATE-ORTHO-CLEAVAGE-PWY|protocatechuate degradation II (ortho-cleavage pathway)) [PMID:34282934]
rs59304342	1	10753094	1.74403e-09	Lung function (FVC) [PMID:30595370]; Chronic obstructive pulmonary disease or resting heart rate (pleiotropy) [PMID:30940143]; Estimated glomerular filtration rate (creatinine) [PMID:35710981]; Male-pattern baldness [PMID:30573740]; Facial morphology [PMID:31763980]; Balding type 1 [PMID:30595370]; Male-pattern baldness [PMID:28196072]
rs59826286	4	38734108	4.13122e-09	Cognitive function (delayed memory) [PMID:35386118]
rs6060140	20	33566507	8.26279e-09	Highest math class taken (MTAG) [PMID:30038396]; Reticulocyte fraction of red cells [PMID:32888494]; Acetate levels [PMID:35213538]; Estimated glomerular filtration rate [PMID:31152163]; Estimated glomerular filtration rate [PMID:30604766]; Waist-to-hip ratio adjusted for BMI [PMID:34021172]; Estimated glomerular filtration rate [PMID:31015462]; Creatinine levels [PMID:31015462]; HDL cholesterol …
rs61033955	7	128501241	1.06794e-11	Calcium levels [PMID:25886283]; Hypertrophic cardiomyopathy [PMID:33495596]; Hypertrophic cardiomyopathy (MTAG) [PMID:33495596]; Reading disability or specific language impairment (pleiotropy) [PMID:25065397]; Reading disability or specific language impairment adjusted for intelligence quotient (pleiotropy) [PMID:25065397]
rs61574197	4	56038068	3.38483e-11	1-palmitoyl-2-oleoyl-GPC (16:0/18:1) levels in elite athletes [PMID:31882771]; 1-oleoyl-GPC (18:1) levels in elite athletes [PMID:31882771]; 1-palmitoyl-2-oleoyl-GPI (16:0/18:1) levels in elite athletes [PMID:31882771]; 1-stearoyl-GPE (18:0) levels in elite athletes [PMID:31882771]
rs61775418	1	26393505	3.53031e-08	Total cholesterol levels [PMID:34887591]; Non-HDL cholesterol levels [PMID:34887591]; Low density lipoprotein cholesterol levels [PMID:34887591]; Electrocardiogram morphology (amplitude at temporal datapoints) [PMID:32916098]; Type 2 diabetes [PMID:32541925]; Insulin-like growth factor 1 levels [PMID:33462484]; Fat-free mass [PMID:30593698]; Height [PMID:30595370]; Height [PMID:28552196]
rs61816766	1	152319572	1.17619e-10	Serum 25-Hydroxyvitamin D levels [PMID:32242144]; Asthma or allergic disease (pleiotropy) [PMID:29785011]; Hay fever and/or eczema [PMID:31361310]; Eczema [PMID:31361310]; Allergic disease (asthma, hay fever or eczema) [PMID:29785011]; Atopic dermatitis [PMID:26482879]
rs61819887	1	196545857	1.67235e-10	Complement factor H-like 1 protein levels [PMID:34260948]
rs61850970	10	50634779	5.00448e-09	JT interval [PMID:36050321]
rs61881855	10	111383716	3.08535e-08	Protein quantitative trait loci (liver) [PMID:32778093]
rs62223042	21	40683740	3.07759e-08	Height [PMID:31562340]; Total lipid levels in small VLDL [PMID:35213538]; Concentration of small VLDL particles [PMID:35213538]; Menarche (age at onset) [PMID:25231870]; QT interval [PMID:36050321]; Sex hormone-binding globulin levels adjusted for BMI [PMID:32042192]; Sex hormone-binding globulin levels [PMID:32042192]; Menarche (age at onset) [PMID:30595370]; JT interval [PMID:36050321]; Triglyc…
rs62242361	3	45232950	3.90284e-09	Macrophage inflammatory protein 1b levels [PMID:27989323]
rs62383290	5	165420956	2.46089e-09	Insomnia [PMID:35835914]; Insomnia [PMID:30804565]
rs62420613	6	97763857	1.08747e-08	General cognitive ability [PMID:29844566]
rs62618693	11	32956492	9.09376e-10	Cystatin C levels [PMID:33462484]; Type 2 diabetes [PMID:30297969]; Vertex-wise cortical thickness [PMID:34910505]; Hair color [PMID:30595370]; Estimated glomerular filtration rate (creatinine) [PMID:35710981]; Cortical thickness [PMID:34560273]; Major depressive disorder [PMID:34045744]; Type 2 diabetes [PMID:35551307]; C-reactive protein levels [PMID:31900758]; Sex hormone-binding globulin leve…
rs6456196	6	170619256	1.52232e-09	Paracentral lobule volume [PMID:31530798]
rs6473429	8	51760410	9.12696e-09	Epithelial ovarian cancer [PMID:30898391]; Pulse pressure [PMID:35762941]; Systolic blood pressure [PMID:34594039]; Pulse pressure [PMID:34594039]; Systolic blood pressure [PMID:30578418]; Mean arterial pressure [PMID:34594039]; Systolic blood pressure [PMID:35762941]; Pulse pressure [PMID:27841878]; Diastolic blood pressure [PMID:27841878]; Systolic blood pressure [PMID:27841878]; Systolic blood…
rs6701065	1	28616419	3.49651e-08	Night sleep phenotypes [PMID:27126917]
rs67496078	6	36674701	1.15512e-08	Pulse pressure [PMID:33230300]; Neutrophil count [PMID:32888493]; White blood cell count [PMID:32888494]; Coronary artery disease [PMID:29212778]; White blood cell count [PMID:32888493]; Breast cancer [PMID:29059683]; Serum metabolite levels (CMS) [PMID:31636271]; Serum metabolite levels [PMID:31636271]
rs6761941	2	47464099	4.93716e-08	Protein quantitative trait loci (liver) [PMID:32778093]
rs67952179	11	63218295	2.74286e-12	Triiodothyronine/thyroxine ratio [PMID:30824882]; Thyroxine levels [PMID:30824882]
rs6799819	3	194089549	4.68976e-08	Serum levels of protein CPN2 [PMID:35078996]; 3-hydroxyanthranilate 3,4-dioxygenase levels [PMID:36168886]; Blood protein levels [PMID:30072576]; Blood protein levels [PMID:29875488]; Serum levels of protein LRRC15 [PMID:35078996]
rs6818919	4	174622928	4.10368e-14	Atrial fibrillation [PMID:28416822]; JT interval [PMID:36050321]; QT interval [PMID:36050321]
rs6845865	4	148974602	3.05132e-09	Resting heart rate [PMID:27798624]; QT interval [PMID:20031603]; Pulse rate [PMID:36329257]
rs696072	12	78059850	1.20117e-08	Optic disc size [PMID:31809533]
rs7004551	8	10810447	8.22014e-11	Waist circumference adjusted for body mass index [PMID:34021172]; Waist-hip index [PMID:34021172]; Waist-to-hip ratio adjusted for BMI [PMID:34021172]; A body shape index [PMID:34021172]; General factor of neuroticism [PMID:30867560]; Aortic valve stenosis [PMID:29511194]; Triglyceride levels [PMID:33462484]; Non-albumin protein levels [PMID:33462484]; Serum total protein level [PMID:33462484]; C…
rs7022431	9	37439045	2.7843e-08	Depression [PMID:34586374]
rs7032473	9	111048767	3.16478e-08	Itch intensity from mosquito bite adjusted by bite size [PMID:28199695]
rs7114037	11	65403651	3.02175e-09	Waist-to-hip ratio adjusted for BMI (additive genetic model) [PMID:30778226]; Sex hormone-binding globulin levels [PMID:33462484]; Urate levels [PMID:33462484]
rs7134945	12	14334692	1.01853e-09	Blood osmolality (transformed sodium) [PMID:28360221]
rs7151849	14	89890757	3.72459e-08	Electrocardiogram morphology (amplitude at temporal datapoints) [PMID:32916098]
rs71564416	6	142885034	3.20955e-09	Hip circumference adjusted for BMI [PMID:34021172]
rs7210446	17	64307014	3.78074e-09	NAD-dependent protein deacetylase sirtuin-2 levels [PMID:36168886]; &beta;2-Glycoprotein I (&beta;2-GPI) plasma levels [PMID:23279374]; QRS duration [PMID:30012220]; QRS duration [PMID:31217584]; QT interval [PMID:29213071]; Haemorrhoidal disease [PMID:33888516]; Brugada syndrome [PMID:35210625]; QT interval [PMID:24952745]; Hypertrophic cardiomyopathy (MTAG) [PMID:33495596]; Dilated cardiomyopat…
rs7239984	18	48046506	1.6699e-09	Response to platinum-based chemotherapy (cisplatin) [PMID:21844884]
rs72690453	1	50873429	3.62143e-10	Blood urea nitrogen levels [PMID:31152163]; Atrial fibrillation [PMID:29290336]; Estimated glomerular filtration rate (creatinine) [PMID:35710981]; QRS duration [PMID:36050321]; PR interval [PMID:32439900]; Ventricular ectopy or supraventricular ectopy (pleiotropy) [PMID:29618737]; Ventricular ectopy [PMID:29618737]; QRS duration [PMID:30679814]; JT interval [PMID:36050321]; Diastolic blood press…
rs72760363	9	111858402	3.41929e-09	Electrocardiogram morphology (amplitude at temporal datapoints) [PMID:32916098]
rs72805319	2	60883140	5.71742e-11	Educational attainment [PMID:35361970]
rs72825047	6	7532421	4.92282e-09	PR interval [PMID:32439900]; Electrocardiogram morphology (amplitude at temporal datapoints) [PMID:32916098]
rs72976981	19	4043286	1.64953e-09	Waist-hip ratio [PMID:30595370]; Waist-to-hip ratio adjusted for BMI [PMID:31669095]
rs73044453	7	989647	2.07305e-13	Diastolic blood pressure [PMID:34594039]; Mean arterial pressure [PMID:34594039]; Diastolic blood pressure [PMID:35762941]; Systolic blood pressure [PMID:30595370]; Diastolic blood pressure [PMID:30224653]; Cardiovascular disease [PMID:30595370]; Medication use (agents acting on the renin-angiotensin system) [PMID:31015401]
rs73088242	7	25197526	3.20651e-09	Systemic lupus erythematosus [PMID:19838195]; Alzheimer's disease (cognitive decline) [PMID:23535033]
rs7309070	12	94312535	3.60957e-09	Response to cognitive-behavioural therapy in anxiety disorder [PMID:31123309]
rs73140002	20	52175811	2.74363e-09	Sex hormone-binding globulin levels [PMID:32042192]; Mean spheric corpuscular volume [PMID:32888494]; Prostate cancer [PMID:34290314]; Sex hormone-binding globulin levels adjusted for BMI [PMID:32042192]; Mean corpuscular volume [PMID:32888494]; Mean reticulocyte volume [PMID:32888494]; Red blood cell count [PMID:32888494]; Prostate cancer [PMID:32887889]
rs73145698	12	129193560	6.27562e-18	Glucocorticoid receptor gene expression in B-cell precursor acute lymphoblastic leukaemia [PMID:33002292]
rs73344869	5	177746345	1.561e-09	Gut microbiota abundance (k_Bacteria.p_Bacteroidetes.c_Bacteroidia.o_Bacteroidales.f_Rikenellaceae.g_Alistipes) [PMID:35115690]; Gut microbiota abundance (k_Bacteria.p_Bacteroidetes.c_Bacteroidia.o_Bacteroidales.f_Rikenellaceae) [PMID:35115690]
rs73403152	6	28733298	6.6508e-11	Educational attainment [PMID:35361970]; Insomnia [PMID:35835914]
rs73717306	6	4369444	5.07352e-11	Iris heterochromicity [PMID:30895295]
rs7373492	3	38687369	7.27507e-11	Global electrical heterogeneity phenotypes [PMID:29622589]; QT dynamics during exercise [PMID:32527199]; QT interval [PMID:36050321]; TPE interval (resting) [PMID:32386560]; Atrial fibrillation [PMID:29892015]; T wave morphology restitution during recovery from exercise [PMID:31607149]; T wave morphology restitution during recovery from exercise (MTAG) [PMID:31607149]; Atrial fibrillation [PMID:3…
rs74111663	1	108610970	2.21627e-08	Glycated hemoglobin levels [PMID:33462484]; Mean spheric corpuscular volume [PMID:32888494]; Hemoglobin A1c levels [PMID:34594039]; Cuneus cortex volume [PMID:31530798]
rs74154597	10	105460070	3.55924e-10	Asparaginase hypersensitivity in acute lymphoblastic leukemia [PMID:33768542]
rs74570036	5	61806242	1.20687e-08	1,2-dipalmitoyl-GPC (16:0/16:0) levels in elite athletes [PMID:31882771]; Neuroticism conditioned on cognitive performance (multi-trait conditioning and joint analysis) [PMID:33349686]; Neuroticism conditioned on educational attainment (multi-trait conditioning and joint analysis) [PMID:33349686]
rs74623821	8	8341365	2.02549e-08	Waist circumference adjusted for body mass index [PMID:34021172]; A body shape index [PMID:34021172]; Heel bone mineral density [PMID:30048462]
rs74632506	11	95339877	1.28635e-11	Sex hormone-binding globulin levels adjusted for BMI [PMID:32042192]; Sex hormone-binding globulin levels [PMID:32042192]
rs74686045	11	132744190	7.05946e-10	Cardio-cerebrovascular disease in hypertension [PMID:33632238]
rs74882295	3	158635497	5.70834e-09	Serum levels of protein RARRES1 [PMID:35078996]
rs75040733	1	175450299	1.6873e-08	DNA methylation variation (age effect) [PMID:30348214]
rs75083052	6	122921183	5.51689e-11	Breast cancer [PMID:29059683]; White blood cell count [PMID:34594039]
rs75220994	8	11264811	3.95569e-09	Waist circumference adjusted for body mass index [PMID:34021172]; Waist-hip index [PMID:34021172]; Waist-to-hip ratio adjusted for BMI [PMID:34021172]; A body shape index [PMID:34021172]; General factor of neuroticism [PMID:30867560]; Aortic valve stenosis [PMID:29511194]
rs75234213	19	34497648	2.03748e-11	Fusiform gyrus volume [PMID:31530798]
rs75568348	7	120528434	2.50018e-08	Heel bone mineral density [PMID:30048462]; Heel bone mineral density [PMID:30598549]
rs75584635	13	90461096	3.90211e-08	Pulse pressure x depressive symptoms interaction (1df test) [PMID:34734193]; Pulse pressure x depressive symptoms interaction (2df test) [PMID:34734193]
rs75716265	4	1258787	1.78249e-09	Response to serotonin-norepinephrine reuptake inhibitors (responders vs non-responders) [PMID:33106475]
rs75862441	9	112239643	1.93284e-08	Serum albumin levels [PMID:29403010]; Triglyceride levels [PMID:32203549]; Liver enzyme levels (gamma-glutamyl transferase) [PMID:36329257]; Triglyceride levels [PMID:34887591]
rs75931048	18	42540577	5.7583e-12	Heel bone mineral density [PMID:30598549]
rs7602324	2	123154555	4.28275e-10	Lentiform nucleus volume [PMID:22903471]
rs7610372	3	140898665	4.70561e-11	Cognitive performance [PMID:19734545]
rs76118307	11	125443002	4.68702e-08	Aspartate aminotransferase levels [PMID:34594039]; Alanine aminotransferase levels [PMID:34315874]; Aspartate aminotransferase levels [PMID:34315874]; Peripheral arterial disease (traffic-related air pollution interaction) [PMID:27082954]; Alanine aminotransferase levels [PMID:34594039]; Alanine aminotransferase levels [PMID:33547301]
rs76352208	20	34852571	5.39476e-17	Copine-1 levels [PMID:36168886]; Response to paliperidone in schizophrenia (Multivariate) [PMID:27846195]; Response to paliperidone in schizophrenia (PANSS score) [PMID:27846195]
rs76376137	6	34173330	1.93607e-08	Mean corpuscular hemoglobin [PMID:32888493]; High density lipoprotein cholesterol levels [PMID:29507422]; Metabolic syndrome [PMID:31589552]; Systolic blood pressure [PMID:30595370]; Triglyceride levels [PMID:32203549]; Red blood cell count [PMID:27863252]; Hip index [PMID:34021172]; Cholesteryl ester levels in large HDL [PMID:35213538]; Cholesteryl ester levels in very large HDL [PMID:35213538];…
rs76377123	14	65137378	8.71325e-11	HDL cholesterol levels [PMID:32109663]
rs76515453	9	37559475	4.72804e-09	Macrophage inflammatory protein 1b levels [PMID:27989323]
rs76765792	10	101311342	1.12904e-09	Vaginal microbiome MetaCyc pathway (PWY-7220|adenosine deoxyribonucleotides de novo biosynthesis II) [PMID:34282934]
rs76786413	18	21857742	2.41184e-09	Neutrophil count [PMID:32888494]; White blood cell count [PMID:30595370]; White blood cell count [PMID:32888494]; Neutrophil count [PMID:34594039]; White blood cell count [PMID:34594039]
rs76971454	12	9270897	4.81268e-09	Adolescent idiopathic scoliosis [PMID:30019117]
rs76978157	21	47549410	1.14371e-09	Serum levels of protein FTCD [PMID:35078996]
rs76983589	10	98413822	1.54194e-08	Educational attainment [PMID:35361970]
rs77036324	6	121729978	6.38541e-09	Heart rate [PMID:23583979]; Pulse rate [PMID:36329257]
rs7708451	5	96180913	1.60406e-13	Protein quantitative trait loci (liver) [PMID:32778093]
rs77085155	11	64154981	4.89797e-09	Urate levels [PMID:33462484]; Gout [PMID:33832965]
rs77100210	12	10875928	3.48637e-08	Age at menopause [PMID:30595370]
rs77184591	4	75103766	2.86284e-14	Growth-regulated alpha protein levels [PMID:36168886]
rs77266660	2	179266680	4.34813e-11	Blood protein levels [PMID:30072576]; Serum levels of protein FKBP7 [PMID:35078996]; QT interval [PMID:20031603]; JT interval [PMID:36050321]; QT interval [PMID:36050321]; Electrocardiographic traits (multivariate) [PMID:32602732]; QT interval [PMID:29213071]
rs77278280	5	116487965	2.53887e-08	Protein quantitative trait loci (liver) [PMID:32778093]
rs77851971	6	28114852	3.21423e-16	Alzheimer's disease [PMID:33654092]; Neuropathic bladder [PMID:34594039]; White matter microstructure (fractional anisotropy) [PMID:31666681]; Life satisfaction [PMID:30643256]; Positive affect [PMID:30643256]; Neuroticism [PMID:30643256]; Cardiac Troponin-T levels [PMID:23247143]; White matter microstructure (mean diusivities) [PMID:31666681]; White matter microstructure (axial diusivities) [PMI…
rs77958526	6	120262272	8.87107e-13	Vaginal microbiome relative abundance (o_Campylobacterales) [PMID:34282934]; Iris color (a* coordinate) [PMID:29109912]
rs78065500	4	74508018	3.73416e-13	Growth-regulated alpha protein levels [PMID:36168886]
rs7810739	7	133458524	2.50497e-08	Body mass index [PMID:34594039]
rs78162455	9	10967597	9.38788e-10	Moderate-to-late spontaneous preterm birth [PMID:31194736]
rs78361209	15	56710500	8.98411e-09	A body shape index [PMID:34021172]; Waist-to-hip ratio adjusted for BMI [PMID:34021172]; Waist-hip index [PMID:34021172]; Waist-to-hip ratio adjusted for BMI (additive genetic model) [PMID:30778226]; Thalamus volume [PMID:31530798]
rs78399351	6	16438650	2.6131e-11	Educational attainment [PMID:35361970]
rs78529895	3	34310236	3.53019e-08	Rosacea symptom severity [PMID:29771307]
rs78536595	2	179686246	1.04226e-08	Facial morphology (factor 9, facial height related to vertical position of nasion) [PMID:28441456]
rs78563104	2	121392355	3.21335e-09	Cancer (pleiotropy) [PMID:32887889]; Breast cancer [PMID:32887889]
rs78604228	8	31237798	2.35412e-12	Schizophrenia [PMID:35396580]; Logical memory (immediate recall) in mild cognitive impairment [PMID:29274321]; Logical memory (delayed recall) in mild cognitive impairment [PMID:29274321]
rs78766798	17	7517075	1.20302e-11	Blood protein levels [PMID:29875488]; Waist circumference adjusted for body mass index [PMID:31669095]; Pulse pressure [PMID:35762941]; Serum levels of protein TNFSF12 [PMID:35078996]; Heel bone mineral density [PMID:28869591]; Heel bone mineral density [PMID:30048462]; Ascending thoracic aortic diameter [PMID:34837083]; Pulse pressure [PMID:28135244]; Androgen levels [PMID:22936694]; Highest mat…
rs78829597	21	42714691	8.83002e-15	Protein FAM3B levels [PMID:36168886]
rs78971011	18	74409550	2.6032e-14	Subjective response to lithium treatment in bipolar disorder [PMID:26503763]
rs79192073	6	51440409	2.14305e-12	Gut microbiota (bacterial taxa, hurdle binary method) [PMID:32572223]
rs79347484	10	50950848	4.55367e-08	Alcohol consumption x experiences in childhood (felt loved by family member) interaction [PMID:34417442]
rs7939847	11	93401620	4.834e-10	Educational attainment [PMID:35361970]
rs79539023	1	15919762	4.54109e-14	Waist circumference adjusted for body mass index [PMID:28552196]
rs7986995	13	46413824	1.44951e-09	Rate of ventricular enlargement [PMID:31711042]
rs79997114	15	86291154	4.86882e-12	Mean spheric corpuscular volume [PMID:32888494]; Mean reticulocyte volume [PMID:32888494]; Mean corpuscular volume [PMID:27863252]; Mean corpuscular volume [PMID:32888493]; Mean corpuscular volume [PMID:32888494]; Mean corpuscular volume [PMID:34104963]; Mean corpuscular hemoglobin [PMID:32888493]; Mean corpuscular hemoglobin [PMID:30595370]; Red blood cell count [PMID:32888493]
rs80036335	5	78291125	5.76548e-09	Serum metabolite levels [PMID:33031748]
rs80102379	11	2634177	5.2095e-12	Type 2 diabetes [PMID:30297969]; Type 2 diabetes [PMID:35551307]
rs80181146	5	39833596	2.06313e-12	Urea levels [PMID:33462484]
rs80183931	4	29279025	2.22522e-08	Core binding factor acute myeloid leukemia [PMID:27903959]
rs9367106	6	41483390	8.45087e-13	COVID-19 (critical illness vs population or mild symptoms) [PMID:35255492]; Lung cancer [PMID:34594039]; SARS-CoV-2 infection [PMID:35922517]; COVID-19 (critical illness vs population) [PMID:35922517]; COVID-19 (hospitalized vs population) [PMID:35922517]; Lung adenocarcinoma [PMID:32889700]; Lung adenocarcinoma [PMID:31326317]; Non-small cell lung cancer [PMID:31326317]; Lung cancer [PMID:267324…
rs9388010	6	122153737	5.23928e-20	Heart rate [PMID:29615537]; Systolic blood pressure response to hydrochlorothiazide in hypertension [PMID:27802415]; Bilateral cleft lip [PMID:33817668]; Lung function (FEV1/FVC) [PMID:30595370]; Diastolic blood pressure [PMID:30578418]; Heart rate [PMID:23583979]; RR interval (heart rate) [PMID:30679814]; Resting heart rate [PMID:20639392]; Atrial fibrillation [PMID:30061737]; Heel bone mineral …
rs9388039	6	122368948	7.95653e-09	Bilateral cleft lip [PMID:33817668]
rs9468216	6	27721304	1.33542e-08	Alzheimer's disease [PMID:33654092]; Neuropathic bladder [PMID:34594039]
rs950644	3	170760077	7.82718e-09	Type 2 diabetes [PMID:32499647]; Estimated glomerular filtration rate (creatinine) [PMID:35710981]; Serum creatinine levels [PMID:34594039]; Glycated hemoglobin levels [PMID:33462484]; Blood glucose levels [PMID:33462484]; Serum uric acid levels [PMID:34594039]; Gut microbiota (bacterial taxa, hurdle binary method) [PMID:32572223]; Type 2 diabetes [PMID:30054458]
rs9904422	17	15017056	4.28834e-10	Systolic blood pressure (long-term average) [PMID:33603002]
