# Supplementary material for: Genomic Structural Equation Modeling Reveals Shared Genetic Architecture and Pleiotropic Hub Genes of Sepsis-Induced Cardiomyopathy
Source: Genes (Basel). 2026 Jun 30;17(7):751. doi: 10.3390/genes17070751 (PMC13408642; doi:10.3390/genes17070751)
Supplement: Supplementary file 1 [file genes-17-00751-s001.zip › Table S10.xlsx]

## Sheet: Table S10
Table S10. Bayesian fine-mapping results across genome-wide significant loci.
Locus	SNP	CHR	POS	P	tstat	mean.PP	mean.CS
A1CF	rs150876253	10	52681979	1.32976e-12	-7.09118	1	1
A1CF	rs182637632	10	52923437	8.58396e-07	4.9216	0.999777	1
A1CF	rs9414827	10	52897074	5.10326e-14	7.52925	1	1
AASDHPPT_RP11-677I18.3	rs17104986	11	105958605	8.97476e-09	5.74905	0.998575	1
AASDHPPT_RP11-677I18.3	rs77520517	11	105725343	2.9379e-06	4.67511	0.98968	1
ABCA9	rs148579157	17	67059650	6.69718e-09	-5.79835	0.991905	1
ABCA9	rs74963919	17	67058431	1.10076e-05	-4.39637	0.959616	1
ABCB1	rs148194854	7	86917486	2.54938e-07	5.15404	1	1
ABCB1	rs148901039	7	86987497	0.290048	-1.05802	0.999833	1
ABCC12	rs113064714	16	48220351	0.220229	1.22592	1	1
ABCC12	rs113254206	16	48123360	2.15437e-09	5.98572	1	1
ABCC12	rs138998676	16	48363254	2.03322e-14	-7.64851	0.974074	1
ABCG1	rs144684912	21	43561813	1.21955e-06	-4.85244	0.997253	1
ABCG1	rs73362785	21	43683522	2.58027e-11	-6.66873	0.999999	1
ABHD2	rs72761026	15	89506157	5.69958e-09	-5.82534	1	1
ABR	rs186627927	17	924771	3.92171e-08	-5.49434	0.990693	1
ABR	rs369183153	17	798864	0.000377511	-3.55533	0.994045	1
ABRA	rs16875130	8	107829726	2.90661e-08	-5.54697	0.999732	1
AC002116.7_CLIP3	rs148910132	19	36393937	3.94687e-08	5.49321	1	1
AC002985.3_HOMER3	rs117558072	19	18979061	1.82321e-10	-6.37554	1	1
AC002985.3_HOMER3	rs55776840	19	18931073	0.293352	1.0508	0.999874	1
AC003092.2	rs187213435	7	93618707	7.76579e-13	-7.16523	1	1
AC004006.2	rs147663311	7	82217013	2.49433e-07	5.15813	0.999566	1
AC004006.2	rs76752256	7	82285410	1.67349e-12	7.0593	0.999997	1
AC004158.2	rs138498474	16	72353433	1.65952e-08	5.6442	0.995533	1
AC004540.5	rs117755156	7	26674529	7.50207e-09	5.77928	0.999752	1
AC004543.2	rs117220354	7	19897956	5.47042e-09	-5.83219	0.999559	1
AC004854.4	rs186363204	7	44894767	2.33955e-08	-5.58481	1	1
AC004899.3	rs186312947	7	48868179	0.783556	-0.274687	0.995748	1
AC004899.3	rs78208445	7	48871766	9.56833e-10	6.11645	0.995748	1
AC004899.3	rs79080092	7	48806923	1.14265e-08	5.70807	0.995748	1
AC004911.2	rs146014334	7	145010376	4.35702e-08	5.47573	0.999998	1
AC005008.2	rs117188765	7	80773096	2.13462e-12	7.02539	1	1
AC005022.1	rs79199344	7	41049007	2.60609e-12	-6.99748	1	1
AC005029.1	rs79199344	7	41049007	2.60609e-12	-6.99748	0.999999	1
AC005597.1	rs111771680	19	30685618	1.34245e-12	7.08986	0.999186	1
AC005597.1	rs144867969	19	30810086	6.19524e-12	-6.87509	0.986411	1
AC005597.1	rs79758971	19	30883488	1.8874e-10	-6.37023	0.980234	1
AC005740.4	rs115771029	5	141441583	6.67346e-09	5.79894	0.992069	1
AC005740.4	rs143415745	5	141662658	1.59398e-13	-7.37907	0.999977	1
AC005863.2	rs111597713	17	14743562	9.01583e-09	-5.74828	0.999692	1
AC006080.1	rs17689500	17	63216883	6.58863e-11	-6.52973	1	1
AC006369.2	rs115387897	2	37826978	2.57781e-13	-7.31479	1	1
AC006372.4	rs1182422	7	157078220	0.334517	-0.965055	0.999657	1
AC006372.4	rs184950426	7	157273251	2.49797e-10	6.32711	0.997814	1
AC007106.1	rs141695138	4	27886733	3.63709e-11	-6.61816	0.999966	1
AC007463.2	rs1364057	2	8131668	0.107956	1.60745	0.998157	1
AC007463.2	rs144603163	2	7995754	1.32271e-09	-6.06461	0.998695	1
AC007463.2	rs62104922	2	8161110	1.53659e-07	5.24812	0.998765	1
AC007463.2	rs62104924	2	7794644	2.61747e-08	-5.56527	0.997573	1
AC007463.2	rs74888314	2	8115610	9.01388e-08	-5.34556	0.998822	1
AC007682.1	rs116650699	2	51647759	0.441006	-0.770496	0.999035	1
AC007682.1	rs148813578	2	51632848	1.74407e-09	-6.02001	0.999807	1
AC007682.1	rs17864559	2	51848853	2.39959e-08	5.5804	1	1
AC008069.1	rs377172936	2	16890398	3.46484e-17	8.42972	0.999948	1
AC008069.1	rs77224371	2	16948876	2.53898e-07	-5.1548	1	1
AC008940.1	rs192026477	5	56053509	3.85431e-13	-7.26058	0.961604	1
AC009229.5	rs141891505	2	38619841	0.898776	-0.127208	0.997156	1
AC009229.5	rs76655630	2	38427705	5.22495e-09	5.83984	1	1
AC009495.4	rs114013866	2	166672026	2.47303e-12	7.00482	0.999825	1
AC009500.2	rs112012821	7	8939239	7.5845e-11	-6.50862	0.996291	1
AC009531.2	rs235402	7	35368866	2.55486e-11	6.67018	0.99939	1
AC009892.2	rs147224217	19	54872309	4.80583e-17	8.39135	1	1
AC009892.2	rs80242693	19	55061433	4.704e-10	6.22867	0.998425	1
AC009965.2	rs116670809	2	205009677	1.05323e-08	-5.72193	0.999503	1
AC010091.1	rs73153606	7	81169733	3.40673e-07	-5.09943	0.994247	1
AC010091.1	rs74297430	7	81107472	6.82857e-05	-3.98218	1	1
AC010145.4	rs113951544	2	15916842	1.76584e-10	-6.38044	0.999954	1
AC010145.4	rs116073216	2	16166362	1.16238e-08	5.70515	0.998164	1
AC010145.4	rs4233844	2	15965166	1.32314e-06	4.83625	1	1
AC010967.2	rs140950331	2	53513331	2.40123e-08	5.58029	0.999922	1
AC010967.2	rs62138398	2	53285012	3.23861e-08	-5.52802	0.999719	1
AC010983.1	rs74929812	2	195886831	3.78446e-10	-6.26267	0.999789	1
AC011286.1	rs115373549	2	237410552	1.79767e-06	-4.77493	0.972845	1
AC011286.1	rs181382283	2	237475566	1.91178e-10	6.36827	0.999986	1
AC011286.1	rs76995324	2	237482267	1.19612e-09	-6.08076	0.991074	1
AC011343.1	rs115809538	5	159216154	3.87083e-09	5.88962	0.999996	1
AC011343.1	rs147481516	5	159167680	3.192e-07	5.11174	0.986066	1
AC011648.1	rs139483182	15	70506739	8.41391e-10	6.13692	1	1
AC011648.1	rs145400937	15	70509001	0.25224	-1.14493	1	1
AC012671.3	rs60952640	2	88590789	1.27208e-10	6.43047	1	1
AC016113.1	rs138896832	8	53907143	8.66091e-07	4.91985	0.982773	1
AC016682.1	rs140052025	2	151364074	1.70265e-09	-6.0239	0.998575	1
AC016700.5	rs114867935	2	70140759	0.67495	-0.419365	1	1
AC016700.5	rs142253440	2	70156198	2.10485e-14	-7.64406	1	1
AC016706.1	rs78525159	2	143115606	1.70735e-08	-5.63931	1	1
AC016768.1	rs147030854	2	23204845	4.78561e-10	-6.22598	0.999994	1
AC016907.3	rs138980305	2	30058761	0.34562	-0.94312	0.999704	1
AC016907.3	rs141606286	2	30274072	9.40803e-09	5.74107	1	1
AC016908.1	rs144375172	2	84123126	0.518087	0.646298	0.999696	1
AC016908.1	rs147244481	2	84192587	1.04769e-09	6.10197	1	1
AC017048.2	rs72934882	2	177646302	6.08928e-11	6.54153	0.999598	1
AC017053.1	rs62110559	2	6361611	3.40618e-12	6.95986	0.999749	1
AC018359.1	rs78417100	3	34739842	6.97325e-14	-7.48837	1	1
AC018359.1_AC123023.1	rs75926622	3	34434772	8.43891e-09	5.75945	1	1
AC018359.1_AC123023.1	rs78529895	3	34310236	3.53019e-08	5.51287	0.999985	1
AC018685.1	rs80294075	2	2388034	1.11274e-08	-5.71258	1	1
AC018717.1	rs6735756	2	199782856	4.3245e-16	-8.12911	1	1
AC019330.1	rs115600153	2	199686829	4.66363e-10	6.23002	0.999934	1
AC019330.1	rs115894194	2	199780757	4.41109e-08	5.47355	0.998816	1
AC023469.1	rs141090407	2	151931263	1.99357e-13	-7.34923	0.999999	1
AC023469.1	rs149814201	2	152168729	4.52687e-08	5.46896	1	1
AC026188.1	rs7641336	3	3767068	7.13038e-10	6.16317	0.998759	1
AC027119.1	rs12489058	3	5805699	1.33912e-07	-5.27341	0.99882	1
AC027119.1	rs78423944	3	5815852	8.84381e-11	-6.4855	0.999999	1
AC027269.2	rs142225204	7	42701257	1.56955e-11	-6.74132	0.999995	1
AC055873.1	rs145349066	15	97688581	1.7711e-08	-5.63299	0.996708	1
AC055873.1	rs1546566	15	97670834	8.25719e-11	6.49584	0.999989	1
AC061992.2	rs8071317	17	76301199	0.909393	0.113804	0.99666	1
AC061992.2	rs906561	17	76302044	1.80707e-15	7.95392	1	1
AC062028.1	rs13382288	2	11005553	2.8518e-07	5.13299	0.992738	1
AC062028.1	rs146254608	2	11187055	7.2965e-16	8.06545	1	1
AC062031.1	rs115251267	2	146828192	8.33923e-08	5.35963	0.995281	1
AC062031.1	rs140071474	2	146659168	1.31303e-09	-6.06579	1	1
AC064834.1	rs10204656	2	196227756	7.4942e-10	6.15529	1	1
AC064834.1	rs144145932	2	196221994	0.732033	0.342423	1	1
AC064875.2	rs148092167	2	13191506	1.16959e-08	5.7041	0.995302	1
AC067959.1	rs72793899	2	21978067	0.335288	-0.963517	0.983971	1
AC069277.2	rs17044899	3	6486458	2.58529e-08	5.56743	0.99917	1
AC069277.2_GRM7-AS3	rs75456959	3	6625949	0.204315	1.26935	0.999263	1
AC069394.1	rs140607576	2	138857375	7.10874e-10	-6.16365	0.999922	1
AC073091.2	rs145519943	2	76209498	7.23359e-08	5.38527	0.997997	1
AC073143.1	rs115564401	2	5722282	2.59124e-11	6.66811	0.998983	1
AC073143.1	rs78116657	2	5532326	1.07894e-10	-6.45546	0.999999	1
AC073218.1	rs72790859	2	34855715	9.21188e-12	6.81831	0.999994	1
AC073218.1	rs75511400	2	34919372	2.90534e-10	-6.30375	0.999915	1
AC073218.2	rs72790859	2	34855715	9.21188e-12	6.81831	0.999994	1
AC073218.2	rs75511400	2	34919372	2.90534e-10	-6.30375	0.999916	1
AC073218.2_RP11-529E15.1	rs190612985	2	34975077	3.46238e-08	5.51629	0.97606	1
AC073218.2_RP11-529E15.1	rs72790859	2	34855715	9.21188e-12	6.81831	0.999975	1
AC073218.2_RP11-529E15.1	rs75511400	2	34919372	2.90534e-10	-6.30375	0.999859	1
AC073316.1	rs74412547	7	3283681	3.23931e-08	-5.52798	0.999151	1
AC073316.1	rs77558248	7	3275898	0.748185	0.321033	1	1
AC073321.3	rs78251516	2	217463693	2.30446e-08	-5.58744	0.985646	1
AC073465.1	rs55716066	2	174477641	3.55035e-07	-5.09161	0.985214	1
AC074391.1	rs72904571	2	65841689	4.84844e-06	-4.57124	0.996052	1
AC079135.1	rs114298802	2	237374374	1.31664e-05	4.35732	0.994058	1
AC079135.1	rs115373549	2	237410552	1.79767e-06	-4.77493	0.993507	1
AC079135.1	rs150940730	2	237214354	1.4826e-08	5.66356	0.993211	1
AC079135.1	rs72976684	2	237210128	1.76336e-05	-4.29292	0.994053	1
AC079150.3	rs114868894	2	154031549	3.15204e-18	-8.70585	1	1
AC079150.3	rs77721642	2	154028459	0.302031	-1.03209	1	1
AC079584.2	rs80026218	2	144609877	8.12416e-08	-5.36435	0.998754	1
AC083760.1	rs2849205	18	41640791	1.06039e-08	5.72077	0.956139	1
AC084193.1	rs80264249	2	81204303	8.36476e-08	5.35908	1	1
AC087433.1	rs114892604	15	47477041	0.566304	0.573504	1	1
AC087433.1	rs80106516	15	47485990	5.43961e-07	-5.01012	1	1
AC087433.1	rs9806619	15	47472400	0.941987	0.0727722	1	1
AC090043.1	rs115139072	3	1590596	7.87907e-13	-7.16324	0.999999	1
AC090044.2	rs115957508	3	963676	1.2233e-13	7.41423	0.99868	1
AC090133.1	rs188561567	8	12534849	0.490369	0.689723	0.99315	1
AC090505.1	rs114775139	3	194853423	4.35878e-11	6.59134	0.999999	1
AC090505.1	rs77331723	3	194660213	0.676636	-0.417058	1	1
AC091487.1	rs12782140	10	86505933	6.61473e-11	-6.52914	0.999388	1
AC091487.1	rs74485809	10	86476925	1.29304e-06	4.84082	0.999387	1
AC092265.1	rs271379	1	30121603	2.56581e-08	-5.56874	0.998649	1
AC092415.1	rs78890682	3	28058846	1.1259e-10	6.449	1	1
AC092576.1	rs4560062	2	236478192	1.44394e-05	4.33707	0.999993	1
AC092594.1	rs189850010	2	19188257	2.63102e-09	-5.95311	0.994954	1
AC092594.1	rs62126507	2	19130351	0.211697	-1.24891	0.994953	1
AC092594.1	rs67459979	2	19225861	0.204944	-1.26759	0.994954	1
AC092594.1	rs77335318	2	19151813	0.686222	-0.403987	0.984894	1
AC092638.1	rs114855526	2	193884677	3.13694e-09	5.92427	0.999771	1
AC092638.1	rs76666445	2	194117751	0.48335	-0.700925	0.999771	1
AC093159.1	rs6739127	2	62686505	6.95416e-10	6.16713	0.996582	1
AC093159.1	rs78467146	2	62754391	2.51605e-06	-4.70682	0.998352	1
AC093159.1	rs79616174	2	62489874	8.96841e-07	-4.91302	0.999874	1
AC093590.1	rs62178648	2	200437030	2.37676e-13	-7.32569	0.99964	1
AC093609.1	rs139902566	2	43146984	4.89259e-07	5.03048	0.978963	1
AC093609.1	rs6752849	2	43138118	6.36276e-10	-6.18117	0.953901	1
AC093609.1	rs77872154	2	43339600	8.83314e-09	-5.75174	0.967877	1
AC093627.7	rs10249763	7	57148	2.27636e-10	6.34143	1	1
AC093627.7	rs143774814	7	35411	0.423205	-0.800874	0.994992	1
AC093875.1	rs72724633	4	137582319	1.5002e-08	-5.66154	0.994095	1
AC093875.1	rs72724644	4	137602899	1.07299e-06	4.87776	0.994483	1
AC093875.1	rs7657066	4	137397892	3.3828e-12	6.96083	0.999939	1
AC095061.1	rs72639396	4	61400197	2.92385e-101	-21.3635	1	1
AC097499.1	rs111749816	2	126262838	1.22654e-10	6.43601	0.996256	1
AC098824.6	rs4953671	2	43073548	1.58024e-09	6.03596	0.999982	1
AC098824.6	rs62140179	2	43080470	0.0115987	2.52412	1	1
AC098824.6	rs6738169	2	43064555	0.752596	-0.315218	1	1
AC098973.2	rs188922494	3	27957841	0.217191	1.23403	0.99999	1
AC098973.2	rs78890682	3	28058846	1.1259e-10	6.449	1	1
AC099791.1	rs116772458	1	61870526	1.2923e-11	6.7695	1	1
AC099791.1	rs77148021	1	62037439	0.534244	0.621541	0.99979	1
AC104331.1	rs115038630	3	65213746	1.92798e-08	-5.61834	0.999189	1
AC104331.1	rs115634758	3	65144944	0.762298	0.302465	0.999323	1
AC104777.1	rs140052025	2	151364074	1.70265e-09	-6.0239	0.999872	1
AC104777.1	rs143073275	2	151466331	2.34805e-09	5.97169	0.999528	1
AC104777.1	rs144664707	2	151580533	1.02501e-07	-5.32223	0.986458	1
AC104843.4	rs111459087	7	152199043	9.29849e-09	5.74305	0.999748	1
AC104843.4	rs78074101	7	152255505	9.06145e-09	-5.74742	0.998367	1
AC105393.1	rs66906321	2	630070	1.07663e-22	-9.80451	1	1
AC105393.1	rs6745262	2	635004	5.70466e-07	-5.00096	1	1
AC107057.2	rs78116657	2	5532326	1.07894e-10	-6.45546	0.999999	1
AC107057.2	rs115564401	2	5722282	2.59124e-11	6.66811	0.983852	1
AC107218.3_VWC2L_VWC2L-IT1	rs71428338	2	215362751	0.774399	-0.286626	0.999981	1
AC107218.3_VWC2L_VWC2L-IT1	rs77140293	2	215268529	1.31529e-13	-7.40462	0.999863	1
AC108142.1	rs191515524	4	182899758	3.53833e-11	-6.62222	1	1
AC109642.1	rs140455383	2	30779280	1.19517e-06	4.85644	0.999371	1
AC109642.1	rs79535335	2	30560086	2.69393e-08	-5.56025	0.998036	1
AC113608.1	rs113951544	2	15916842	1.76584e-10	-6.38044	0.999846	1
AC113608.1	rs116073216	2	16166362	1.16238e-08	5.70515	0.99539	1
AC113608.1	rs4233844	2	15965166	1.32314e-06	4.83625	0.999701	1
AC114752.1	rs187428347	2	64548209	2.29046e-11	-6.6862	0.999999	1
AC138623.1	rs724302	2	83315550	1e-200	-39.1031	1	1
AC139712.2	rs143255492	2	52823332	7.08762e-11	6.51879	0.999992	1
AC144521.1	rs7649824	3	18692626	0.928891	0.0892409	1	1
ACA59	rs117469128	11	114697658	1.77194e-09	-6.01744	1	1
ACA59	rs117506691	11	114628799	0.806078	-0.245488	1	1
ACA59	rs146718472	11	114652893	0.672768	-0.422352	0.998897	1
ACA59	rs78576377	11	114675848	7.3406e-10	6.15857	0.998736	1
ACA64	rs149931994	1	160952010	5.13114e-07	-5.02134	0.962454	1
ACAD11_NPHP3	rs115636167	3	132503122	1.32899e-11	-6.76545	0.998456	1
ACBD6	rs146594908	1	180307928	1.50729e-05	4.32762	0.966879	1
ACER3	rs185412332	11	76570182	8.38748e-12	-6.83177	0.999992	1
ACKR3	rs115373549	2	237410552	1.79767e-06	-4.77493	0.971597	1
ACKR3	rs181382283	2	237475566	1.91178e-10	6.36827	0.999986	1
ACKR3	rs76995324	2	237482267	1.19612e-09	-6.08076	0.991076	1
ACOXL	rs141009683	2	111887817	9.82034e-08	-5.33002	0.997007	1
ACOXL	rs76377200	2	111799358	3.26591e-08	-5.52655	0.999219	1
ACOXL	rs79565137	2	111684090	1.40898e-07	-5.26407	0.991388	1
ACSM2B	rs145344329	16	20487298	0.528767	-0.629889	0.999972	1
ACSM2B	rs150930421	16	20555959	4.73145e-10	6.22776	0.999721	1
ACTG1	rs77128153	17	79467404	1.02286e-09	6.1058	0.99951	1
ACTL6A	rs150525216	3	179097323	4.62198e-08	-5.46527	0.997439	1
ACTN4P1	rs78140055	4	117583231	1.59119e-09	6.03484	0.999947	1
ACTR6P1	rs112214174	4	107570844	1.22704e-09	6.07667	0.99999	1
ACTRT2	rs111828763	1	2899962	4.91006e-08	5.45454	0.99372	1
ADAM12	rs11244883	10	127891398	4.1308e-14	7.55681	1	1
ADAM2	rs145544404	8	39804557	6.10514e-10	-6.18769	1	1
ADAM22	rs6962599	7	87559940	1.29241e-07	-5.27992	0.999998	1
ADAM33	rs4987245	20	3660597	6.84469e-09	5.79469	0.988503	1
ADAM9	rs75559276	8	38885123	8.17325e-09	-5.76485	0.997242	1
ADAMTS3	rs13118969	4	73111290	4.84938e-13	7.22945	0.999952	1
ADAMTS3	rs142348025	4	73044605	0.758315	0.307695	0.999988	1
ADAMTS6	rs77466825	5	64908563	1.21235e-11	6.77873	1	1
ADAMTS6	rs77583533	5	64777742	1.54039e-10	-6.40132	0.999995	1
ADAMTSL1	rs111386381	9	18399909	0.409644	0.82452	0.999999	1
ADAMTSL1	rs144137003	9	18331588	3.05078e-10	-6.29618	0.999943	1
ADAMTSL1	rs78447162	9	18382190	0.561327	-0.580871	0.999911	1
ADCY7	rs56995146	16	50533417	3.12266e-09	-5.92502	0.998017	1
ADCY7	rs72788279	16	50443978	4.83978e-11	6.57578	1	1
ADD2	rs140432814	2	70856356	8.37289e-09	-5.76077	0.999728	1
AF064860.5	rs139778579	21	41314275	5.74143e-10	-6.19737	0.999879	1
AF064860.5	rs76733558	21	41095898	2.35788e-10	6.33601	0.999954	1
AF121898.3	rs147385699	8	88565508	5.71805e-12	-6.8865	1	1
AF121898.3	rs3094981	8	88767768	0.529357	-0.628987	1	1
AF131217.1	rs62224081	21	29927883	2.73557e-10	-6.31307	0.994517	1
AF228730.12	rs11991180	8	7005432	0.538549	0.615009	0.999592	1
AF228730.12	rs143816270	8	6982693	4.38071e-06	-4.59245	0.999804	1
AF228730.12	rs146848359	8	6987254	1.86583e-08	-5.624	0.994991	1
AFAP1	rs139409177	4	7663598	0.00407826	-2.87204	1	1
AFAP1	rs62290705	4	7663463	0.38022	0.877491	1	1
AFAP1	rs62290708	4	7666212	1.21157e-10	-6.43788	1	1
AFG3L2	rs78791417	18	12354202	0.134213	1.49769	0.999999	1
AGBL1	rs78397655	15	87101877	1.8594e-44	-13.9875	1	1
AGTPBP1	rs118154510	9	88478695	1.79512e-11	6.72178	0.99983	1
AGTPBP1	rs149270104	9	88259161	1.01785e-08	-5.72773	0.999611	1
AGXT2	rs150317110	5	35226945	6.68718e-07	4.97024	0.99962	1
AGXT2	rs75507118	5	35029361	2.84057e-09	-5.94056	0.999999	1
AHI1	rs118030057	6	135394443	1.21433e-10	6.43753	0.999968	1
AIRE	rs77729562	21	45487216	5.39699e-10	-6.2071	0.999998	1
AJ006995.3	rs148673715	21	29283369	2.15963e-10	6.34954	0.996241	1
AK1	rs144179554	9	130414681	9.08643e-08	5.34411	0.999931	1
AK3	rs72699528	9	4904807	2.90682e-07	5.12939	0.961342	1
AK3	rs75049313	9	4573561	8.64048e-08	5.35322	0.997634	1
AKAP10	rs117327241	17	19808022	4.7263e-11	-6.57931	0.999999	1
AKAP10	rs149498936	17	19736733	7.27471e-08	5.38425	0.992284	1
AKAP6	rs17522122	14	33302882	6.27508e-19	-8.88705	0.990419	1
AL121588.1	rs80110322	20	37727247	1.44407e-11	6.75341	0.997199	1
AL160056.1	rs72721860	1	98918401	0.239618	-1.17594	0.999998	1
AL161908.1	rs76544515	9	129089235	1.00507e-06	-4.89064	0.999124	1
AL354984.3	rs73616244	20	56379217	0.793636	-0.261592	1	1
AL354984.3	rs77586274	20	56380224	0.9483	-0.0648416	1	1
AL356154.1	rs117837363	10	83129999	0.21508	-1.23972	1	1
AL356154.1	rs141606908	10	83308359	2.27459e-07	5.17537	1	1
AL356154.1	rs183023228	10	83104059	2.5343e-09	5.95923	0.962917	1
AL357932.1	rs12402744	1	195000519	0.995954	-0.00507132	0.99051	1
AL391117.1	rs10965614	9	23098474	7.99747e-24	-10.0637	1	1
AL449083.1	rs149544849	9	75931812	5.37046e-12	6.89542	0.998686	1
AL512505.1	rs77390975	13	40206416	2.28325e-11	-6.68666	1	1
AL512655.1	rs190976867	13	55138980	6.84585e-15	-7.7873	1	1
ALK	rs4629120	2	30045059	0.398445	0.844402	1	1
ALK	rs6749880	2	30015071	2.22167e-15	-7.9283	1	1
ALK	rs72854247	2	30017539	0.886931	0.142188	1	1
ALX4	rs151214135	11	44285432	3.18798e-12	-6.96918	0.989642	1
ANAPC10	rs145552638	4	145907612	1.97672e-09	5.99971	1	1
ANGPT1	rs75577804	8	108137736	4.72942e-08	5.46119	0.999671	1
ANK3	rs117852020	10	61663232	0.932465	0.0847436	0.998421	1
ANK3	rs139678542	10	61616221	1.15211e-06	-4.8637	0.982043	1
ANKFY1	rs143438794	17	4081752	0.791589	-0.264248	0.999998	1
ANKFY1	rs146133330	17	4146424	5.53033e-14	7.51875	1	1
ANKFY1	rs149081389	17	4304593	0.42982	-0.7895	1	1
ANKH	rs30613	5	14778536	1.23481e-13	7.41299	1	1
ANKK1	rs142838636	11	113501025	1.75756e-10	-6.38116	0.999935	1
ANKK1	rs34298987	11	113269792	6.59252e-13	-7.18763	1	1
ANKRD20A5P	rs11660612	18	14219263	1.95792e-08	5.61568	0.998993	1
ANKRD31	rs56012051	5	74551828	1.98611e-19	9.01404	1	1
ANKRD44	rs72926637	2	198013071	6.70132e-10	6.17298	1	1
ANKRD44	rs74815433	2	198208465	9.59104e-10	6.11607	1	1
ANO2	rs56004481	12	6031363	9.22689e-11	-6.4791	1	1
ANO3	rs117767444	11	26523057	9.5045e-07	-4.90163	1	1
AP000233.4	rs145503508	21	26494685	1.2546e-11	-6.77378	0.999985	1
AP000233.4	rs75882259	21	26581375	3.4723e-09	-5.90755	0.997392	1
AP000304.12_ITSN1	rs71326963	21	35120025	0.958515	-0.0520166	1	1
AP000304.12_ITSN1	rs71326968	21	35181950	1.85157e-06	4.76898	1	1
AP000946.2	rs55965052	21	21301719	1.36415e-09	-6.05965	1	1
AP003356.1	rs143619155	8	103920804	3.13306e-07	5.11526	0.961944	1
AP003356.1	rs79526004	8	103745243	3.61007e-09	5.90114	1	1
AP003356.1	rs80138272	8	103609620	1.60828e-07	-5.23971	0.99972	1
AP003774.6	rs112224874	11	63908941	5.87202e-07	-4.99538	1	1
AP003774.6	rs144744086	11	63921740	0.902224	0.122853	1	1
AP5S1	rs4987245	20	3660597	6.84469e-09	5.79469	0.996465	1
APBB2	rs62410275	4	40855548	5.50653e-10	-6.20394	0.999782	1
AQP4-AS1	rs144198023	18	24484984	4.9735e-08	-5.45226	0.998081	1
ARHGAP10	rs77508207	4	148728198	5.25855e-09	-5.83878	0.976839	1
ARHGAP15_AC096558.1_RP11-570L15.2	rs188551914	2	144177203	9.16272e-11	6.48016	0.999979	1
ARHGAP40	rs73095812	20	37034077	8.31509e-08	-5.36015	0.997051	1
ARHGEF26-AS1	rs142519711	3	153543770	1.32492e-08	-5.68282	0.999749	1
ARID5B	rs77313028	10	63705228	1.21388e-20	9.31549	1	1
ARL11	rs78111284	13	49985311	4.07484e-06	4.60753	0.999859	1
ARL2BPP3	rs76780816	13	37233627	4.79845e-07	-5.0342	0.994201	1
ARL2BPP4	rs6870318	5	129703802	0.519632	-0.643912	1	1
ARMC8	rs116431358	3	138136934	0.672531	-0.422677	1	1
ARMC8	rs146463893	3	137915765	0.433874	-0.78258	1	1
ARMC9	rs148076707	2	232023995	1.38787e-09	6.05688	0.996395	1
ARNT2	rs72743794	15	80675758	0.906026	0.118052	0.999998	1
ARNT2	rs75015035	15	80710503	7.09175e-13	7.17765	0.999994	1
ARRDC4	rs182862020	15	98433593	4.52734e-08	-5.46894	0.99974	1
ARRDC4	rs34630610	15	98501994	1.34067e-06	4.83363	0.988515	1
ARRDC4	rs57340836	15	98499010	5.88379e-11	6.54666	0.999983	1
ASB13	rs140853030	10	5680223	3.25088e-14	7.58792	0.99993	1
ASB13	rs78562238	10	5528458	4.72359e-08	5.46141	1	1
ASCC3	rs74597748	6	101005778	1.35925e-11	-6.76219	0.999845	1
ASCC3	rs9403695	6	100810976	6.90287e-06	4.49666	0.990204	1
ASGR1	rs138079226	17	7086436	7.43576e-10	6.15653	0.999598	1
ASGR1	rs72839768	17	7129898	0.699934	-0.385409	1	1
ATF1	rs73099091	12	51219751	3.74757e-11	6.61373	0.997053	1
ATG10	rs77166181	5	81455740	0.660662	-0.439	1	1
ATG10	rs78767217	5	81586101	6.178e-05	4.00591	0.999819	1
ATG12	rs141324763	5	115300919	6.40751e-07	4.97851	0.980651	1
ATG12	rs141941357	5	115159716	8.6329e-10	-6.13283	0.994315	1
ATG12	rs7718947	5	115119888	6.7568e-13	-7.18427	0.999839	1
ATG12	rs77807320	5	114966409	1.81039e-10	6.37662	0.999957	1
ATOH8	rs188300460	2	85981841	1.41556e-08	5.6715	0.99994	1
ATOH8	rs78483286	2	86185947	2.92819e-07	5.12801	0.999709	1
ATOH8	rs78932428	2	86230420	0.0819136	1.73969	1	1
ATP10B	rs180717382	5	160244687	2.07183e-08	5.60589	0.999671	1
ATP10B	rs75669609	5	160135603	1.38855e-06	-4.82664	0.995769	1
ATP13A4	rs71316206	3	193293527	1.09809e-14	-7.72735	1	1
ATP5F1P4	rs150831886	2	153744299	1.38512e-07	-5.26721	0.999298	1
ATP5LP2	rs117959620	6	123079722	7.23139e-13	7.17499	0.999539	1
ATP5O	rs71326963	21	35120025	0.958515	-0.0520166	1	1
ATP5O	rs71326968	21	35181950	1.85157e-06	4.76898	1	1
ATP6V1G3	rs146911562	1	198397945	1.36527e-06	-4.83001	0.990529	1
B4GALNT4	rs76020902	11	351629	6.18464e-06	-4.51998	1	1
B9D1	rs192780640	17	19228376	0.889417	-0.139042	1	1
BACH1	rs187220206	21	30812059	8.16505e-11	-6.49753	0.999713	1
BACH1	rs77392789	21	30713719	3.51698e-08	5.51353	0.964245	1
BACH1_GRIK1	rs187220206	21	30812059	8.16505e-11	-6.49753	0.99981	1
BANK1	rs4371620	4	102708235	3.16565e-11	6.63865	0.999963	1
BBX	rs145647670	3	107696287	6.50833e-08	5.40424	0.989564	1
BBX	rs76013415	3	107741832	5.21664e-10	-6.21245	0.999771	1
BDKRB2	rs2104288	14	96569042	0.232872	1.19299	1	1
BFSP2	rs116747354	3	133115883	2.13125e-08	5.60099	1	1
BFSP2	rs146883429	3	133113133	0.0927224	-1.68121	1	1
BFSP2	rs78601686	3	133325835	4.99903e-15	7.82694	0.982286	1
BFSP2_BFSP2-AS1	rs138059641	3	132921911	3.69735e-08	5.50473	0.998759	1
BFSP2_BFSP2-AS1	rs34609247	3	132952154	4.82239e-08	5.45774	0.999585	1
BMP6	rs35841595	6	7835684	2.11744e-23	9.96738	0.999559	1
BMPER	rs10263895	7	34225966	0.94016	0.0750694	1	1
BMPER	rs145532415	7	34195905	3.16769e-82	19.2081	1	1
BMPER	rs17755013	7	34286953	0.999891	-0.000136944	1	1
BMPR1B	rs147819036	4	96100322	0.292001	-1.05374	1	1
BPIFA2	rs117040841	20	31728017	1.6585e-11	6.73331	0.99991	1
BPIFA2	rs73115116	20	31925748	1.60269e-13	-7.37835	0.998886	1
BPIFB3	rs117040841	20	31728017	1.6585e-11	6.73331	0.9998	1
BPIFB5P	rs73115116	20	31925748	1.60269e-13	-7.37835	0.999	1
BRI3_BAIAP2L1	rs78888921	7	97706048	0.608353	0.512426	0.999999	1
BRINP1	rs72759742	9	121861939	4.18885e-13	-7.24932	0.951298	1
BSG	rs35119230	19	372689	8.13072e-11	6.49816	1	1
BSN	rs111254473	3	49467623	1.80896e-12	7.04847	1	1
BTBD11	rs148621987	12	107535594	0.156354	-1.41744	1	1
BTBD11	rs56070955	12	107530028	0.677033	-0.416515	1	1
BTBD11	rs7485117	12	107529191	6.27463e-11	-6.53704	1	1
BTF3P13	rs115758459	4	99477426	4.88085e-10	6.22289	0.999379	1
BTF3P7	rs188995423	6	6823821	3.23646e-09	5.91913	0.984867	1
BTF3P7	rs79665038	6	6609442	9.45047e-11	-6.47549	0.999997	1
BZW1P1	rs138929316	3	172217631	3.98735e-09	5.88472	1	1
BZW1P1	rs146987748	3	172083657	0.45274	-0.750854	0.994148	1
BZW1P1	rs35409041	3	172046841	6.23225e-10	-6.18444	0.999985	1
C10ORF68	rs7920646	10	32995500	1.06478e-10	-6.45746	1	1
C10orf107	rs79362310	10	63164913	5.15328e-07	-5.02052	0.999835	1
C10orf107	rs80302858	10	63219270	1.03123e-06	-4.88558	0.963179	1
C10orf11	rs6480792	10	77639843	9.94147e-11	-6.46784	1	1
C10orf120	rs75924779	10	124472451	3.83561e-10	-6.26057	0.999965	1
C10orf35	rs143931397	10	71469719	2.32062e-08	-5.58622	0.998975	1
C10orf35	rs78971449	10	71374086	6.57937e-09	-5.80132	0.999663	1
C10orf90	rs2576026	10	128283678	1.12713e-09	-6.09028	0.99948	1
C11orf21	rs113768332	11	2310505	2.79338e-08	-5.55392	0.996709	1
C11orf21	rs76384680	11	2429964	1.05032e-11	6.79943	0.999987	1
C11orf72	rs117867073	11	67369659	3.16387e-08	-5.53212	0.964999	1
C12orf45	rs11112195	12	105189522	3.88868e-05	-4.114	1	1
C14orf132	rs116994871	14	96322260	1.85267e-05	4.28194	0.983562	1
C14orf132	rs143344886	14	96374126	0.112915	-1.58523	1	1
C14orf132	rs182722380	14	96378784	1.01322e-08	-5.7285	1	1
C14orf93	rs140884473	14	23267406	1.37257e-08	-5.67678	0.999751	1
C15orf39	rs75677561	15	75276450	1.21137e-06	-4.85377	0.985207	1
C19orf53	rs139168094	19	13789284	7.12502e-11	6.518	0.994463	1
C19orf53	rs75643705	19	13888625	2.85592e-08	5.55005	0.988181	1
C1QL3	rs141402433	10	16576377	5.56424e-10	-6.2023	0.99992	1
C1QTNF2	rs12522438	5	159799525	1.85833e-08	5.6247	0.999876	1
C1QTNF2	rs62390332	5	159889441	6.80931e-08	-5.39613	0.977401	1
C1orf100	rs115157573	1	244254609	2.80315e-12	6.98726	1	1
C1orf101	rs10927196	1	244489069	3.84356e-08	-5.49789	0.999989	1
C1orf109	rs139346505	1	37906803	1.32566e-06	-4.83587	0.995347	1
C1orf63	rs72657071	1	25334786	0.44362	-0.766094	0.999996	1
C1orf63	rs72659007	1	25381586	7.59501e-06	4.47629	1	1
C20orf112	rs41289860	20	31033766	8.13114e-09	-5.76572	0.992185	1
C20orf112	rs71338905	20	31000342	7.30515e-07	4.95307	0.999945	1
C20orf196	rs79805504	20	5693728	1.69194e-15	-7.96206	0.999998	1
C20orf27	rs4987245	20	3660597	6.84469e-09	5.79469	0.997962	1
C21orf54	rs56027221	21	34558065	4.38152e-08	-5.47474	0.981054	1
C2orf73	rs149526094	2	54504072	0.0545383	-1.92254	1	1
C2orf73	rs149749985	2	54429036	1.22294e-10	-6.43646	1	1
C3orf52_GCSAM	rs113587063	3	111718954	2.3351e-05	-4.23017	1	1
C3orf52_GCSAM	rs17426817	3	111664064	0.016458	2.3986	0.999167	1
C4orf50	rs140306076	4	5946351	1.79133e-16	8.23528	1	1
C4orf50	rs57803998	4	5792920	0.452922	0.750552	0.9996	1
C5orf64	rs114712235	5	60832589	1.19438e-08	5.70053	1	1
C6orf141	rs143746475	6	49299794	3.7206e-07	-5.08272	0.989641	1
C6orf58	rs113080728	6	127690313	1.58406e-10	6.39705	0.999994	1
C7orf31	rs117253348	7	25096920	0.222625	-1.21958	1	1
C7orf31	rs118116457	7	25024295	7.97377e-13	-7.16161	0.999784	1
C7orf72	rs112652827	7	49973442	1.11987e-08	-5.7115	0.9993	1
C8orf12	rs6985333	8	11077021	0.225464	1.21213	1	1
C8orf12	rs78358224	8	11050326	3.80734e-08	5.49956	1	1
C8orf34	rs118143542	8	69290420	4.17937e-06	-4.60226	0.976103	1
C8orf44-SGK3_SGK3	rs74878919	8	67711124	1.64025e-09	6.02994	0.999986	1
C8orf86	rs111349396	8	38342906	3.75408e-07	-5.08102	0.999831	1
C8orf86	rs17580578	8	38308167	2.49415e-05	4.21533	0.994269	1
C9orf91	rs75335190	9	117224518	3.05143e-09	-5.92881	0.999998	1
CA10	rs55824919	17	49865201	0.379903	-0.878075	1	1
CA10	rs74813486	17	49958870	0.738824	-0.333411	1	1
CA5A	rs74041817	16	87912805	1.76846e-11	6.72396	0.999823	1
CA8	rs142398134	8	60856487	7.70413e-06	4.47325	0.957359	1
CABYR	rs116920493	18	21616787	2.07927e-05	-4.2562	0.960196	1
CACNA1H	rs62013846	16	1063999	4.94119e-06	-4.56727	1	1
CACNA1H	rs76399976	16	1099835	4.08972e-07	5.06473	0.987056	1
CACNB4	rs116120200	2	152868557	1.03145e-09	-6.10447	0.999999	1
CADPS2	rs702421	7	121992989	0.98266	-0.0217344	0.99127	1
CADPS2	rs8180757	7	122005986	0.000314741	3.60285	0.99127	1
CALCR	rs79423162	7	93124953	1.03249e-09	-6.1043	0.99978	1
CALML5	rs78562238	10	5528458	4.72359e-08	5.46141	1	1
CAPN3_RP11-164J13.1	rs117196177	15	42437291	1.16239e-14	-7.7201	1	1
CARD9	rs145396550	9	139048749	4.79066e-07	-5.03451	0.988576	1
CARTPT	rs73763920	5	70975422	1.95182e-06	-4.75835	0.989555	1
CARTPT	rs73763921	5	70976521	0.840758	-0.200924	0.999707	1
CASC16	rs77062534	16	52671064	2.90388e-10	6.30383	0.967599	1
CASC8_RP11-382A18.2	rs12216755	8	128338293	7.88482e-11	-6.50278	0.999955	1
CASC8_RP11-382A18.2	rs78571675	8	128389964	6.65439e-08	5.40026	0.974629	1
CASC8_RP11-382A18.2	rs78980680	8	128236556	1.98384e-07	5.20085	0.987992	1
CAST	rs75051533	5	95931488	0.187964	1.31662	1	1
CAST	rs72772028	5	95946027	2.26734e-10	-6.34205	0.953817	1
CASZ1	rs11581532	1	10537608	1.54798e-08	5.65616	0.998681	1
CBX1P3	rs36110196	1	203706932	2.02342e-10	6.35955	0.999999	1
CBX1P3	rs72745741	1	203732263	1.50023e-06	-4.8112	0.991844	1
CCDC12	rs75166196	3	47017707	4.99476e-116	22.8968	1	1
CCDC129	rs75737353	7	31648734	6.8545e-09	-5.79445	0.957042	1
CCDC130	rs139168094	19	13789284	7.12502e-11	6.518	0.992076	1
CCDC130	rs75643705	19	13888625	2.85592e-08	5.55005	0.982099	1
CCDC40	rs117322711	17	78026382	5.29753e-08	5.44102	1	1
CCDC40	rs117846228	17	78088515	0.438569	0.774611	1	1
CCDC40	rs140976490	17	77840247	1.79966e-09	-6.01493	0.997147	1
CCDC40	rs147502737	17	77869529	2.1037e-11	6.69864	0.999993	1
CCDC60	rs7302106	12	119840428	0.116116	-1.57129	1	1
CCDC60	rs73221210	12	120018238	1.03776e-08	-5.72444	0.999528	1
CCDC75P1	rs76669518	3	73232420	3.07572e-10	6.29491	0.999561	1
CCDC75P1	rs111873676	3	73054159	3.14767e-06	4.66094	0.965179	1
CCDC88C	rs142465839	14	92030181	0.44941	-0.7564	0.999997	1
CCDC88C	rs147056331	14	91853826	3.5483e-08	-5.51197	1	1
CCL25	rs141040342	19	7945725	7.62051e-12	-6.84551	0.999663	1
CCL25	rs150359970	19	7875954	6.87652e-14	7.49021	0.999764	1
CCNY	rs118180121	10	35740387	0.564753	0.575797	1	1
CCR7	rs118082529	17	38485154	2.41024e-08	5.57964	0.995229	1
CD109	rs118118566	6	74381168	4.35019e-12	6.92531	1	1
CD177	rs149210322	19	43692240	2.18792e-06	4.73524	1	1
CD177	rs74557322	19	43809521	0.340693	-0.952797	1	1
CD22	rs184778102	19	35829828	2.87889e-09	5.93836	1	1
CD247	rs840016	1	167408670	0.603048	-0.520022	1	1
CD247	rs864537	1	167411384	7.67964e-12	-6.8444	1	1
CD5L	rs116791207	1	157864666	0.15388	-1.42596	1	1
CD5L	rs146082041	1	157863716	0.165008	1.38842	0.999389	1
CD74	rs6876869	5	149596379	5.5163e-10	6.20367	1	1
CD96	rs71315865	3	110840655	8.40671e-12	6.83144	0.999999	1
CD96	rs145159267	3	111022704	1.07761e-13	-7.43102	0.975155	1
CDCA5	rs138924467	11	64767992	1.8057e-08	5.62966	0.999999	1
CDH11	rs9674025	16	64890864	2.41051e-07	5.16452	0.999763	1
CDH12	rs146594950	5	22563860	9.64737e-09	-5.73681	0.9978	1
CDH18	rs12517789	5	20329201	7.43956e-09	-5.78069	0.965527	1
CDH19	rs144278977	18	63904845	6.07765e-07	-4.98873	0.999985	1
CDH6	rs115290523	5	31071628	1.99398e-07	5.1999	1	1
CDH6	rs116119780	5	31075410	0.971425	0.0358217	1	1
CDH6	rs75476225	5	31068841	0.0342833	-2.11672	0.996743	1
CDH7	rs73963890	18	63631748	1.49626e-09	6.04477	0.999964	1
CDHR3	rs78061697	7	105599615	7.03435e-07	4.96041	0.999178	1
CDHR3	rs80129657	7	105616664	2.02935e-08	5.60948	0.993058	1
CDK17	rs71460326	12	96448899	3.14722e-08	-5.53304	0.988529	1
CDK8	rs9512203	13	27005955	2.58137e-38	-12.9428	1	1
CDRT4_TVP23C-CDRT4_TVP23C	rs141762760	17	15376383	5.95423e-11	-6.54488	0.999997	1
CELA1	rs142534551	12	51734687	1.75608e-08	5.63446	0.994365	1
CELF4	rs79425878	18	34824014	1.68154e-09	-6.02592	1	1
CELP	rs75936896	9	135713566	1.16416e-11	-6.78459	1	1
CELSR1	rs140782021	22	46755983	5.98757e-12	-6.87994	0.996211	1
CELSR1	rs55905826	22	46752911	6.19426e-08	-5.4131	1	1
CELSR1	rs62226997	22	46754101	0.463642	0.732863	0.996235	1
CENPM	rs117886891	22	42176283	0.738838	0.333392	1	1
CENPM	rs139612244	22	42144906	0.622229	0.492693	1	1
CENPM	rs147531601	22	42330492	2.48159e-11	-6.67445	1	1
CEP170B	rs72700126	14	105311723	0.606119	-0.515621	0.966786	1
CER1	rs55767914	9	14725548	2.23013e-23	-9.96223	1	1
CERCAM	rs144224831	9	131196530	3.06207e-16	-8.17086	0.964503	1
CERCAM	rs77706880	9	131144933	1.6623e-06	4.79066	1	1
CFI	rs72674887	4	110707216	6.87069e-09	-5.79406	0.998826	1
CFL2	rs56043940	14	35192210	0.991153	0.011088	1	1
CFL2	rs8016754	14	35195574	0.55232	0.594287	1	1
CHCHD2P3	rs117921610	19	34639846	6.38013e-10	6.18074	0.999957	1
CHCHD3	rs192436303	7	132582621	9.99553e-15	7.73931	0.998596	1
CHCHD3	rs71535712	7	132673434	2.07632e-10	6.35559	0.999943	1
CHD5	rs115974912	1	6211014	3.75312e-07	5.08107	0.999966	1
CHD5	rs80059541	1	6207253	2.29871e-08	5.58787	0.999939	1
CHD6	rs6093469	20	39964829	0.388398	0.862526	0.999964	1
CHIT1	rs12564942	1	203214009	1.23291e-11	-6.7763	1	1
CHIT1	rs1340239	1	203202885	0.53801	-0.615825	1	1
CHIT1	rs61823015	1	203206194	0.715197	0.364885	1	1
CHL1	rs148224369	3	561217	3.64547e-06	4.63063	0.962132	1
CHMP4B	rs145644927	20	32504202	3.95699e-15	-7.85628	1	1
CHMP4B	rs73094829	20	32317150	5.28923e-13	-7.21765	1	1
CHN1	rs79680225	2	175687437	2.37968e-08	5.58185	0.998751	1
CHN2	rs10228781	7	29429975	7.07132e-09	5.78922	1	1
CHN2	rs11763581	7	29632778	6.58867e-08	5.40204	0.996548	1
CHP2	rs72776180	16	23795518	1.7513e-10	6.3817	1	1
CHRM3	rs78276630	1	240015622	1.50866e-08	-5.66058	0.997783	1
CHRNA4_RP11-261N11.8	rs141713048	20	62245713	1.05545e-11	-6.79873	0.962553	1
CHRNA4_RP11-261N11.8	rs6011872	20	62159007	1.36777e-08	-5.67737	0.974041	1
CHRNB4	rs78555828	15	78721832	1.78995e-07	5.21993	0.99858	1
CIC	rs73033426	19	42791994	2.22096e-10	6.34523	0.999837	1
CIRBP	rs140606971	19	1026314	9.65368e-07	-4.89857	0.991297	1
CLCN1	rs17381401	7	143039706	1.12943e-11	-6.78896	0.999641	1
CLIC5	rs116401810	6	45692166	1.62297e-10	6.39334	0.999998	1
CLIC5	rs72866573	6	45693878	3.41767e-14	7.58143	1	1
CLMN	rs117886030	14	95473544	2.30972e-09	5.97438	0.999994	1
CLRN1-AS1_RP11-166N6.2	rs141216392	3	150502126	5.138e-16	8.10819	1	1
CLRN1-AS1_RP11-166N6.2	rs147890188	3	150742330	1.14161e-12	7.11226	0.999996	1
CLRN3	rs184800623	10	129678537	8.3121e-12	6.83306	0.999997	1
CLSTN2	rs150318751	3	139673908	2.56303e-12	6.99981	0.999999	1
CLTC	rs75577058	17	57735985	1.08555e-08	-5.71679	0.999992	1
CLTCL1	rs5748020	22	19155598	2.55252e-05	-4.2101	0.967547	1
CLTCL1	rs151161767	22	19250104	1.91987e-13	-7.35426	0.964053	1
CLVS2	rs72972362	6	123290810	1.3798e-09	-6.05782	0.983649	1
CLYBL	rs138000063	13	100484907	2.14865e-09	-5.98615	0.999696	1
CLYBL	rs9517884	13	100439752	2.98758e-09	5.93228	0.995111	1
CNPPD1_FAM134A	rs113150072	2	219980671	0.528334	0.630552	0.994364	1
CNPPD1_FAM134A	rs140819668	2	220041654	9.76405e-10	-6.11322	1	1
CNST	rs146602885	1	246638932	3.14212e-11	6.63975	0.999336	1
CNST	rs3120714	1	246730090	4.1825e-08	-5.48297	0.991747	1
CNST	rs78136488	1	246806939	1.94873e-10	6.36533	0.999647	1
CNTN4	rs17017512	3	2670066	0.42111	0.804496	0.999993	1
CNTN5	rs147575699	11	99858733	8.86777e-11	6.48509	1	1
CNTN5	rs75439844	11	99962927	4.7786e-17	8.39202	1	1
CNTN6	rs141240136	3	1132666	4.6499e-06	-4.57999	0.985468	1
CNTN6	rs61123573	3	1332015	2.11081e-07	-5.1893	0.978019	1
CNTNAP2	rs117601744	7	146602450	1.77688e-10	6.37948	0.991646	1
CNTNAP2	rs149283438	7	146580801	2.56695e-08	-5.56867	0.990683	1
CNTNAP2	rs17221522	7	146712937	1.50284e-11	-6.74763	0.986167	1
COBLL1	rs3820984	2	165571890	4.65096e-25	10.3399	1	1
COG6	rs79530129	13	40018247	2.26005e-08	5.59082	0.999943	1
COL16A1	rs79961898	1	32302927	9.14485e-10	6.12366	1	1
COL19A1	rs78220871	6	70547493	3.03654e-11	-6.64479	0.999989	1
COL22A1	rs62530723	8	139803213	8.02596e-09	5.76791	0.999167	1
COL25A1	rs115204428	4	110138976	9.72522e-09	-5.73545	0.99032	1
COL25A1	rs115994480	4	110100105	1.0983e-07	5.30966	0.996061	1
COL5A1	rs2026334	9	137822101	0.451099	-0.753584	1	1
COL5A1	rs62573231	9	137820418	0.496555	-0.679921	1	1
COL5A1	rs73570113	9	137816434	1.79455e-13	7.36327	1	1
COL5A3	rs12461967	19	10068513	0.211942	-1.24824	1	1
COL5A3	rs78948895	19	10060161	0.481967	-0.703142	1	1
COL6A2	rs76978157	21	47549410	1.14371e-09	6.08794	0.999999	1
COL6A2	rs79445569	21	47498550	1.47182e-08	-5.66482	0.999864	1
COL6A3	rs75686610	2	238231905	6.9381e-10	-6.16749	0.999987	1
COLGALT1	rs112094301	19	17529559	2.49239e-08	5.5738	1	1
COLGALT1	rs113583051	19	17466892	0.480926	-0.704815	0.999968	1
COLGALT1	rs62126772	19	17573978	1.55529e-11	6.74264	0.993722	1
COLGALT1	rs34329263	19	17612568	5.56762e-11	-6.55491	0.970594	1
COMP	rs55776840	19	18931073	0.293352	1.0508	0.999878	1
COQ9	rs62038962	16	57260598	2.29907e-09	-5.97513	0.999973	1
COX6CP3	rs117429220	18	1061195	1.29209e-06	4.84097	1	1
COX6CP3	rs148037639	18	1263424	6.2343e-07	-4.98381	1	1
CPSF2	rs112300569	14	92643754	7.3511e-10	-6.15834	1	1
CPT1A	rs149546436	11	68574028	1.30162e-08	-5.68585	1	1
CPXM2	rs139686337	10	125491116	6.54738e-10	-6.17666	1	1
CPZ	rs143666880	4	8525695	3.86429e-07	5.07552	0.987913	1
CREB5	rs75944472	7	28331126	4.41649e-08	-5.47333	0.998516	1
CREBL2	rs113389216	12	12747156	2.20546e-08	-5.59506	0.992042	1
CREBL2	rs12301054	12	12756672	2.39064e-09	-5.96876	0.999619	1
CREBL2	rs73061496	12	12592252	1.16519e-09	-6.08496	0.999655	1
CRY1	rs79328584	12	107232436	1.41354e-05	-4.34175	0.995847	1
CRYAA	rs76893618	21	44620264	1.51598e-08	5.65974	0.999714	1
CSHL1	rs144289679	17	61989487	3.14043e-07	5.11482	0.998647	1
CSHL1	rs34289433	17	61987046	3.32453e-09	5.91471	0.99951	1
CSHL1	rs113336518	17	62125209	1.48543e-06	4.81319	0.972182	1
CSMD1	rs12678702	8	4659606	1.56585e-13	7.38144	1	1
CSNK1E_RP3-449O17.1	rs117664602	22	38792794	1.86064e-11	-6.71656	0.97146	1
CSNK1E_RP3-449O17.1	rs3788542	22	38694495	6.97114e-07	4.96217	0.977709	1
CTA-268H5.14	rs117784709	22	45451148	9.63446e-09	5.73704	0.996967	1
CTA-268H5.14	rs189206115	22	45453775	1.32725e-07	-5.27504	0.999008	1
CTA-392C11.1	rs72634252	8	40102320	1.11916e-09	-6.09142	0.999117	1
CTA-398F10.1	rs55750207	8	8314160	0.766133	-0.297437	0.973126	1
CTA-398F10.1	rs79292064	8	8352599	2.00506e-15	7.94103	1	1
CTAGE1	rs138031196	18	19994963	2.95219e-11	6.64894	0.999792	1
CTB-113D17.1_CPVL	rs76146939	7	29040371	2.0707e-11	6.70095	0.997145	1
CTB-35F21.1	rs13174863	5	139080745	1.29165e-09	-6.06843	0.962335	1
CTB-52I2.4	rs147919747	19	17938403	8.68929e-08	-5.3522	0.99723	1
CTB-52I2.4	rs150450304	19	18130345	7.323e-09	-5.78334	0.994941	1
CTB-63M22.1	rs62382769	5	165526441	1.29668e-07	5.27931	0.999999	1
CTBP2P4	rs1378442	5	97673814	9.14085e-08	-5.34302	0.99537	1
CTC-235G5.1	rs114233080	5	75139178	3.94745e-06	-4.61413	1	1
CTC-235G5.1	rs150151050	5	75151957	8.53629e-11	6.49083	0.99995	1
CTC-235G5.1	rs75062552	5	75131418	0.175411	1.35502	0.999995	1
CTC-258N23.3	rs62132639	19	57596711	3.47555e-10	6.27593	0.995548	1
CTC-340D7.1	rs146047112	5	68161235	4.9359e-08	-5.4536	0.963878	1
CTC-342P15.1	rs146226236	5	144168800	4.80841e-09	-5.85367	0.999968	1
CTC-394G3.1	rs13169506	5	125162975	3.36944e-08	5.52107	0.998303	1
CTC-512J12.6	rs148269638	19	44871827	1.1303e-08	-5.70992	0.999089	1
CTC-523E23.5	rs76486132	19	35336832	3.48016e-09	-5.90718	0.999197	1
CTC-525D6.1	rs79240659	19	29787392	4.85777e-08	5.45644	0.988017	1
CTC-782O7.1	rs117227661	18	41914019	2.59715e-34	-12.2146	1	1
CTD-2027G2.1	rs56091978	15	96910114	9.60682e-08	-5.33401	1	1
CTD-2027G2.1	rs79741818	15	96961934	0.75647	-0.31012	0.999899	1
CTD-2050I18.1	rs12462144	19	32119538	3.7627e-08	5.50164	0.999963	1
CTD-2050I18.1	rs145903584	19	32160512	0.128346	-1.52066	0.996263	1
CTD-2057D4.2	rs62104531	19	30393161	2.20076e-09	-5.98225	0.987397	1
CTD-2060F24.1	rs139262060	5	67199782	9.98262e-09	5.73102	0.997727	1
CTD-2128A3.2	rs148285086	14	86058814	7.42779e-11	-6.51175	0.999999	1
CTD-2128A3.2	rs61980083	14	85811084	1.7897e-10	-6.37838	0.999967	1
CTD-2131I18.1	rs73291627	5	133233810	2.60172e-10	-6.32082	0.986804	1
CTD-2203A3.1	rs74570883	5	51246015	3.15683e-09	5.92323	1	1
CTD-2244C20.2	rs75608659	5	61016822	7.11058e-08	5.38835	0.999795	1
CTD-2260A17.2	rs72772040	5	95952840	0.148308	1.44553	1	1
CTD-2260A17.2	rs75051533	5	95931488	0.187964	1.31662	0.999716	1
CTD-2269F5.1	rs147595821	5	83605905	4.15464e-09	5.87792	1	1
CTD-2269F5.1	rs74462807	5	83630529	0.0229755	2.27384	1	1
CTD-2272G21.1	rs182010659	5	23377595	4.71336e-08	-5.4618	0.997061	1
CTD-2281E23.1	rs75777678	8	1279537	6.18403e-09	5.8117	1	1
CTD-2281E23.1	rs79875782	8	1178614	4.93339e-07	5.02889	0.999996	1
CTD-2341M24.1	rs183216002	14	86799015	3.81361e-10	-6.26147	0.996789	1
CTD-2341M24.1	rs74911952	14	86650359	6.50167e-05	-3.99382	0.957806	1
CTD-2342N23.3	rs16905227	8	135740683	3.38972e-09	5.91152	0.999873	1
CTD-2342N23.3	rs4601273	8	135899630	1.05664e-07	5.3167	0.951268	1
CTD-2350C19.5	rs118011148	17	26767428	1.886e-13	7.35664	0.991464	1
CTD-2350C19.5	rs150358034	17	26977745	4.07725e-07	5.06532	0.999619	1
CTD-2350C19.5	rs72847506	17	26957277	0.608716	0.511907	0.999999	1
CTD-2350C19.5	rs74256941	17	26740100	0.77289	-0.288597	0.981462	1
CTD-2354A18.1	rs141312134	18	71251323	1.40436e-08	-5.67286	0.99976	1
CTD-2377D24.8	rs111301778	17	46600513	0.60466	0.517711	0.999328	1
CTD-2377D24.8	rs113537655	17	46747323	1.00428e-09	-6.10873	1	1
CTD-2377D24.8	rs79275904	17	46517797	1.08247e-07	-5.31231	1	1
CTD-2506J14.1	rs28544453	14	97690960	3.9848e-05	-4.10836	1	1
CTD-2521M24.9_MVB12A_CTD-2521M24.6	rs76900423	19	17353926	3.12039e-06	4.66273	0.999999	1
CTD-2571E19.3	rs75652867	8	62896244	3.36358e-08	-5.52137	0.999417	1
CTD-2572N17.1	rs113226253	11	42323946	1.6844e-08	-5.64164	0.999999	1
CTD-2572N17.1	rs79694393	11	42236245	0.0671725	1.83052	0.976732	1
CTD-2587H24.10	rs118088288	19	55621264	1.45281e-09	-6.04952	0.999971	1
CTD-2588J1.1	rs72722180	8	134631988	3.27408e-10	6.28521	1	1
CTD-2588J1.1	rs72722200	8	134646443	0.997304	0.00337839	1	1
CTD-2653M23.3	rs146262729	5	36659155	2.86098e-09	5.93938	0.999858	1
CTD-3032H12.3	rs72802760	16	55084317	1.9662e-14	-7.65282	1	1
CTD-3179P9.1	rs6875042	5	117328221	1.97573e-06	4.75589	0.999902	1
CTD-3194G12.2	rs79177936	17	34842453	4.75814e-11	-6.57831	0.999997	1
CTNNA3	rs74140852	10	67629398	1.09566e-10	-6.45313	0.999826	1
CTNND2	rs79171521	5	10660240	1.63082e-05	4.31023	0.995278	1
CUL5	rs113538827	11	107894130	0.5242	0.636884	0.999973	1
CUL5	rs71488291	11	107965390	3.49086e-05	-4.13883	0.999972	1
CWC22	rs113338834	2	181050700	1.61189e-08	-5.64921	0.999968	1
CWC22	rs116610545	2	181038058	0.644157	0.461894	0.993568	1
CWC22	rs13024054	2	180978795	2.04782e-09	-5.99397	0.999752	1
CWC22	rs143190453	2	181189191	8.49258e-13	7.15296	0.999761	1
CXADRP3	rs149218155	18	14357900	1.65563e-06	4.79147	0.969168	1
CYCSP33	rs140390070	13	24965095	3.6733e-09	5.89827	0.999643	1
CYCSP33	rs61948481	13	24772774	7.07498e-07	-4.95929	0.985174	1
CYCSP55	rs116719620	6	33926946	9.30334e-12	6.81689	1	1
CYP1B1-AS1	rs79682664	2	38138141	3.20279e-06	4.65737	0.962657	1
CYP2A13	rs113921300	19	41408399	0.306388	-1.02283	1	1
CYP2A13	rs141144155	19	41388962	0.475468	-0.71361	1	1
CYP2A13	rs146298249	19	41372861	2.24903e-07	5.17748	1	1
CYP2A13	rs150890087	19	41382560	4.57763e-09	-5.86184	1	1
CYP2C19	rs143752204	10	96532091	6.78869e-09	-5.79607	0.99942	1
CYP4B1	rs138212919	1	47257329	2.0665e-13	7.34442	0.996848	1
CYP4F22	rs4808278	19	15395623	0.599664	-0.524884	1	1
CYP4F22	rs57295859	19	15490485	0.436736	-0.777716	0.999428	1
CYP4V2	rs115247834	4	186884026	8.32689e-10	-6.13857	0.999607	1
DAOA-AS1	rs118130470	13	106101137	8.53713e-07	4.92267	0.978737	1
DAP	rs12651792	5	10910235	1.64682e-11	-6.73433	1	1
DAP	rs74327957	5	10912983	0.0436874	-2.01708	1	1
DAW1	rs34376043	2	228507460	0.417921	-0.810033	0.959741	1
DBF4P1	rs12765425	10	66092516	8.78771e-11	-6.48646	0.999757	1
DBI	rs145409843	2	120340067	1.65328e-08	5.64485	0.993366	1
DBI	rs150371005	2	120135008	2.07092e-10	6.35599	0.999923	1
DBI	rs80311985	2	120096766	0.421844	-0.803227	1	1
DCC	rs1144087	18	50097456	4.78715e-10	6.22593	0.999957	1
DCDC2	rs499179	6	23982182	8.41376e-09	5.75995	0.98231	1
DCHS2	rs72968010	4	155283739	1.62832e-06	-4.79481	1	1
DCLK2	rs114871380	4	150886980	0.0670239	-1.83151	0.995036	1
DDAH1	rs41289749	1	85845872	8.1857e-11	-6.49715	1	1
DDHD1	rs62003545	14	53411381	0.0516771	-1.94581	1	1
DDHD1	rs62003546	14	53416811	1.13936e-10	-6.4472	1	1
DECR1	rs10111854	8	90913184	0.618175	-0.498439	1	1
DECR1	rs989385	8	90897584	0.00203737	-3.08473	1	1
DECR1	rs79982630	8	90898997	0.240293	-1.17426	0.987498	1
DEF8	rs76687783	16	90014798	2.58359e-14	7.61764	1	1
DENND4A_RAB11A	rs72741403	15	65809361	3.72571e-05	-4.12386	0.999998	1
DESI2	rs115083980	1	244918970	6.17331e-13	-7.1966	0.999999	1
DESI2	rs145800490	1	244941341	3.10653e-06	-4.66365	0.99534	1
DFNB31	rs75335190	9	117224518	3.05143e-09	-5.92881	0.999997	1
DGKI	rs10268491	7	137121785	1.96748e-11	-6.70842	0.994986	1
DHFR	rs75171718	5	79990131	0.130165	-1.51345	0.999987	1
DHFR	rs74578647	5	80067114	2.32628e-05	4.23103	0.969926	1
DHX35	rs188024581	20	37486587	5.74039e-21	-9.39466	1	1
DHX37	rs112554312	12	125325521	0.478329	0.708993	0.999994	1
DHX37	rs113929797	12	125324827	1.28314e-11	6.77053	1	1
DHX37	rs139574558	12	125459416	1.2402e-10	-6.43433	0.999749	1
DIRAS2	rs12003290	9	93209247	4.60519e-14	7.54265	0.999929	1
DIS3L2P1	rs182171947	2	233306459	2.28627e-08	5.58881	0.999952	1
DISC1	rs12134895	1	231812523	2.75369e-11	-6.65918	1	1
DISC1FP1	rs75558911	11	89918619	3.66135e-07	5.08577	0.99911	1
DKK2	rs112510274	4	107924689	4.37568e-10	6.24	0.99999	1
DKK2	rs116492790	4	107917199	1.97109e-09	-6.00017	0.995457	1
DLD	rs73193723	7	107508582	4.25282e-08	5.48002	0.999999	1
DLD	rs78132126	7	107435623	3.1062e-13	7.28971	0.999979	1
DLGAP1	rs238541	18	3444603	3.22968e-14	-7.58877	1	1
DLGAP2	rs75043979	8	1427640	1.22704e-22	-9.7913	1	1
DLL1	rs113921376	6	170401630	4.88538e-09	-5.85103	0.99111	1
DLL1	rs56324374	6	170591230	1.66457e-08	-5.64368	0.99988	1
DLL1	rs79720161	6	170422386	1.71655e-12	7.05576	0.999803	1
DNAH7	rs116230345	2	196853313	1.23857e-14	-7.712	1	1
DNAH8_RP1-207H1.3	rs11758513	6	38876380	0.352086	0.930551	1	1
DNAH8_RP1-207H1.3	rs182579900	6	38965862	0.0098295	-2.58177	1	1
DNAH8_RP1-207H1.3	rs61748646	6	38903421	2.39014e-07	-5.16611	1	1
DNAH9	rs147399785	17	11644370	4.65843e-13	-7.23491	1	1
DNAJA2	rs149019465	16	46995063	4.26711e-18	8.67143	0.951012	1
DNAJC10	rs150618417	2	183521817	7.3646e-14	7.4812	0.996119	1
DNAJC10	rs151028479	2	183497355	0.151175	1.43539	1	1
DNAJC10	rs79686986	2	183758516	1.07225e-08	5.71888	0.995784	1
DNAJC11	rs139019930	1	6765409	0.823476	0.223077	0.959319	1
DNAJC15	rs3818404	13	43878168	0.910728	0.11212	0.998083	1
DNAJC18	rs141641961	5	138678584	0.938217	0.077511	1	1
DNAJC18	rs146315683	5	138917364	3.29622e-07	-5.10567	0.999999	1
DNAJC18	rs151206188	5	138850653	2.56249e-08	-5.56897	1	1
DNAJC6	rs77639003	1	65847963	2.70237e-19	-8.98022	1	1
DNAJC6_RP5-1044H5.1	rs115494331	1	65849236	1.06176e-06	-4.87983	0.999388	1
DNAJC6_RP5-1044H5.1	rs74838363	1	65768816	1.29276e-08	-5.68702	0.998665	1
DNAJC6_RP5-1044H5.1	rs75952506	1	65781517	0.961525	-0.0482399	0.999388	1
DNAJC6_RP5-1044H5.1	rs77639003	1	65847963	2.70237e-19	-8.98022	0.999388	1
DNAJC6_RP5-1044H5.1	rs78650744	1	65966536	0.837293	-0.205357	0.999388	1
DNAJC8P1	rs138918290	14	35841150	3.03084e-09	-5.92992	0.999921	1
DNAJC8P1	rs61988316	14	35888993	3.3317e-11	-6.63111	0.999079	1
DNAJC8P1	rs72668411	14	35896489	2.39904e-05	4.22409	1	1
DNM1	rs144224831	9	131196530	3.06207e-16	-8.17086	0.963204	1
DNM1	rs77706880	9	131144933	1.6623e-06	4.79066	1	1
DNM3	rs116310590	1	171674111	1.11171e-09	-6.09249	0.999907	1
DNM3	rs75425323	1	171682451	0.238898	1.17775	0.999907	1
DOCK10	rs145550391	2	225744433	1.23763e-06	4.84952	1	1
DOCK2	rs139808853	5	169106626	8.19094e-13	-7.15792	1	1
DOCK2	rs17559604	5	169204754	4.29159e-09	5.87254	0.99908	1
DOCK3	rs76333733	3	51056571	4.327e-09	-5.87118	1	1
DOCK4	rs3801779	7	111408426	1.78682e-08	-5.63147	0.988933	1
DOCK9	rs146708988	13	99496792	9.45948e-09	5.74015	0.999878	1
DOCK9-AS2	rs76532998	13	99524170	1.38851e-07	5.26676	0.99381	1
DPP6	rs143748027	7	153481283	7.6957e-09	-5.77499	0.998444	1
DPYS	rs77136262	8	105223026	2.85678e-06	4.68086	0.998463	1
DROSHA	rs78524959	5	31275444	1.17723e-06	-4.85943	0.991554	1
DROSHA	rs79970493	5	31287510	6.31677e-10	6.18232	1	1
DTNB	rs75053133	2	25788523	3.40881e-08	5.51903	0.99983	1
DUSP6	rs75914069	12	89673419	5.22937e-07	-5.0177	0.99954	1
DYNC2LI1	rs142954365	2	43863900	1.17052e-11	6.7838	1	1
DYRK3	rs143656420	1	206698737	5.68961e-07	-5.00147	0.986072	1
EDEM2	rs3736802	20	33604042	4.71349e-05	4.0694	1	1
EDEM2	rs6060243	20	33698119	0.913168	-0.109043	1	1
EDEM2	rs6142298	20	33688417	2.09465e-05	4.25455	1	1
EFCAB14	rs138212919	1	47257329	2.0665e-13	7.34442	0.996768	1
EFEMP1	rs7596872	2	56128091	2.79283e-24	-10.1667	0.99777	1
EFEMP1	rs80110259	2	56178028	0.113214	-1.58391	0.984889	1
EGFEM1P	rs115419575	3	168233858	0.124312	-1.53692	1	1
EGFEM1P	rs143579760	3	168192188	6.86057e-05	3.98107	1	1
EGFR	rs6959710	7	54965753	0.289183	1.05992	1	1
EGFR	rs76823835	7	54914417	0.0200572	-2.32528	1	1
EGLN3	rs76833311	14	34335795	8.22978e-23	9.8316	0.999841	1
EIF3H	rs76344121	8	117386186	9.07793e-08	5.34428	0.999328	1
ELAVL2	rs144299920	9	23615980	3.9027e-13	7.25889	0.958174	1
ELAVL2	rs72707112	9	23586634	4.9981e-10	6.21916	0.999072	1
ELMO1	rs117037045	7	37173894	3.75073e-17	8.42044	1	1
ELMO1	rs58014320	7	36975186	2.68737e-09	-5.94964	0.999157	1
ELOVL4	rs116907688	6	80606761	4.2867e-10	6.24321	0.97467	1
ELTD1	rs142132186	1	79441927	6.7585e-07	4.96818	0.98896	1
ELTD1	rs72678124	1	79531629	3.93513e-10	6.25658	0.999955	1
EMB	rs62386438	5	49506149	0.960475	0.0495578	0.988884	1
EMB	rs62387309	5	49559501	6.2425e-12	6.874	0.995953	1
EMCN	rs116291148	4	101198220	5.9895e-07	4.99156	0.989811	1
EMCN	rs62304774	4	101149123	1.83245e-08	-5.62712	1	1
EMID1	rs113792603	22	29653154	1.35662e-09	-6.06054	0.996286	1
EMILIN2	rs73937185	18	3115148	4.79338e-07	5.0344	0.998596	1
EML5	rs111654627	14	89111303	0.611545	-0.50787	1	1
ENDOV	rs59127550	17	78231007	6.36631e-08	-5.40819	1	1
ENOX1	rs9525755	13	43826092	3.86756e-07	-5.07536	0.997718	1
ENOX1	rs9594918	13	43831196	0.322304	-0.989734	0.988066	1
ENTPD1-AS1	rs142778113	10	97832530	2.40038e-10	6.33326	0.999999	1
EPB41L2	rs142628962	6	131212674	3.37254e-12	6.96126	1	1
EPC2	rs79125586	2	149361628	1.31383e-07	5.27691	0.994097	1
EPHA6	rs183934267	3	97225636	3.79033e-07	-5.0792	0.985883	1
EPHB1	rs113533632	3	134423764	6.16364e-06	-4.5207	0.95379	1
ERCC4	rs149804719	16	13790947	1.013e-10	-6.465	0.999578	1
EREG	rs77184591	4	75103766	2.86284e-14	7.60437	0.991696	1
EREG	rs77469363	4	75193007	0.110802	1.5946	1	1
ERN1	rs12940774	17	62044703	0.494864	0.682593	0.998441	1
ERN1	rs34289433	17	61987046	3.32453e-09	5.91471	0.999072	1
ETAA1	rs76623705	2	67624799	2.79995e-09	5.94292	0.993925	1
ETS1	rs77055476	11	128077337	7.3074e-06	4.48453	1	1
ETV6	rs111668497	12	12060366	8.23194e-07	4.92979	0.958396	1
EVC2	rs57803998	4	5792920	0.452922	0.750552	0.995926	1
EVC2	rs192997205	4	5496010	4.88655e-08	5.45539	0.960446	1
EXOC4	rs7810739	7	133458524	2.50497e-08	5.57293	0.966562	1
EXOC5P1	rs191210438	4	63444238	6.24488e-07	4.98349	0.999817	1
EYS	rs114358921	6	64924314	2.15679e-25	10.4133	0.994555	1
FABP3P2	rs76554944	13	42783870	1.51314e-06	4.80949	0.989452	1
FABP5P1	rs142470414	13	73498369	1.87688e-09	-6.00812	0.999969	1
FABP5P1	rs9543178	13	73510413	3.66165e-08	5.50644	0.993982	1
FADD	rs142060308	11	69809960	4.80872e-13	-7.2306	0.999574	1
FADD	rs3867284	11	69802856	0.913615	0.10848	0.999477	1
FAM107B	rs56997869	10	14581234	7.35399e-06	-4.48318	1	1
FAM107B	rs76429327	10	14549840	0.644252	-0.461762	1	1
FAM110A	rs117757027	20	923201	1.83719e-25	10.4285	1	1
FAM120B	rs79720161	6	170422386	1.71655e-12	7.05576	0.9903	1
FAM129A	rs150680798	1	184673606	5.2466e-05	4.04436	0.999774	1
FAM132B	rs144047415	2	238826911	7.36809e-10	-6.15798	1	1
FAM149B1P1	rs141534775	15	97116578	1.9799e-09	5.99945	0.999868	1
FAM153B	rs144481862	5	175547596	1.57762e-08	5.6529	0.999976	1
FAM160A1	rs56365039	4	152353197	5.58947e-10	-6.20159	0.996053	1
FAM171A1	rs78857766	10	15266348	6.84038e-09	-5.7948	0.999126	1
FAM173B	rs34909370	5	10237781	6.64915e-13	-7.18646	1	1
FAM175B	rs138165732	10	126496869	1.23921e-11	6.77557	0.962548	1
FAM19A5	rs113632131	22	49159977	2.88993e-09	-5.93773	1	1
FAM208B	rs117574634	10	5543026	0.4905	0.689514	1	1
FAM208B	rs78562238	10	5528458	4.72359e-08	5.46141	1	1
FAM209B	rs6069807	20	55219893	9.49831e-11	6.47473	0.999954	1
FAM3B	rs76880931	21	42589528	2.14391e-06	-4.73936	0.957514	1
FAM53A	rs12645003	4	1507088	0.142348	-1.4671	1	1
FAM53A	rs13152096	4	1511169	0.373484	-0.889966	1	1
FAM65A	rs142207529	16	67449521	5.47191e-12	-6.89276	0.999826	1
FAM76B	rs117175376	11	95288272	1.47892e-10	-6.40753	0.999419	1
FAM76B	rs74632506	11	95339877	1.28635e-11	-6.77017	0.99379	1
FARP1	rs626950	13	98829618	1.86928e-10	-6.37171	1	1
FARS2	rs145197305	6	5361406	1.1139e-12	-7.11565	1	1
FARS2	rs2224393	6	5289728	0.942535	-0.0720843	1	1
FARS2	rs9502284	6	5267828	0.220997	1.22388	0.953373	1
FBXL13_NFE4	rs79693667	7	102464882	7.703e-11	-6.50629	1	1
FBXL17	rs6876279	5	107474465	0.367067	-0.90198	1	1
FBXO32	rs7835298	8	124552303	1.01451e-10	-6.46477	0.9977	1
FBXO40	rs147869371	3	121330280	2.79958e-16	-8.18166	1	1
FCF1P6	rs72690473	1	51067819	0.213553	-1.24386	0.986162	1
FCN1	rs62573231	9	137820418	0.496555	-0.679921	1	1
FCN1	rs73570113	9	137816434	1.79455e-13	7.36327	1	1
FER1L6_FER1L6-AS2	rs62519190	8	125221810	5.91917e-12	-6.88158	0.995177	1
FER1L6_FER1L6-AS2	rs62519191	8	125225169	0.0925095	1.68231	0.952837	1
FERMT1	rs150738447	20	5941473	1.44112e-06	4.81923	0.999511	1
FGD3	rs12378033	9	95499928	5.43893e-06	4.5471	0.981699	1
FIP1L1	rs28441665	4	55083056	0.67592	0.418038	1	1
FIP1L1	rs79074668	4	55060919	8.14376e-18	8.59755	1	1
FIP1L1_LNX1_LNX1-AS1	rs139309349	4	54583934	5.27015e-11	6.5631	0.999997	1
FIP1L1_LNX1_LNX1-AS1	rs78896495	4	54379300	1.23742e-11	-6.77577	0.999942	1
FIP1L1_RP11-317M11.1	rs139309349	4	54583934	5.27015e-11	6.5631	0.999998	1
FIP1L1_RP11-317M11.1	rs78896495	4	54379300	1.23742e-11	-6.77577	0.999999	1
FKBP7	rs150144823	2	179206575	7.36715e-10	-6.158	0.999813	1
FLG-AS1	rs140371183	1	152098428	2.60836e-08	5.56588	0.989356	1
FLT4	rs111922857	5	180071122	1.32627e-16	-8.27119	0.99993	1
FMN1	rs28415939	15	33199424	7.68072e-11	6.50672	1	1
FMN2	rs72767984	1	240610200	4.1099e-13	-7.25189	1	1
FMN2	rs75760213	1	240585914	2.05994e-09	-5.99301	0.999694	1
FMO2	rs116209269	1	171252591	7.66681e-08	-5.3748	0.994776	1
FMO2	rs7471431	1	171143953	1.21158e-09	-6.0787	0.999859	1
FNDC1	rs77450716	6	159569330	5.8303e-11	6.54802	1	1
FNDC3B	rs7625854	3	171911308	5.68908e-10	6.19881	1	1
FOXN3_RP11-33N16.3	rs75742928	14	89708304	0.225366	-1.21238	0.982712	1
FOXN3_RP11-33N16.3	rs77216150	14	89667917	9.00361e-07	4.91225	0.998773	1
FOXN3_RP11-33N16.3	rs8007898	14	89708325	3.11681e-09	5.92532	0.99974	1
FRAS1	rs115340382	4	79212208	5.56233e-10	6.20236	0.995227	1
FRMD4A	rs7088787	10	13840695	4.44864e-06	4.58924	0.961626	1
FSTL4	rs13154202	5	132832565	0.314469	1.00589	0.999642	1
FSTL4	rs35872998	5	132861322	1.18673e-10	-6.44102	1	1
FTH1P22	rs61789070	1	117495424	3.11276e-09	-5.92554	0.980357	1
FTH1P22	rs79759069	1	117364809	2.27768e-10	-6.34134	0.999626	1
FTLP13	rs117534145	17	21727534	1.03538e-06	4.88479	0.998549	1
FTLP13	rs75880910	17	21748558	1.77895e-09	6.0168	0.9974	1
GABRB3	rs11638395	15	26711176	4.94487e-08	5.45328	0.999647	1
GABRG3	rs117959595	15	27360951	2.19005e-08	5.59628	0.993419	1
GABRG3	rs141494754	15	27162915	4.87867e-08	-5.45568	0.990326	1
GAN	rs139255155	16	81443225	1.85077e-13	7.35916	0.999926	1
GAS1	rs11793216	9	89531657	2.76802e-09	-5.9448	0.999977	1
GAS1	rs12343825	9	89383970	3.92583e-08	-5.49416	0.999981	1
GBA3	rs145735210	4	22724745	8.1067e-11	-6.49861	0.999949	1
GBP1P1	rs112499498	1	89968620	0.12938	1.51655	0.97188	1
GBP1P1	rs142035488	1	89890330	9.19638e-10	6.12277	1	1
GBP1P1	rs76805358	1	90125075	0.15129	-1.43499	1	1
GCNT2	rs6919529	6	10631324	0.184691	-1.32645	0.970597	1
GCSHP1	rs80181146	5	39833596	2.06313e-12	7.03015	0.998751	1
GDA	rs72729107	9	74933579	6.45025e-07	-4.97722	0.982625	1
GDAP1	rs113614326	8	75290532	5.35955e-08	-5.43895	0.994601	1
GDAP1	rs138906059	8	75297464	3.79137e-09	-5.89305	0.996127	1
GDAP1	rs78218712	8	75348497	1.83033e-07	5.21579	0.991137	1
GDNF	rs116207280	5	37600356	3.39481e-08	-5.51975	0.993948	1
GFOD1	rs138982645	6	13355221	1.82523e-08	5.6278	0.990663	1
GFOD1	rs4711932	6	13183570	1.21791e-09	-6.07787	0.996312	1
GIPC2	rs34517439	1	78450517	5.7314e-14	-7.51408	0.999931	1
GIPC3	rs62130603	19	3636745	2.5209e-07	-5.15614	0.999282	1
GLIS1	rs76908489	1	54125929	6.55197e-08	5.40304	0.999973	1
GLRA3	rs150538651	4	175512347	2.38112e-08	5.58175	1	1
GLRA3	rs34519068	4	175659837	0.0174433	-2.37723	0.964131	1
GLYR1	rs149268026	16	4891410	1.22622e-08	-5.69604	0.999954	1
GLYR1	rs56165684	16	4940142	0.31445	1.00593	0.999954	1
GM2A	rs62377902	5	150642923	0.542688	0.608753	0.997606	1
GM2A	rs6884764	5	150643637	1.07668e-08	-5.71818	0.996621	1
GM2A	rs74672658	5	150608788	8.25758e-06	-4.45839	0.99814	1
GMDS	rs3778541	6	1862908	1.56824e-14	7.68184	1	1
GMDS	rs77936549	6	1901549	0.692335	0.395689	1	1
GMDS-AS1	rs114914715	6	2158975	5.57872e-10	-6.2019	0.999992	1
GMEB2	rs79736047	20	61997996	1.24392e-09	-6.07448	0.999987	1
GMPR	rs17620562	6	16050905	2.44306e-07	5.16202	1	1
GMPR	rs17647528	6	16171229	0.916398	0.104971	0.999998	1
GMPSP1	rs142465476	4	7999406	3.52452e-07	5.09299	0.986332	1
GNAL	rs117053840	18	11456369	2.31499e-08	5.58664	0.987998	1
GNAS	rs144117172	20	57292298	3.72809e-09	-5.89583	1	1
GNAS	rs79921796	20	57315764	0.899862	0.125836	1	1
GNG4_RP11-293G6__B.8	rs138408439	1	235620526	6.13434e-09	-5.81305	0.999945	1
GNRH1	rs141856932	8	25195604	0.578129	0.556119	1	1
GNRH1	rs146483861	8	25164922	8.99694e-08	-5.3459	1	1
GPC5	rs75630031	13	92156885	1.07113e-05	4.40229	0.990279	1
GPC6_GPC6-AS1	rs9301951	13	94952832	3.35879e-07	-5.10211	0.999989	1
GPHB5	rs79870185	14	63665694	0.553568	-0.592421	1	1
GPLD1	rs147851897	6	24482855	3.15483e-11	-6.63916	0.999618	1
GPLD1	rs186368571	6	24419121	0.451359	-0.753151	0.999471	1
GPR110	rs55842152	6	46822318	0.885163	0.144428	0.99997	1
GPR110	rs72859812	6	46882615	4.75619e-11	6.57837	1	1
GPR116	rs114374752	6	46671250	1.74609e-08	-5.63544	0.999692	1
GPR116	rs45455394	6	46693916	8.73893e-09	-5.75355	0.999701	1
GPR125	rs114631757	4	22513952	3.20105e-30	11.4232	0.998479	1
GPR148	rs116333634	2	131485764	5.24659e-09	5.83916	0.989257	1
GPR32	rs139894581	19	51067443	1.88868e-07	-5.20997	1	1
GPR32	rs143160144	19	51045780	0.689055	0.400138	1	1
GPR32	rs17718859	19	51036057	1.36124e-08	-5.67819	1	1
GPR37	rs34374395	7	124210052	1.25324e-07	5.28556	0.997943	1
GPR45	rs114301121	2	105694543	2.64651e-12	-6.99532	1	1
GPR98	rs116730634	5	89816539	0.564639	-0.575965	1	1
GPRC5C	rs77622150	17	72473309	9.54144e-08	5.33525	0.994434	1
GPX3	rs185512414	5	150122763	1.91409e-07	-5.20749	0.990212	1
GREB1	rs77073594	2	11561276	3.31788e-11	6.63172	1	1
GRIA4	rs12365720	11	105515062	1.95861e-09	6.0012	0.999999	1
GRIA4	rs189044629	11	105501438	7.58753e-07	4.94569	1	1
GRIA4	rs76226961	11	105512071	0.693195	-0.394523	0.999223	1
GRIK2	rs117954754	6	102122940	0.713765	-0.366804	1	1
GRIK2	rs139430430	6	102127694	9.19312e-08	5.34199	1	1
GRIP1	rs11176135	12	66697045	0.770507	-0.291712	1	1
GRIP1	rs12370741	12	66775459	1.376e-07	5.26842	1	1
GRIP1	rs149760171	12	66845409	2.17504e-08	-5.59747	0.978749	1
GRK5	rs11592231	10	120985736	1.27392e-12	-7.09711	1	1
GRK5	rs74681894	10	120981688	2.32112e-07	-5.17159	0.984841	1
GRM4	rs116719620	6	33926946	9.30334e-12	6.81689	0.986353	1
GS1-278J22.2	rs113415159	7	53452940	0.442919	0.767273	0.999985	1
GS1-278J22.2	rs140342816	7	53449492	8.1624e-16	-8.05174	0.998175	1
GS1-278J22.2	rs146235938	7	53388923	4.21092e-11	6.59646	0.999989	1
GS1-278J22.2	rs147896069	7	53390198	0.684592	-0.406206	0.999977	1
GS1-278J22.2	rs2160688	7	53521685	1.55484e-06	4.80406	0.999987	1
GTF2F2	rs148765370	13	45711304	2.10455e-10	6.35351	0.999976	1
GTF2F2	rs71431320	13	45696668	1.13246e-09	6.08953	0.982555	1
GUCY1A2	rs144653775	11	106749108	2.66144e-10	-6.31732	1	1
GUSBP1	rs202073859	5	21501945	4.46632e-12	6.92158	0.997987	1
GXYLT2	rs116788058	3	72880513	0.103802	-1.6267	0.985494	1
GXYLT2	rs145641614	3	72927928	7.27635e-15	-7.77958	1	1
H2AFY	rs13172363	5	134589142	2.5128e-07	5.15674	0.993917	1
HBS1L	rs77072916	6	135431130	0.0788246	-1.75755	0.999758	1
HBS1L	rs11757991	6	135344431	2.46399e-10	6.32922	0.961614	1
HBS1L	rs76968964	6	135564807	9.14978e-06	-4.43635	0.955171	1
HCN1	rs62367525	5	45302647	1.07276e-09	6.09819	1	1
HDAC5	rs62078932	17	42231288	1.28723e-07	5.28065	0.996772	1
HDAC5	rs78501768	17	42130551	5.60234e-16	-8.09767	1	1
HDAC5	rs140845485	17	42131092	1.80356e-14	7.66391	0.96384	1
HDAC7	rs117473279	12	48212937	5.72275e-12	-6.88639	0.999662	1
HDGFL1	rs139886310	6	22453870	1.6457e-12	-7.06162	0.999663	1
HDHD3	rs140865184	9	116138068	1.1464e-10	-6.44627	0.999999	1
HDHD3	rs818709	9	116131303	3.65996e-07	5.08584	0.996717	1
HECW1	rs144039030	7	43407889	8.78428e-12	-6.82513	1	1
HECW1	rs79741628	7	43300023	2.40553e-12	-7.00869	1	1
HERPUD2	rs13222994	7	35429967	3.06359e-08	-5.53776	1	1
HERPUD2	rs13226087	7	35413456	0.435165	-0.780384	1	1
HERPUD2	rs28554066	7	35655280	7.47691e-09	-5.77985	0.994449	1
HEXIM2	rs76927055	17	43218623	0.762769	0.301846	1	1
HGD	rs150604764	3	120337035	3.63877e-10	-6.26878	0.999951	1
HHAT	rs146734351	1	210350479	4.85216e-07	-5.03207	1	1
HIBCH	rs139351543	2	191010063	9.12681e-15	7.75087	1	1
HIBCH	rs147604065	2	190933145	1.68434e-66	-17.2264	1	1
HIGD1AP18	rs148804134	8	77816105	6.93986e-11	6.52195	0.999429	1
HIGD1AP18	rs6991979	8	78053850	4.55808e-05	-4.0772	0.994877	1
HIPK2	rs76372251	7	139265010	5.89128e-07	4.99475	0.977633	1
HMGB3P24	rs151306345	9	36159869	7.93577e-08	5.36858	0.999997	1
HMGCLL1	rs80153042	6	55619173	7.3554e-08	-5.38227	0.999577	1
HMGN2P8	rs144611657	10	85829564	1.33153e-08	-5.68197	0.999952	1
HMGN3	rs12191806	6	79883770	0.981287	0.0234553	1	1
HNRNPA1P48	rs145105592	16	51553264	4.6531e-07	5.04009	0.999999	1
HNRNPA1P48	rs145951646	16	51580507	1.76127e-09	6.01842	0.999993	1
HNRNPA1P48	rs9925992	16	51565639	0.912061	-0.11044	0.999977	1
HNRNPA3P5	rs1333023	13	66075507	0.275057	1.09149	1	1
HPD	rs144713920	12	122485389	9.86258e-07	4.89436	0.999645	1
HRASLS5	rs117396969	11	63328710	5.26677e-07	-5.01633	0.999901	1
HRASLS5	rs11822642	11	63224142	4.01555e-10	-6.25342	0.993822	1
HS3ST2	rs16973865	16	22875742	0.333607	0.966874	1	1
HS3ST2	rs78893960	16	22876176	8.58883e-07	-4.92149	1	1
HS3ST3A1	rs117050847	17	13488976	7.25991e-09	-5.7848	0.99869	1
HSPB7	rs12122145	1	16195875	4.71546e-05	4.0693	0.989069	1
HSPB7	rs145369672	1	16097569	2.81219e-05	-4.18817	0.999715	1
HSPD1P15	rs113097874	5	19336959	2.55484e-10	-6.32363	0.999074	1
HSPE1P10	rs150789801	5	126053572	0.00200133	3.09003	0.999968	1
HSPE1P10	rs17531712	5	125886481	1.03152e-06	-4.88553	1	1
HSPE1P10	rs187297726	5	126038049	0.866143	0.16856	0.99951	1
HSPE1P20	rs73236503	12	127309675	2.54486e-06	4.7045	0.997666	1
HTATIP2	rs188687625	11	20382698	1.54655e-11	6.74346	0.983201	1
HTT	rs75657679	4	3121515	5.64707e-11	6.55279	0.998261	1
IDE	rs11187016	10	94230429	8.12808e-27	10.7208	1	1
IFI16	rs139934569	1	159012071	1.50467e-13	-7.38675	0.999999	1
IFI16	rs76374060	1	158827484	4.91543e-08	-5.45434	0.988544	1
IFI27	rs61982372	14	94345050	0.0837145	1.72953	0.999995	1
IFI27	rs78038336	14	94353827	0.399727	0.842108	1	1
IFI27	rs8022368	14	94354195	1.63572e-07	5.23659	1	1
IFITM10	rs149019571	11	1774907	3.04536e-06	-4.66774	0.95613	1
IFNA10	rs28368141	9	21207276	1.08105e-09	6.09696	1	1
IGSF11	rs150658426	3	118739017	1.18271e-10	-6.44153	0.999992	1
IGSF11	rs79804852	3	118641742	2.84502e-10	-6.307	0.999597	1
IKZF3	rs141908043	17	38140274	3.96581e-06	-4.61317	0.993785	1
IL12RB2	rs144839186	1	68036185	1.03643e-09	6.1037	0.999943	1
IL12RB2	rs17838041	1	67792787	1.12933e-09	6.08997	0.999998	1
IL17A	rs115742614	6	51971441	5.00201e-16	-8.11145	0.999991	1
IL17A	rs79455299	6	52057966	3.69213e-11	6.61593	0.999936	1
IL4	rs72797331	5	131858772	2.3073e-06	4.72446	0.966961	1
ING3	rs75568348	7	120528434	2.50018e-08	-5.57326	1	1
INO80D	rs182666473	2	206971344	0.383111	0.872179	0.999905	1
INO80D	rs62195361	2	206877298	1.07632e-08	5.71824	0.999999	1
INSR	rs670948	19	6910154	7.32189e-10	-6.15897	1	1
IQCJ-SCHIP1	rs74882295	3	158635497	5.70834e-09	-5.82509	0.99661	1
IQSEC3	rs11063842	12	202658	4.04131e-08	5.48904	0.993146	1
IQSEC3	rs78101097	12	328728	8.60551e-09	5.75615	0.977107	1
IRX1P1	rs71429898	13	25313119	4.2027e-08	-5.48212	0.999973	1
IRX1P1	rs74661788	13	25297526	3.89735e-07	5.0739	0.9944	1
ISM1_TASP1	rs78593594	20	13391066	1.78011e-06	4.77691	1	1
ITFG3_ITFG3	rs140892726	16	90318	4.01351e-07	-5.06832	0.972377	1
ITGBL1	rs112779409	13	101996840	3.27132e-09	5.91737	0.9998	1
ITIH5	rs4748876	10	7413874	0.000181649	3.74326	1	1
ITPR2	rs74619522	12	26777149	8.10204e-06	4.46247	1	1
ITPR2	rs80094220	12	26740825	0.70786	-0.374732	0.999995	1
JAKMIP1	rs114369204	4	6088149	2.65261e-08	-5.56294	0.999935	1
JAKMIP1	rs115036662	4	5982205	2.66285e-18	-8.72496	1	1
JAKMIP1	rs115570106	4	5915402	2.45532e-09	-5.9644	0.997177	1
JAKMIP1	rs140306076	4	5946351	1.79133e-16	8.23528	1	1
JAM2	rs2829751	21	26829787	0.546626	-0.602823	0.999978	1
JAM2	rs145631456	21	26808667	7.21595e-06	4.48722	0.978717	1
KATNBL1P4	rs74570883	5	51246015	3.15683e-09	5.92323	1	1
KAZN	rs148677979	1	15138437	5.63512e-09	-5.82724	0.995113	1
KB-1568E2.1	rs149133953	8	131544528	1.13259e-07	-5.30405	0.976589	1
KB-1683C8.1	rs117975223	8	98455946	0.800821	0.252285	0.999872	1
KB-1683C8.1	rs185134722	8	98335527	9.57811e-07	4.90011	1	1
KCNAB1	rs56413801	3	156094959	4.59531e-06	-4.58246	0.978205	1
KCNB1	rs149821415	20	47892054	4.71684e-08	-5.46167	0.986448	1
KCNC4	rs12134406	1	110651633	5.02446e-07	5.02538	1	1
KCNC4	rs12141168	1	110668860	0.972603	0.0343436	0.999997	1
KCND3	rs12125862	1	112354879	1.07485e-10	-6.45603	1	1
KCNH7	rs116460189	2	163501102	2.70407e-08	5.55959	0.999136	1
KCNH8	rs77192683	3	19473822	1.68833e-06	4.78755	0.998066	1
KCNK1	rs80345661	1	233849936	7.12741e-17	8.3449	0.98637	1
KCNK13	rs142481029	14	90640700	1.23614e-11	-6.77592	0.974566	1
KCNK17	rs147473971	6	39277032	0.152732	1.42995	1	1
KCNK17	rs2758911	6	39269970	1.07777e-18	-8.82673	1	1
KCNK17	rs2815072	6	39269186	0.674385	0.420138	1	1
KCNK9	rs111290724	8	140408439	0.60533	0.516751	0.973573	1
KCNK9	rs185144969	8	140351781	7.61264e-08	5.37608	0.999998	1
KCNMB3	rs74603313	3	178904764	1.78669e-05	-4.29	0.999792	1
KCNQ1_KCNQ1OT1	rs138555533	11	2475281	0.766816	-0.296542	0.989633	1
KCNQ1_KCNQ1OT1	rs76384680	11	2429964	1.05032e-11	6.79943	0.999993	1
KCNQ5	rs111846053	6	73379145	1.98027e-06	-4.75543	0.963079	1
KCNS3	rs142832041	2	18324730	5.62167e-11	-6.55347	0.999912	1
KCNS3	rs75877119	2	18350812	1.74846e-08	5.63521	0.999437	1
KCNT2	rs61820755	1	196441927	5.58255e-10	-6.20179	0.999997	1
KCTD2	rs142925350	17	72821746	0.0527867	1.93666	0.999828	1
KCTD2	rs149659000	17	72971869	8.47048e-09	-5.75882	1	1
KCTD2	rs151117343	17	72892230	2.97016e-11	6.64804	1	1
KDM4C	rs7045476	9	7050919	1.62736e-05	-4.3107	1	1
KHDRBS3	rs113934063	8	136505483	1.69842e-08	5.64021	1	1
KIAA0556	rs75733218	16	27732522	1.66238e-10	-6.38968	1	1
KIAA0922	rs113698214	4	154311117	0.190913	1.30788	1	1
KIAA0922	rs2405854	4	154321816	2.08487e-07	5.19161	1	1
KIAA0947	rs55936747	5	5190864	2.09843e-09	5.99	0.999885	1
KIAA1217	rs79165519	10	24394390	4.17478e-51	-15.0374	1	1
KIAA1244	rs117161122	6	138576986	9.89702e-10	-6.11106	0.999829	1
KIAA1244	rs34744522	6	138366236	6.04955e-10	-6.18913	0.996481	1
KIAA1456	rs140240103	8	12628115	1.30557e-06	4.8389	0.986985	1
KIAA1731	rs143162588	11	93218451	2.36912e-11	-6.68125	0.999648	1
KIAA1731	rs897554	11	93218485	0.758806	0.307049	1	1
KIF12	rs2150014	9	116668681	0.077398	-1.76599	1	1
KIF12	rs78387365	9	116694442	0.917803	0.103202	1	1
KIF12	rs7861276	9	116655238	1.73454e-05	-4.29658	1	1
KIF26B_RP11-62I21.1	rs138598872	1	245172832	3.19813e-07	5.11138	0.999458	1
KIF26B_RP11-62I21.1	rs150327819	1	245180677	6.87349e-08	5.39445	0.994272	1
KIF28P	rs3120714	1	246730090	4.1825e-08	-5.48297	0.999857	1
KIFC3	rs113532445	16	57649622	4.74227e-09	-5.85597	1	1
KIFC3	rs141261660	16	57625848	0.00846425	2.63297	0.994294	1
KLF9	rs41286035	9	72841405	1.47199e-08	5.6648	0.990445	1
KLHL1	rs73208489	13	70191209	0.874465	0.15799	1	1
KLHL1	rs73210436	13	70270121	4.12786e-06	4.60484	1	1
KLHL29	rs1344753	2	23723720	0.113222	1.58387	0.998743	1
KLHL29	rs62125424	2	23765341	1.98133e-11	-6.70739	1	1
KLHL36	rs16974381	16	84701562	3.04468e-09	-5.92917	0.995305	1
KNOP1P1	rs148273225	12	24546403	2.9275e-07	-5.12806	0.997446	1
KPNA3	rs9535358	13	50395594	2.5281e-09	5.95963	0.99338	1
KRT18P43	rs142512248	3	169450958	9.98609e-10	-6.10963	0.990495	1
KRT18P47	rs78336746	15	89337228	1.29298e-06	-4.84083	0.991289	1
KRT18P50	rs142435701	6	96149054	5.92478e-06	-4.52906	0.953148	1
KRT80	rs73111519	12	52303353	1.82725e-08	5.62761	1	1
KRT8P21	rs61772287	1	73443714	7.1141e-10	-6.16353	0.999993	1
KRT8P21	rs151023858	1	73448057	3.60384e-07	-5.08877	0.950406	1
KSR2	rs78967138	12	118164230	2.52907e-11	6.67167	1	1
KYNU	rs72849103	2	143503381	5.57659e-11	-6.55467	1	1
LAMA1	rs9966842	18	7075020	1.54873e-16	8.25269	1	1
LAMC1	rs10911181	1	182960319	0.0388586	2.06568	1	1
LAMC1	rs56317659	1	182963891	5.33401e-06	-4.5512	1	1
LCLAT1	rs74811411	2	30537716	6.37049e-06	4.5137	0.98656	1
LCMT1	rs117787888	16	24927845	7.89144e-08	-5.36959	0.998654	1
LDB2	rs76340253	4	16673912	1.64908e-11	-6.73413	0.999999	1
LDLRAD4	rs17612323	18	13551159	0.368357	0.899555	1	1
LDLRAD4	rs77746818	18	13568901	5.38595e-08	5.43807	1	1
LEPREL1	rs1546793	3	189835429	5.01443e-09	-5.84669	0.999506	1
LGALS3BP	rs73399892	17	77008650	3.48622e-05	-4.13913	0.986795	1
LGALS4	rs76576685	19	39150330	2.89227e-08	-5.54784	0.999497	1
LHFP	rs56022525	13	39797566	0.479172	-0.707635	1	1
LILRB2	rs117575899	19	54594852	3.75427e-07	5.08101	0.995799	1
LILRB2	rs2433723	19	54549052	6.70552e-06	4.50283	1	1
LILRB4	rs144267484	19	55026039	6.80808e-06	4.4996	1	1
LILRB4	rs77861134	19	55029957	0.958773	0.051694	0.997163	1
LINC00160	rs148933173	21	35903335	1.05015e-06	4.882	0.994997	1
LINC00162	rs149341358	21	46442156	2.86025e-09	-5.93942	0.999351	1
LINC00162	rs182336775	21	46217983	5.07016e-10	-6.21692	0.999676	1
LINC00276	rs55805871	2	14550023	4.17676e-09	-5.87704	0.999853	1
LINC00276	rs72779602	2	14366206	0.179413	-1.34256	0.999864	1
LINC00299	rs77964329	2	8573989	6.18524e-09	-5.81167	0.999595	1
LINC00330	rs12866924	13	45669935	5.23996e-07	5.01731	0.99551	1
LINC00330	rs7332117	13	45424278	1.67978e-11	-6.73145	0.998716	1
LINC00351	rs115644810	13	85923044	1.11786e-15	8.01317	1	1
LINC00355	rs11841798	13	64858994	4.26958e-12	-6.92796	0.999977	1
LINC00355	rs141289267	13	65035628	4.59111e-10	6.23248	1	1
LINC00355	rs78723747	13	65054827	0.677498	-0.41588	1	1
LINC00358	rs149014245	13	62578749	5.51802e-07	5.00737	0.978452	1
LINC00364	rs190923758	13	67988684	1.03481e-06	-4.8849	0.997332	1
LINC00474	rs12237933	9	118462403	0.555257	-0.589902	0.99986	1
LINC00474	rs78377807	9	118514470	0.197772	-1.28793	1	1
LINC00478	rs148941602	21	17561826	4.90433e-10	-6.22214	0.995013	1
LINC00485	rs117009140	12	103045690	9.09619e-09	-5.74677	0.998727	1
LINC00511	rs11652298	17	70182859	0.777439	0.282658	0.997476	1
LINC00511	rs11658130	17	70224646	0.881642	-0.148888	1	1
LINC00511	rs4793413	17	70238213	5.25697e-08	-5.44239	1	1
LINC00511	rs72850158	17	70182657	3.49103e-09	5.90666	0.98503	1
LINC00535	rs112136315	8	94722725	0.467544	-0.72648	1	1
LINC00535	rs76927847	8	94710182	2.67193e-08	5.56168	1	1
LINC00535	rs78472435	8	94819078	7.99224e-06	4.46539	1	1
LINC00535	rs78838737	8	94629956	0.413221	-0.818239	1	1
LINC00535	rs80102657	8	94909955	0.19281	-1.30231	0.999999	1
LINC00570	rs72770183	2	11583803	0.129909	-1.51446	0.985156	1
LINC00570	rs77073594	2	11561276	3.31788e-11	6.63172	1	1
LINC00583	rs72710047	9	13574807	4.11857e-07	5.06339	0.999974	1
LINC00583	rs77237739	9	13586109	8.51246e-09	5.75798	0.999098	1
LINC00669	rs140039447	18	36919009	4.98777e-07	-5.02678	0.994403	1
LINC00676	rs145890357	13	110084937	1.14643e-09	-6.08756	0.999985	1
LINC00676	rs78092455	13	110115036	1.2639e-08	-5.69088	0.999823	1
LINC00687	rs138547555	20	11930508	0.738695	0.333582	1	1
LINC00700	rs12257273	10	1931101	3.25102e-22	9.69231	1	1
LINC00710	rs142871686	10	10944708	1.17993e-11	6.78265	0.999991	1
LINC00865	rs140016459	10	91463344	3.17938e-07	5.11249	0.999197	1
LINC00924	rs8040753	15	96389295	0.205076	-1.26722	1	1
LINC00940	rs60072629	12	1935963	1.14096e-09	6.08833	0.993924	1
LINC01047	rs139421636	13	89783402	0.613391	0.50524	0.980784	1
LINC01047	rs61957315	13	89877143	9.01244e-12	-6.82145	1	1
LINC01047	rs61958882	13	89778156	0.34385	-0.946585	0.999999	1
LINC01048	rs118111886	13	38003795	1.99897e-09	5.99789	1	1
LINC01048	rs61957471	13	38134283	5.44275e-06	-4.54696	1	1
LINC01048	rs76519883	13	38156778	0.716147	0.363613	0.99999	1
LINC01060	rs1996877	4	189600771	0.385252	0.868261	1	1
LINC01060	rs4370189	4	189597011	7.55143e-10	6.15408	1	1
LINC01060	rs7687996	4	189594540	0.78423	0.27381	1	1
LINC01081	rs8051812	16	86042597	0.816529	0.232011	1	1
LINC01081	rs8062449	16	86049828	3.21179e-07	-5.11058	1	1
LINC01115	rs141984485	2	899275	5.99423e-07	4.9914	0.96358	1
LINC01115	rs143622223	2	829286	0.480286	0.705842	1	1
LINC01115	rs148709294	2	783925	1.64277e-09	6.02969	1	1
LINC01117	rs72934882	2	177646302	6.08928e-11	6.54153	0.999598	1
LINC01141	rs113396977	1	20539573	1.81435e-08	5.62883	0.999986	1
LINGO2	rs10968594	9	28432813	0.99367	-0.00793396	1	1
LMF1	rs9929621	16	679412	9.16565e-07	-4.90875	0.997869	1
LMO1	rs117675307	11	8369944	1.32373e-08	5.68297	0.995429	1
LMO1	rs150011636	11	8344384	3.02429e-08	5.54002	0.982733	1
LMOD2	rs35190392	7	123291706	2.60618e-10	6.32056	0.999974	1
LMOD2	rs77557303	7	123458364	2.72372e-06	-4.69063	0.996404	1
LNX2	rs75313282	13	28016015	9.47711e-09	-5.73983	0.999764	1
LNX2	rs9554011	13	27939144	0.478579	-0.708589	0.9999	1
LONP2	rs113064714	16	48220351	0.220229	1.22592	1	1
LONP2	rs113254206	16	48123360	2.15437e-09	5.98572	1	1
LPAL2	rs369235171	6	160712481	3.20442e-10	-6.28855	0.999985	1
LPIN1	rs144402881	2	11997678	1.32255e-11	6.76615	0.99995	1
LPIN1	rs75421235	2	11894527	2.45628e-08	5.57634	0.998327	1
LPP	rs75878607	3	188624578	1.26079e-11	6.77307	0.99999	1
LRBA	rs7665654	4	151693149	7.86343e-13	7.16351	1	1
LRRC23_ENO2	rs143238956	12	6892182	8.95418e-08	-5.34676	0.997008	1
LSAMP	rs114706345	3	115609851	3.33773e-09	-5.91406	1	1
LSAMP	rs150586025	3	115621652	0.221586	1.22232	1	1
LSM12	rs138689753	17	42025262	1.95836e-12	7.03742	1	1
LSM12	rs117565581	17	41983633	2.01339e-11	-6.70505	0.967064	1
LSM3P3	rs76252337	2	85105286	5.41927e-10	-6.20646	0.99962	1
LY86-AS1_LY86	rs188995423	6	6823821	3.23646e-09	5.91913	0.984547	1
LY86-AS1_LY86	rs79665038	6	6609442	9.45047e-11	-6.47549	0.999995	1
LYPLA1P1	rs77834190	7	122702171	0.982845	0.0215029	0.99211	1
LYPLA1P2	rs17441474	4	111801285	0.314577	1.00566	1	1
LYPLA1P2	rs185696739	4	111796518	7.61983e-05	-3.95605	1	1
LYPLA1P2	rs75440530	4	111801995	1.87482e-07	5.21134	0.999995	1
MAFB	rs147726444	20	39198742	3.49501e-07	5.09459	0.988625	1
MAMDC2_SMC5-AS1	rs41286035	9	72841405	1.47199e-08	5.6648	0.991564	1
MAML2	rs77811493	11	95925516	7.31461e-12	-6.85137	0.99965	1
MAN1A1	rs909715	6	119528316	2.10249e-09	5.98968	0.999999	1
MANSC1	rs11054806	12	12472353	9.75025e-14	-7.44424	1	1
MAP3K5	rs6570087	6	137006928	1.08822e-35	12.47	1	1
MAP3K8	rs141834993	10	30614248	4.43784e-11	-6.58867	0.999996	1
MAPK1	rs55767600	22	22017453	4.16329e-06	-4.60306	0.997761	1
MAPT	rs117558391	17	43814694	1.56213e-10	6.39918	0.983333	1
MAPT	rs62057072	17	43860731	4.54108e-08	5.4684	0.999101	1
MARK2P12	rs73222540	13	73678672	1.87168e-10	6.37152	1	1
MARK2P12	rs9564948	13	73748046	3.93455e-06	4.61481	0.995749	1
MARK3	rs2771378	14	103671333	0.000192225	-3.72902	1	1
MASP2	rs72643281	1	10915994	6.80618e-08	5.39621	0.996677	1
MASP2	rs72643299	1	10978767	1.73373e-07	-5.22583	0.996226	1
MBL2	rs17668746	10	54772903	2.63225e-06	-4.69761	0.994395	1
MBL2	rs55714260	10	54527032	8.0922e-11	6.49888	0.999983	1
MBNL1	rs7629065	3	152129990	0.31761	-0.999381	1	1
MBP	rs183791358	18	74790579	1.06247e-10	6.45778	0.999889	1
MBP	rs76475534	18	74767019	7.69833e-09	5.77493	1	1
MBTPS1	rs146167630	16	84372378	9.55302e-11	-6.47386	0.997197	1
MBTPS1	rs184223852	16	84134982	6.41329e-09	-5.80561	0.99989	1
MCM10	rs4750292	10	13016980	2.76266e-05	4.1922	0.960873	1
MCPH1_ANGPT2	rs62497281	8	6574830	1.38496e-06	-4.82716	0.962591	1
MDFI	rs142279522	6	41438398	4.80055e-11	6.57699	0.98747	1
MECOM	rs77728560	3	169039249	8.10128e-06	4.46249	0.999971	1
MEMO1P1	rs114845558	21	37684186	0.253655	1.14152	0.999156	1
MEMO1P1	rs140257093	21	37715603	0.18465	1.32657	1	1
MEMO1P1	rs142908920	21	37726688	2.8889e-10	-6.30463	1	1
MESDC2	rs117824192	15	81060853	2.75083e-05	-4.19317	0.999999	1
MESTP3	rs116111891	4	28904986	2.95454e-11	6.64882	1	1
MESTP3	rs116435495	4	28948442	5.33464e-06	-4.55118	0.950433	1
MGAT1	rs111922857	5	180071122	1.32627e-16	-8.27119	1	1
MGAT4C	rs116863352	12	86593848	0.0282114	2.19433	0.990883	1
MGAT4C	rs73187674	12	86408894	1.57529e-06	4.80144	0.999943	1
MGAT5	rs114630113	2	134948832	3.63704e-09	-5.89991	0.999904	1
MGAT5	rs189874805	2	134970312	9.3251e-12	6.81655	0.999834	1
MIA_MIA-RAB4B	rs146298249	19	41372861	2.24903e-07	5.17748	0.999996	1
MIA_MIA-RAB4B	rs8192726	19	41354496	0.305404	-1.02491	0.999917	1
MICAL3	rs9605488	22	18483366	4.15668e-10	6.24803	1	1
MICALL2	rs62431985	7	1162913	4.00659e-10	6.25377	0.999245	1
MIR1471	rs77088753	2	232550936	6.40648e-12	-6.87031	0.999991	1
MIR205HG	rs4844475	1	209593193	1.26117e-09	-6.07227	0.999856	1
MIR3201	rs117172015	22	48636428	0.000477242	3.49322	0.999881	1
MIR3201	rs7288019	22	48606978	9.24061e-12	-6.81786	1	1
MIR378C	rs146767895	10	132754590	2.65861e-07	5.14617	0.99629	1
MIR378C	rs76891435	10	132666150	2.45164e-08	5.57667	0.963021	1
MIR378D1	rs115570106	4	5915402	2.45532e-09	-5.9644	0.991793	1
MIR378D1	rs57803998	4	5792920	0.452922	0.750552	0.9947	1
MIR4435-1HG	rs190299371	2	112241353	1.30798e-08	-5.68502	0.999581	1
MIR548X2	rs76877603	13	66371040	3.43296e-10	-6.27785	0.999987	1
MIR572	rs148017685	4	11032663	4.82738e-09	5.85302	0.999994	1
MISP	rs17425535	19	531576	2.01869e-07	5.19761	0.986832	1
MISP	rs77590703	19	552746	1.99102e-06	-4.75433	1	1
MKI67	rs145341764	10	129796346	2.61845e-06	4.69868	0.98084	1
MMADHC	rs951188	2	150293319	7.39721e-05	-3.96313	0.980071	1
MMRN1	rs114531224	4	90720038	0.967759	-0.040419	1	1
MMRN1	rs35272004	4	90686133	9.91694e-07	-4.89328	1	1
MMS22L	rs62420613	6	97763857	1.08747e-08	-5.71649	0.999777	1
MNDA	rs112123396	1	158652622	1.48773e-05	-4.3305	0.996391	1
MNDA	rs16840439	1	158622819	1.19837e-07	-5.29374	0.999986	1
MOB3B	rs116940183	9	27480138	0.665706	-0.432048	1	1
MOB3B	rs117257581	9	27527737	3.89422e-09	-5.88862	1	1
MOB3B	rs147502618	9	27233751	3.42295e-08	-5.5183	0.999989	1
MOB3B	rs62540095	9	27366523	9.73547e-15	-7.74266	1	1
MORC1	rs78926553	3	108750316	2.06207e-11	-6.70156	0.996981	1
MORC3	rs114845558	21	37684186	0.253655	1.14152	0.99923	1
MORC3	rs140257093	21	37715603	0.18465	1.32657	1	1
MORC3	rs142908920	21	37726688	2.8889e-10	-6.30463	1	1
MPC2	rs147145243	1	167647194	1.36428e-09	6.05964	0.999992	1
MRPL14	rs17287978	6	43941137	7.16276e-08	-5.38704	0.999458	1
MRPL14	rs62401206	6	43860901	1.81023e-06	4.77353	0.982628	1
MRPL21	rs75677837	11	68560780	6.38073e-07	-4.97932	1	1
MRPS36	rs141901623	5	68291183	1.92514e-07	-5.20642	0.996189	1
MRPS9	rs146825997	2	105814846	2.82409e-09	-5.94151	0.988662	1
MRPS9	rs2460257	2	105796581	0.641127	-0.466124	0.988627	1
MRRF	rs7040817	9	125075843	6.50267e-10	6.17774	0.999582	1
MRRF	rs75837820	9	125033866	2.5902e-11	6.66817	1	1
MSH4	rs146278366	1	76110567	0.54852	-0.599979	0.999939	1
MSI2_RP11-118E18.4	rs149371112	17	55610273	1.42214e-08	-5.6707	0.998952	1
MSI2_RP11-118E18.4	rs149502182	17	55608595	2.74277e-10	6.31266	0.999985	1
MSLNL	rs143870933	16	820603	4.13558e-13	-7.25105	1	1
MSLNL	rs183944482	16	789199	6.31523e-11	-6.53608	0.99557	1
MSLNL	rs72759414	16	853066	0.615559	-0.502154	1	1
MT1A	rs117115473	16	56674237	1.64571e-12	-7.06162	0.996204	1
MT1A	rs139331007	16	56736816	0.140304	-1.47466	0.9997	1
MT1H	rs117115473	16	56674237	1.64571e-12	-7.06162	0.996213	1
MT1H	rs139331007	16	56736816	0.140304	-1.47466	0.990684	1
MTERF	rs144113604	7	91531536	1.90093e-09	6.00605	0.999847	1
MTHFD2L	rs77184591	4	75103766	2.86284e-14	7.60437	0.993772	1
MTHFD2L	rs77469363	4	75193007	0.110802	1.5946	1	1
MTND3P1	rs28386884	13	22625704	0.0400002	2.05375	0.999987	1
MTND3P1	rs73164441	13	22576790	0.00789996	2.65632	1	1
MTND3P1	rs79567205	13	22576060	0.0108236	2.54834	1	1
MTND3P1	rs9580272	13	22576452	3.97079e-10	6.25517	1	1
MTND4P17	rs149508429	3	165649397	5.57422e-08	5.43195	0.992765	1
MTPAP	rs149387138	10	30429855	5.80267e-06	4.53345	0.990415	1
MTUS2	rs73168231	13	29849571	7.89363e-11	-6.50261	1	1
MUC16	rs142542692	19	8964902	2.03932e-09	-5.99464	0.989361	1
MUT	rs143746475	6	49299794	3.7206e-07	-5.08272	0.990156	1
MYBPC1	rs73170769	12	101986466	7.16017e-09	5.78712	0.997331	1
MYEOV	rs117243011	11	68904585	0.937299	-0.0786648	0.999998	1
MYEOV	rs56238214	11	68879915	1.29655e-09	-6.06782	1	1
MYEOV	rs144972104	11	68832131	7.99215e-09	-5.76862	0.96709	1
MYH10	rs79335559	17	8537157	3.52309e-06	4.6377	0.988741	1
MYL10	rs111697632	7	101274811	1.36591e-08	5.67761	0.999951	1
MYL10	rs117303302	7	101073587	1.20887e-10	-6.43821	0.999997	1
MYLK	rs141909244	3	123522858	6.79842e-12	6.86183	0.999985	1
MYO10	rs151186074	5	16811728	1.54582e-07	5.24702	0.982636	1
MYO16	rs111822758	13	109593255	1.1067e-15	8.01441	0.996663	1
MYO18B	rs16981327	22	26471046	2.04434e-08	5.60821	1	1
MYO18B	rs16981352	22	26476063	0.000879122	3.3266	1	1
MYO1B	rs145302391	2	192519337	4.48785e-11	6.58701	0.999826	1
MYO1B	rs80007999	2	192339631	2.06844e-11	-6.70111	0.999999	1
MYO1D	rs17733480	17	30864001	3.97055e-10	-6.25518	0.972342	1
MYO3B	rs72883708	2	171477885	6.55102e-10	-6.17657	0.999777	1
MYO3B_AC007277.3	rs72883708	2	171477885	6.55102e-10	-6.17657	0.999938	1
MYO3B_AC007277.3	rs7599256	2	171495421	0.0937087	-1.67615	0.983603	1
MYO5B	rs56324224	18	47569065	1.51927e-31	-11.6851	1	1
MYO5C	rs4776020	15	52509673	1.24059e-19	-9.06548	0.997	1
MYO5C	rs74433540	15	52468560	0.0312887	-2.15338	0.997	1
MYOM1_RP13-270P17.2	rs117561048	18	3195153	8.18566e-10	6.14128	0.999988	1
MYOM1_RP13-270P17.2	rs238541	18	3444603	3.22968e-14	-7.58877	1	1
MYOM2	rs10102743	8	2034677	0.301581	-1.03305	1	1
MYOM2	rs117738130	8	2149653	2.97564e-10	-6.30004	1	1
MYOM2	rs146211983	8	2168296	0.572914	0.563766	1	1
MYOM2	rs61444175	8	2146833	0.508386	-0.661353	1	1
MYRIP	rs73826799	3	39893778	4.23171e-10	6.24523	0.999966	1
MYT1L	rs72771122	2	2465679	5.15603e-07	-5.02041	0.999498	1
NAA15	rs116334625	4	140429518	0.475267	-0.713936	1	1
NAA15	rs11736087	4	140194579	0.931775	0.0856112	0.999844	1
NAA30	rs74982785	14	57843775	4.48726e-09	5.86515	0.999232	1
NAALADL2	rs9825640	3	174135031	5.03409e-13	7.22438	1	1
NABP1	rs113433978	2	192508523	1.50169e-08	-5.66137	0.99814	1
NABP1	rs145302391	2	192519337	4.48785e-11	6.58701	0.999991	1
NABP1	rs80007999	2	192339631	2.06844e-11	-6.70111	1	1
NALCN	rs112779409	13	101996840	3.27132e-09	5.91737	0.999987	1
NALCN-AS1_LINC00411	rs111535497	13	101594807	4.54383e-09	5.86307	0.999505	1
NAP1L1	rs117780817	12	76487909	0.116751	-1.56856	0.99995	1
NAP1L1	rs144828205	12	76447960	3.03924e-08	5.53916	1	1
NARFL	rs183944482	16	789199	6.31523e-11	-6.53608	0.996707	1
NARFL	rs72759414	16	853066	0.615559	-0.502154	1	1
NAT2	rs77920420	8	18462267	2.20597e-07	-5.18109	0.992867	1
NAV2	rs148269848	11	20213923	2.29409e-10	-6.34024	0.999993	1
NAV2	rs7950919	11	20185940	1.19062e-09	-6.0815	0.996415	1
NAV2	rs56134503	11	20075275	1.10208e-12	-7.11712	0.951595	1
NAV3	rs181437678	12	78698126	1.28541e-11	-6.77027	0.999999	1
NBEA	rs116916275	13	36116155	3.68932e-10	-6.26664	0.957904	1
NCALD	rs6468802	8	102840936	1.40421e-09	6.055	1	1
NCALD	rs9642973	8	102776428	0.301376	1.03349	0.999999	1
NCAM2	rs77248826	21	22874746	4.65199e-08	-5.46412	0.997543	1
NCKAP1	rs80261417	2	183731588	0.366486	-0.903074	1	1
NCKAP5	rs142489095	2	133882087	0.79133	0.264584	0.97939	1
NCOR2	rs112554312	12	125325521	0.478329	0.708993	0.999994	1
NCOR2	rs113929797	12	125324827	1.28314e-11	6.77053	1	1
NCR2	rs142279522	6	41438398	4.80055e-11	6.57699	1	1
NCR2	rs146551511	6	41305500	7.5937e-15	7.77418	1	1
NCS1	rs41316508	9	132996946	7.06477e-13	-7.17818	0.97406	1
NCS1	rs77349061	9	132938901	1.3558e-13	-7.40059	0.996624	1
NDC80	rs117855082	18	2608898	5.21816e-10	-6.2124	0.988777	1
NDFIP1	rs143415745	5	141662658	1.59398e-13	-7.37907	0.999726	1
NDRG4	rs117630153	16	58512017	4.6463e-09	-5.85937	0.999849	1
NEDD4L	rs117541402	18	55894738	8.37946e-14	-7.46422	1	1
NEK10	rs115003174	3	27119592	0.529936	0.628104	0.994327	1
NEK10	rs149532415	3	27121761	0.0116897	2.52138	0.995698	1
NEK10	rs77554509	3	27214782	1.93338e-13	7.35332	0.995698	1
NEK10	rs78140845	3	27220257	9.93796e-17	8.30552	0.995698	1
NELL1_CTD-2302A16.2	rs139807638	11	21287871	0.000597741	3.43264	0.992222	1
NELL1_CTD-2302A16.2	rs143028134	11	21520366	6.92981e-11	-6.52217	0.999998	1
NELL1_CTD-2302A16.2	rs76178262	11	21593377	4.471e-06	-4.58819	0.951694	1
NEU2	rs116654187	2	233898110	4.88146e-10	-6.22287	0.992748	1
NEU2	rs62193307	2	233683244	2.01594e-07	5.19786	0.995496	1
NF1P3	rs117897975	21	15368502	4.86429e-09	-5.85175	0.998858	1
NFATC1	rs55668001	18	77288425	9.51892e-08	-5.33568	0.994699	1
NFATC2	rs182206221	20	50102227	6.67247e-09	-5.79897	0.97863	1
NFIA	rs142973437	1	61780617	0.979028	0.0262878	0.992185	1
NFIA	rs147724083	1	61795244	1.81262e-61	-16.5425	0.992185	1
NFIA	rs6658608	1	61778594	0.973952	0.0326524	0.990407	1
NGEF	rs116654187	2	233898110	4.88146e-10	-6.22287	0.992803	1
NGEF	rs62193307	2	233683244	2.01594e-07	5.19786	0.995653	1
NHLH2	rs114530790	1	116508511	7.44554e-12	-6.84883	0.996632	1
NHLH2	rs116026551	1	116507851	3.71204e-09	-5.89654	0.993121	1
NHLH2	rs139284095	1	116351968	4.46557e-11	-6.58774	1	1
NHLH2	rs149288986	1	116322185	0.594523	-0.532293	1	1
NHSL1	rs73557335	6	138864352	0.238816	1.17795	0.997019	1
NIPA2P2	rs144960528	3	75051314	9.02557e-11	-6.48243	1	1
NIPA2P2	rs73108803	3	74839293	0.31831	0.997937	1	1
NIPA2P2	rs73108842	3	74894767	0.573356	-0.563115	1	1
NIPA2P2	rs73113270	3	75082749	0.417776	0.810286	1	1
NIPAL2	rs12544193	8	98997986	0.00035887	3.56862	1	1
NIPAL2	rs977795	8	98996027	0.516547	-0.648678	1	1
NKAIN3	rs117174282	8	63530016	0.732828	0.341366	1	1
NKAIN3	rs144846891	8	63640053	4.58133e-09	5.86171	1	1
NKAIN3	rs149458611	8	63483790	2.23993e-09	5.97938	0.998666	1
NKX2-3	rs76765792	10	101311342	1.12904e-09	6.09001	0.999993	1
NLRP12	rs180926542	19	54334715	7.90441e-11	-6.50241	0.999998	1
NLRP2	rs118088288	19	55621264	1.45281e-09	-6.04952	1	1
NLRP2	rs76698008	19	55734957	6.18746e-12	6.87527	1	1
NLRP8	rs148328180	19	56498604	2.17805e-09	-5.98394	0.999861	1
NMI	rs141090407	2	151931263	1.99357e-13	-7.34923	1	1
NMUR2	rs115149549	5	151795869	3.44202e-12	-6.95838	0.997157	1
NMUR2	rs148900357	5	151961869	1.37732e-12	-7.08631	1	1
NOD2	rs56995146	16	50533417	3.12266e-09	-5.92502	0.999341	1
NPAP1P4	rs116882202	9	82905558	4.68884e-06	4.57825	1	1
NPAP1P4	rs34624301	9	82624964	0.611571	-0.507833	0.999816	1
NPAP1P4	rs77603432	9	82817341	7.68902e-12	-6.84423	1	1
NPAS1	rs45607935	19	47735875	0.982214	-0.0222932	0.994603	1
NPAT	rs71488291	11	107965390	3.49086e-05	-4.13883	1	1
NPEPL1	rs144117172	20	57292298	3.72809e-09	-5.89583	1	1
NPEPL1	rs79921796	20	57315764	0.899862	0.125836	1	1
NPM1P22	rs139512453	13	68434937	1.07054e-07	-5.31432	1	1
NPM1P22	rs142471872	13	68142224	0.602869	0.52028	0.998313	1
NPM1P36	rs114990724	6	55818607	1.27906e-08	-5.68884	1	1
NPSR1-AS1	rs17169859	7	34606806	2.00561e-11	-6.70561	1	1
NPTX2	rs111529804	7	98196665	8.85991e-09	-5.75122	0.999194	1
NR2F2-AS1	rs72751253	15	96827144	8.87872e-13	-7.14686	0.99981	1
NR2F2-AS1	rs72767781	15	96657109	3.75102e-12	6.94626	0.999943	1
NR2F2-AS1	rs79741818	15	96961934	0.75647	-0.31012	0.999999	1
NR3C2	rs34372017	4	149145190	3.29746e-09	-5.91606	0.998995	1
NREP	rs80245133	5	111123168	2.70662e-10	-6.31471	0.999999	1
NRF1	rs140351786	7	129356590	6.82115e-10	-6.17018	1	1
NRF1	rs148700325	7	129216918	0.939181	0.0762997	1	1
NRG1_NRG1-IT2	rs145344178	8	32060630	7.97169e-10	6.14549	0.992428	1
NRG3	rs59948867	10	83628841	5.28529e-07	5.01566	1	1
NRROS_PIGX	rs146042590	3	196368670	1.50374e-09	6.04396	0.999921	1
NRXN1	rs2123388	2	50313284	0.920979	-0.0992012	1	1
NRXN3	rs11625620	14	79901283	0.981025	0.0237837	0.999833	1
NSFL1C	rs8118276	20	1471714	0.393579	0.853144	1	1
NSG2	rs115816234	5	173647733	0.720869	0.357298	0.997918	1
NSG2	rs147063019	5	173653597	6.67344e-09	-5.79894	1	1
NSUN6	rs74600292	10	18890365	1.19644e-09	6.08072	1	1
NSUN6	rs78762463	10	19103580	1.23117e-11	-6.77651	0.992927	1
NSUN6	rs79244436	10	19094941	1.64525e-05	-4.30828	0.999985	1
NT5DC3	rs79031746	12	103987952	1.19856e-10	6.43951	0.977447	1
NT5DC4_CKAP2L	rs151168935	2	113496954	4.91417e-08	5.45439	0.953716	1
NTF4_CTB-60B18.18	rs73046765	19	49567591	9.92894e-15	-7.74016	0.999998	1
NTN1	rs8080435	17	9072898	2.36724e-08	5.58277	0.999947	1
NTN1	rs77067573	17	9261927	4.88068e-06	4.56985	0.973581	1
NTRK2	rs118016616	9	87455480	7.55006e-10	6.15411	1	1
NTRK3	rs113658083	15	88325084	2.75204e-16	-8.18372	1	1
NTRK3	rs12914593	15	88563736	3.5704e-09	-5.90296	0.993308	1
NTRK3	rs76668365	15	88318925	2.64618e-09	5.95217	0.966704	1
NTRK3-AS1	rs79257343	15	88839945	2.11687e-11	-6.69773	0.999834	1
NUBPL	rs139796881	14	32297896	0.999716	-0.000356463	1	1
NUBPL	rs140201622	14	32244443	1.477e-11	6.75014	1	1
NUBPL	rs145211110	14	32045919	0.453742	-0.749191	1	1
NUDT12	rs116355189	5	103053263	6.08003e-08	5.41643	0.999968	1
NUDT12	rs17311148	5	102910988	2.47659e-08	5.57491	0.999994	1
NUFIP1	rs7332117	13	45424278	1.67978e-11	-6.73145	0.991871	1
NUMB	rs138967898	14	73818413	9.21913e-11	-6.47923	0.999998	1
NUP107	rs73146621	12	69287763	2.20265e-07	5.18137	0.999702	1
NUP98	rs11029089	11	3715767	0.483151	-0.701244	0.994178	1
NUP98	rs117630571	11	3717460	8.74171e-11	-6.48725	0.994448	1
NUP98	rs193259255	11	3507095	1.43885e-11	-6.75394	0.994436	1
NVL	rs148609962	1	224527319	2.37291e-08	5.58235	0.995588	1
NVL	rs182644570	1	224491120	2.41263e-10	6.33247	0.999911	1
NXN	rs186627927	17	924771	3.92171e-08	-5.49434	0.992285	1
NXN	rs369183153	17	798864	0.000377511	-3.55533	0.99159	1
NXNL1	rs34329263	19	17612568	5.56762e-11	-6.55491	0.999959	1
NXNL1	rs76900423	19	17353926	3.12039e-06	4.66273	0.999999	1
NXPE2	rs117469128	11	114697658	1.77194e-09	-6.01744	1	1
NXPE2	rs117506691	11	114628799	0.806078	-0.245488	1	1
NXPE2	rs146718472	11	114652893	0.672768	-0.422352	0.981904	1
NXPE2	rs78576377	11	114675848	7.3406e-10	6.15857	0.990039	1
NXT1P1	rs76897458	13	39981476	4.41375e-09	-5.86789	0.983185	1
NYAP1	rs117232798	7	100050243	0.904775	-0.119632	1	1
NYAP1	rs117897297	7	100213482	6.14214e-09	5.81284	1	1
NYAP2	rs76567730	2	226524118	1.66622e-08	-5.64351	0.992211	1
OACYLP	rs72958397	18	56767516	0.46872	0.724564	1	1
OGDHL	rs144487052	10	50848552	0.101908	1.63567	0.981101	1
OGDHL	rs77553765	10	50985985	2.53035e-09	5.95948	0.986903	1
OLFM1	rs2026334	9	137822101	0.451099	-0.753584	1	1
OLFM1	rs62573231	9	137820418	0.496555	-0.679921	1	1
OLFM1	rs73570113	9	137816434	1.79455e-13	7.36327	1	1
OR10AH1P	rs113336174	7	5143610	5.97532e-11	6.54435	1	1
OR10AH1P	rs117514050	7	5145607	0.680856	-0.411295	1	1
OR10AH1P	rs73318723	7	5140139	0.991864	-0.0101977	0.985281	1
OR10D1P	rs570953	11	124182799	3.97986e-07	-5.06992	0.99916	1
OR13C1P	rs72730693	9	107435135	2.3399e-08	5.58478	0.99856	1
OR13C4	rs117745312	9	107059001	2.96202e-12	6.97951	0.997087	1
OR13C4	rs140517721	9	107283013	7.06128e-09	-5.78946	0.99139	1
OR13C4	rs144863409	9	107148717	1.0384e-12	-7.12532	0.997088	1
OR13C4	rs185599659	9	107078610	1.12364e-10	6.4493	0.997089	1
OR13C4	rs75014156	9	107170886	0.229586	1.20143	0.996635	1
OR2A3P	rs111488688	7	143668789	1.76332e-07	5.2227	0.984748	1
OR2A3P	rs117830034	7	143661053	1.48549e-21	9.53593	0.995467	1
OR2J4P	rs41317755	6	29163367	8.59316e-10	6.13356	1	1
OR2L13_OR2L9P	rs11204593	1	248306808	1.8594e-08	5.6246	0.988219	1
OR2M5	rs11204593	1	248306808	1.8594e-08	5.6246	0.984744	1
OR3A3	rs139750921	17	3328504	3.89969e-10	-6.25799	0.999914	1
OR4L1	rs111380756	14	20529365	5.85341e-18	-8.63538	0.999885	1
OR4L1	rs113917940	14	20587267	0.00014986	-3.7913	1	1
OR4L1	rs116858510	14	20747419	9.21247e-05	3.91045	0.999734	1
OR55B1P	rs113692950	11	4179766	9.014e-11	6.48263	1	1
OR55B1P	rs139232783	11	4265048	0.351554	0.931578	1	1
OR55B1P	rs146193547	11	4265552	5.31715e-14	-7.52389	0.999999	1
OR6N2	rs72702909	1	158742940	4.19062e-10	6.24676	1	1
OR6N2	rs76374060	1	158827484	4.91543e-08	-5.45434	0.997671	1
OR7E163P	rs142496399	4	4008294	2.72478e-06	-4.69055	0.97929	1
OR7E33P	rs143475557	13	68645352	4.64552e-09	-5.8594	1	1
OR7E8P	rs188561567	8	12534849	0.490369	0.689723	0.980063	1
OR9A1P	rs2234009	7	141490031	1.46552e-06	-4.81588	1	1
OR9A1P	rs4726480	7	141615154	0.571332	0.566091	0.995902	1
OR9A1P	rs73174123	7	141559797	0.457021	0.74376	1	1
OSBPL1A	rs117728837	18	22001632	1.66439e-06	4.79041	0.978753	1
OSBPL1A	rs139232710	18	21832881	9.03702e-15	-7.75212	1	1
OSBPL1A	rs145705935	18	21732869	1.46382e-11	-6.75144	1	1
OSBPL3	rs118116457	7	25024295	7.97377e-13	-7.16161	0.999984	1
OSBPL3	rs140736877	7	24895206	5.25696e-12	-6.89846	0.999998	1
OSTF1	rs117105432	9	77645319	1.02212e-07	5.32275	0.970098	1
OSTF1	rs13289797	9	77727967	9.13503e-12	-6.81951	0.999999	1
OTUD3	rs11580228	1	20268939	1.27471e-08	-5.68942	1	1
OTUD3	rs151315438	1	20247796	0.0646479	1.84769	1	1
OTUD3	rs4453012	1	20286874	1.22805e-13	-7.41372	1	1
OVGP1	rs77028996	1	111967597	1.98989e-12	-7.03519	0.975901	1
OVGP1	rs78299369	1	111956606	6.5842e-08	5.40216	0.997276	1
P4HA1	rs117548087	10	75092451	2.00369e-11	6.70575	0.999905	1
PABPC3	rs181156092	13	25689259	3.35052e-14	7.584	0.999981	1
PAK7	rs6108324	20	9651137	2.32317e-13	-7.32875	1	1
PAK7	rs7345944	20	9652181	0.103342	-1.62886	0.998357	1
PALM2-AKAP2_AKAP2	rs138794475	9	112627636	1.45151e-06	4.8178	1	1
PALM2-AKAP2_AKAP2	rs77476219	9	112688022	0.298706	-1.03921	1	1
PALM2-AKAP2_AKAP2	rs7874160	9	112656508	0.642835	-0.463739	1	1
PAPSS1	rs72675581	4	108809427	5.33975e-05	-4.04024	0.99999	1
PAPSS1	rs79263065	4	108624095	2.89977e-09	5.93717	0.980306	1
PARP16	rs73468730	15	65530076	2.49132e-09	-5.96202	0.999981	1
PARP2	rs3093921	14	20822308	1.27072e-08	-5.68996	0.995946	1
PARP2	rs61594645	14	20879584	5.96617e-08	5.41981	0.998	1
PARP2	rs74336549	14	20843852	7.32229e-09	-5.78336	0.983392	1
PAX8	rs138407870	2	114161170	1.28909e-10	-6.42845	0.998081	1
PAX8	rs60431472	2	114058693	1.01142e-09	6.1076	0.998265	1
PBLD	rs10823162	10	69994634	0.069027	1.81824	0.999998	1
PBLD	rs1900020	10	70007008	2.18438e-12	-7.02218	1	1
PBLD	rs41340944	10	70002020	0.496022	0.680761	0.982053	1
PBX1	rs12135228	1	164654897	4.84278e-08	-5.45699	0.989628	1
PCCB	rs111611688	3	135864127	0.487875	0.693692	0.999724	1
PCCB	rs111626003	3	135976502	2.97892e-09	5.93276	0.999724	1
PCCB	rs113498805	3	136176462	0.426093	-0.795895	0.999724	1
PCCB	rs113695599	3	135936931	1.00413e-05	4.41628	0.999724	1
PCDH15	rs117321461	10	56928150	0.504136	-0.667996	0.989482	1
PCDH15	rs117546422	10	56967380	3.17409e-09	-5.92233	0.989482	1
PCDH20	rs17070260	13	62212026	4.7942e-08	-5.45878	1	1
PCDH20	rs76411900	13	62357370	9.76857e-09	-5.7347	0.999691	1
PCDH9	rs75894280	13	67141352	1.32097e-11	6.76632	0.999998	1
PCDHA1_PCDHA2_PCDHA3_PCDHA4_PCDHA5_PCDHA6_PCDHA7_PCDHA8_PCDHA9_PCDHA10_PCDHA11_PCDHA12_PCDHA13	rs80037494	5	140304163	9.62816e-14	7.44591	0.990149	1
PCNXL3	rs7114037	11	65403651	3.02175e-09	5.93041	0.970261	1
PCP4	rs139778579	21	41314275	5.74143e-10	-6.19737	0.999904	1
PCP4	rs76733558	21	41095898	2.35788e-10	6.33601	0.999968	1
PDE10A_LINC00473	rs79551667	6	166390776	1.682e-09	6.02587	0.999581	1
PDE11A_AC012499.1	rs77893596	2	178552164	1.64163e-06	4.79317	0.964387	1
PDE1B	rs75159786	12	54945938	1.64632e-08	-5.64557	0.999988	1
PDE4D	rs116330004	5	58753003	1.20276e-08	-5.69933	0.999823	1
PDE4D	rs142112433	5	58547483	7.66482e-08	-5.37485	1	1
PDE4D	rs146410305	5	58786782	0.869722	-0.164011	1	1
PDE6B	rs13111179	4	612303	1.6805e-09	-6.02602	1	1
PDE6C	rs141961825	10	95375405	2.3802e-10	-6.33456	0.999734	1
PDE6C	rs76812772	10	95423526	7.6296e-10	6.15245	0.999888	1
PDE7B_RP13-143G15.3	rs149311781	6	136379020	3.27038e-09	5.91742	0.999959	1
PDGFB	rs149681550	22	39593405	1.77479e-09	-6.01718	0.999811	1
PDGFC	rs192417043	4	157534416	3.25634e-12	6.96619	1	1
PDGFRL	rs146563109	8	17537260	8.49559e-09	5.75832	1	1
PDGFRL	rs116086868	8	17448828	3.19724e-08	-5.53028	0.956639	1
PDHA2	rs74746502	4	96704506	2.0399e-11	-6.70314	0.999998	1
PDLIM5	rs17021818	4	95491516	0.054928	-1.91945	0.99878	1
PDX1-AS1	rs112015637	13	28506280	8.02114e-08	5.36665	0.998823	1
PDX1-AS1	rs117195705	13	28453309	5.52737e-10	6.20335	0.999876	1
PDXDC1_RP11-72I8.1	rs142961299	16	15192121	4.6508e-12	6.91585	1	1
PDZK1IP1	rs191337431	1	47655128	8.14742e-09	-5.76538	1	1
PDZRN3	rs55923364	3	73542703	6.0821e-07	-4.98859	0.998532	1
PERP	rs117161122	6	138576986	9.89702e-10	-6.11106	0.999772	1
PERP	rs34744522	6	138366236	6.04955e-10	-6.18913	0.996301	1
PGAM1P13	rs143642422	8	108682022	1.13133e-12	7.1135	0.999999	1
PGM1	rs3790858	1	64111548	2.51949e-05	-4.21305	1	1
PHACTR2	rs56224003	6	144273123	1.67201e-07	-5.23254	0.99993	1
PHACTR2	rs145948396	6	144087311	9.08707e-11	6.48141	0.973616	1
PHF21A	rs34225581	11	46097595	7.04908e-09	-5.78975	0.974634	1
PHKB	rs72800651	16	47461582	0.177335	1.34901	1	1
PHLPP1	rs138306769	18	60109467	2.64125e-08	-5.56369	0.97654	1
PI3	rs62208422	20	43808762	6.74568e-16	-8.07504	1	1
PIAS2	rs72907154	18	44418374	2.11523e-08	5.6023	1	1
PIEZO1_RP5-1142A6.8	rs75878389	16	88600792	3.04227e-08	5.53899	0.998761	1
PIEZO2	rs191932963	18	10778626	3.80554e-10	6.2618	0.999993	1
PIK3R1	rs149181218	5	67480275	2.10621e-13	7.34188	1	1
PIK3R1	rs77345413	5	67553076	0.200936	-1.27889	0.999995	1
PIM1	rs201028616	6	37100561	1.03331e-08	-5.72517	0.999195	1
PIP4K2B	rs140923480	17	36951670	7.78441e-14	7.47391	1	1
PIP4K2B	rs226234	17	37045177	0.639991	-0.467712	0.998358	1
PIP5K1C	rs144615674	19	3582851	0.814407	-0.234745	0.977344	1
PIP5K1C	rs146738112	19	3589301	7.67075e-09	5.77554	0.999851	1
PIPOX_SEZ6	rs4795477	17	27262353	0.765466	0.298311	1	1
PITPNC1	rs35585710	17	65668490	8.39295e-09	5.76037	1	1
PITPNC1	rs74405889	17	65721447	0.620406	0.495275	0.999914	1
PKHD1	rs2766124	6	51570461	0.0398003	-2.05582	0.996392	1
PKIB	rs117959620	6	123079722	7.23139e-13	7.17499	0.998854	1
PKP2	rs113980904	12	32993719	4.27314e-11	-6.59428	0.99996	1
PKP2	rs59086123	12	33151595	0.190038	-1.31047	1	1
PLA2G2A	rs112086794	1	20322134	3.90873e-14	-7.564	0.974823	1
PLA2G2A	rs11580228	1	20268939	1.27471e-08	-5.68942	1	1
PLA2G2A	rs151315438	1	20247796	0.0646479	1.84769	1	1
PLA2G2A	rs4453012	1	20286874	1.22805e-13	-7.41372	1	1
PLA2G4F	rs1801449	15	42681199	1.37832e-09	-6.05799	0.999999	1
PLAC8	rs147621437	4	84004200	1.32623e-10	6.42413	0.997912	1
PLBD1	rs118072179	12	14700841	2.02664e-10	-6.35931	1	1
PLCB4	rs117738905	20	9079590	7.39417e-11	-6.51244	1	1
PLCB4	rs75141029	20	8937903	0.897734	-0.128524	1	1
PLCL2	rs62245883	3	17314100	6.21421e-11	-6.53849	0.99945	1
PLD3	rs117736533	19	40996513	0.677457	-0.415936	1	1
PLD3	rs118029434	19	41123686	5.08921e-08	-5.44817	1	1
PLD3	rs12151314	19	40934241	6.57608e-10	6.17596	0.999887	1
PLD3	rs74429191	19	40882352	3.15649e-10	6.29089	0.999982	1
PLD5	rs12131190	1	242207121	1.06336e-09	-6.0996	1	1
PLD5	rs145556649	1	242259832	4.775e-12	-6.91211	0.999639	1
PLEKHG3	rs76377123	14	65137378	8.71325e-11	6.48774	0.999901	1
PLK2	rs116750309	5	57799655	0.914059	-0.107921	1	1
PLK2	rs189104869	5	57907876	5.98128e-07	4.99182	0.972349	1
PLXNA2	rs56138454	1	208409226	2.22665e-08	5.5934	0.999748	1
PLXNA4	rs73446845	7	132230502	9.15132e-11	-6.48034	0.999935	1
PML	rs72745312	15	74145167	4.24113e-09	-5.8745	0.998196	1
PODXL	rs34885425	7	131359571	2.65699e-07	-5.14628	1	1
PODXL	rs36014436	7	131435609	0.0978673	1.65528	1	1
POLD1_CTD-2545M3.6	rs143160144	19	51045780	0.689055	0.400138	1	1
POLD1_CTD-2545M3.6	rs17718859	19	51036057	1.36124e-08	-5.67819	1	1
POLD3	rs61901536	11	74287717	6.22344e-10	-6.18467	0.99979	1
POLD3	rs79042347	11	74289053	1.0556e-07	5.31688	0.987511	1
POM121L13P	rs112440546	13	29302488	5.93578e-13	7.20195	1	1
POM121L13P	rs183612173	13	29131485	1.27896e-06	-4.843	0.999972	1
POM121L13P	rs9579234	13	29341135	3.41882e-08	5.51851	0.995633	1
PON2	rs112227853	7	95070043	4.69882e-11	-6.58018	1	1
PON2	rs62467677	7	95121766	0.904856	-0.11953	0.999988	1
PPATP1	rs116527843	3	87199664	0.410194	-0.823551	1	1
PPATP1	rs7650957	3	87251069	0.597234	0.528382	1	1
PPFIA1	rs147959065	11	70128285	5.27384e-12	6.898	0.99905	1
PPFIA1	rs75370953	11	70092633	0.543726	-0.607188	0.999951	1
PPFIA2	rs145480837	12	81946033	1.83192e-08	5.62717	0.991994	1
PPIAP24	rs11839326	13	107444010	1.68355e-15	-7.96268	1	1
PPP1CC	rs143708413	12	111222102	4.0188e-13	-7.25493	1	1
PPP1R12B	rs114412642	1	202511853	1.62475e-20	9.2845	1	1
PPP1R12C	rs118088288	19	55621264	1.45281e-09	-6.04952	1	1
PPP1R12C	rs76698008	19	55734957	6.18746e-12	6.87527	1	1
PPP1R16B	rs116858733	20	37457487	0.999575	-0.00053266	1	1
PPP1R16B	rs139541550	20	37417828	4.2541e-21	-9.42615	1	1
PPP2R2B_PPP2R2B-IT1	rs150553271	5	146293818	1.38913e-11	-6.75904	1	1
PPP2R2B_PPP2R2B-IT1	rs180891738	5	146355976	0.296276	-1.04445	1	1
PPP2R2B_PPP2R2B-IT1	rs62373292	5	146274255	1.78907e-07	5.22002	0.999166	1
PRDM11	rs835991	11	44955904	2.84066e-08	-5.55098	1	1
PRDM11	rs835994	11	44960295	0.505023	-0.666607	1	1
PRDM13	rs71564290	6	100243520	2.63204e-07	5.14805	1	1
PRDM14	rs150170021	8	70983713	8.39193e-10	-6.13733	0.999976	1
PREX1	rs141717530	20	47460541	0.103685	1.62725	1	1
PREX1	rs6019420	20	47406044	0.00226573	-3.05299	0.999111	1
PREX1	rs79361685	20	47383835	1.41744e-10	6.41401	1	1
PRICKLE1_RP11-328C8.4	rs187769120	12	42857327	2.64659e-10	-6.31818	0.966894	1
PRIMPOL	rs181820688	4	185588653	8.35505e-10	-6.13803	0.999606	1
PRIMPOL	rs3775581	4	185385392	7.77188e-07	-4.94101	0.999978	1
PRKAG2	rs73158201	7	151447857	1.5263e-09	-6.04156	0.999634	1
PRKAG2	rs76061449	7	151393029	8.04041e-13	-7.16046	0.99573	1
PRMT8	rs117174089	12	3679450	5.08242e-09	-5.84445	0.998313	1
PROSER2-AS1	rs190113400	10	11935002	2.00917e-09	5.99706	0.994991	1
PRPF38AP1	rs373734151	10	8177018	1.109e-10	-6.45129	0.999949	1
PRR16	rs111535082	5	120015388	0.919547	0.101004	1	1
PRR5-ARHGAP8_ARHGAP8	rs12166843	22	45186893	5.52282e-10	-6.20348	0.9999	1
PSAT1P3	rs142132186	1	79441927	6.7585e-07	4.96818	0.977155	1
PSAT1P3	rs72678124	1	79531629	3.93513e-10	6.25658	0.99989	1
PSMA6P3	rs76978157	21	47549410	1.14371e-09	6.08794	0.999995	1
PSMA6P3	rs79445569	21	47498550	1.47182e-08	-5.66482	0.999865	1
PSMD12P	rs116788058	3	72880513	0.103802	-1.6267	0.995182	1
PSMD12P	rs75596138	3	72721501	0.157598	1.4132	0.988513	1
PSME2P2	rs78535155	13	49435399	4.38225e-08	-5.47471	0.999049	1
PTBP3	rs77494395	9	115274130	1.48554e-07	5.25434	0.99671	1
PTCHD2	rs71645099	1	11537721	8.77215e-09	5.75291	0.998224	1
PTCHD2	rs77878351	1	11372963	2.53323e-16	8.1937	1	1
PTGFRN	rs61789070	1	117495424	3.11276e-09	-5.92554	0.98224	1
PTGFRN	rs79759069	1	117364809	2.27768e-10	-6.34134	0.999698	1
PTK6	rs141713048	20	62245713	1.05545e-11	-6.79873	0.971221	1
PTK6	rs79736047	20	61997996	1.24392e-09	-6.07448	0.965636	1
PTPN4	rs78359409	2	120617817	3.11281e-06	-4.66323	0.99566	1
PTPRD	rs10114512	9	9880221	9.45494e-11	6.47542	0.999717	1
PTPRD	rs117452655	9	9859121	7.04728e-36	12.5046	0.999717	1
PTPRD	rs117705631	9	9829798	0.993481	0.00817107	0.999029	1
PTPRE	rs7916444	10	129723672	1.70961e-07	-5.22842	0.972696	1
PTPRM	rs74488875	18	7993503	0.765024	0.29889	1	1
PTPRT	rs62205409	20	41419271	2.90973e-11	6.65107	1	1
PVRL3-AS1	rs17640038	3	110621116	2.82851e-10	-6.3079	0.99605	1
PVT1	rs2392825	8	128875820	2.02122e-07	5.19738	0.963375	1
PVT1	rs74655965	8	129002090	2.20444e-09	-5.98198	0.990766	1
PXDN	rs55831601	2	1712916	4.34556e-07	-5.05316	0.985172	1
PXN	rs36065680	12	120673133	9.73121e-11	-6.47107	0.99979	1
QPCT	rs28597784	2	37396843	2.05444e-10	-6.35721	1	1
QSER1	rs117910896	11	32844229	3.38773e-14	7.58257	0.999216	1
QSER1	rs62618693	11	32956492	9.09376e-10	-6.12455	0.968244	1
R3HDM2P2	rs72990772	6	104258296	1.34607e-137	-24.9685	1	1
R3HDM2P2	rs76088088	6	104248180	0.999983	-2.07359e-05	1	1
RAB3IP	rs144574211	12	70148372	3.61335e-12	6.95153	1	1
RAB3IP	rs150404747	12	70132965	0.363349	0.909002	1	1
RAB44	rs73730158	6	36686084	2.56609e-07	-5.15281	0.998251	1
RAD21-AS1	rs187668029	8	117763217	1.44227e-06	-4.81907	0.998971	1
RAD51B	rs150076284	14	68859097	3.15334e-08	5.5327	0.998952	1
RAD51B	rs150754574	14	69036400	1.16069e-09	6.08558	0.999972	1
RAF1	rs146010683	3	12670222	4.26888e-08	5.47935	0.999327	1
RALBP1	rs79717225	18	9377231	1.18714e-05	-4.37994	0.981766	1
RAMP1	rs115742866	2	239066987	1.92644e-10	-6.36709	0.987593	1
RAMP1	rs144047415	2	238826911	7.36809e-10	-6.15798	0.999765	1
RAMP3	rs36063696	7	45393158	3.42767e-08	-5.51806	0.99934	1
RANBP6	rs138994175	9	6154874	7.38884e-16	-8.06392	1	1
RANBP6	rs139808883	9	5983779	0.472347	0.718665	1	1
RANBP9	rs116548130	6	13821321	1.39126e-06	-4.82625	0.983575	1
RANP6	rs145255996	4	174641113	7.97455e-07	-4.93599	0.999191	1
RAP1GAP2	rs144266828	17	2750452	4.5939e-08	5.46635	1	1
RAP1GAP2	rs78093904	17	2740539	0.316756	1.00115	0.999962	1
RAPGEF2	rs111786710	4	159842102	0.117808	1.56404	0.98588	1
RAPGEF2	rs183688345	4	160122768	0.536693	-0.617822	0.996125	1
RAPGEF2	rs66533303	4	160001395	4.91663e-12	-6.90796	0.996145	1
RAPGEF2	rs77019759	4	160121515	1.04764e-07	-5.31826	0.996145	1
RAPGEF2	rs79264870	4	160041052	2.78796e-11	-6.65736	0.996128	1
RAPGEF4	rs72900359	2	173466788	6.4424e-08	5.40607	0.993175	1
RAPGEF5	rs56252011	7	22176870	1.05736e-11	6.79847	0.999999	1
RASD2	rs6000005	22	36183032	0.386025	-0.866848	0.984874	1
RASD2	rs62232586	22	36140596	6.80864e-06	-4.49958	1	1
RASGEF1C	rs370279912	5	179530234	1.13591e-08	-5.70908	0.994489	1
RASGEF1C	rs76731983	5	179366750	4.18974e-08	5.48266	0.988128	1
RASSF6	rs139939631	4	74662154	2.47738e-10	6.32839	0.999867	1
RBFOX2	rs6000085	22	36444188	0.289906	1.05833	0.99986	1
RBFOX3	rs150746292	17	77269181	0.138811	1.48023	1	1
RBFOX3	rs140992130	17	77104462	4.00087e-08	-5.49081	0.970192	1
RBM20	rs11195308	10	112517925	3.22016e-13	-7.28486	1	1
RBM20	rs7899252	10	112529536	0.427141	0.794094	0.999617	1
RBM24	rs112187138	6	17336121	6.47726e-10	-6.17836	0.99758	1
RBM24	rs139272404	6	17387585	8.66091e-09	-5.75506	0.999928	1
RBM24	rs72833643	6	17327182	0.571249	-0.566213	0.999734	1
RBM47	rs137948293	4	40603509	6.80975e-10	-6.17045	0.999961	1
RBM47	rs62410275	4	40855548	5.50653e-10	-6.20394	0.999699	1
RCAN2	rs77411293	6	46467013	5.02105e-13	-7.22473	0.999998	1
RCL1	rs72699528	9	4904807	2.90682e-07	5.12939	0.989029	1
RCSD1	rs141742946	1	167681272	2.75218e-09	-5.94574	0.996667	1
RCSD1	rs147145243	1	167647194	1.36428e-09	6.05964	1	1
RCSD1	rs151216675	1	167892510	1.45325e-11	-6.75249	0.998792	1
REM1	rs77222791	20	30050817	1.29431e-06	4.84063	0.993558	1
REM1	rs79101706	20	30083622	0.670332	0.425692	1	1
RFC3P1	rs114620675	3	36143899	1.4643e-11	-6.7514	0.999036	1
RFTN1	rs76341535	3	16393129	1.89503e-08	-5.62132	0.98309	1
RFX2	rs149144223	19	5980462	2.44807e-05	-4.21954	1	1
RFX2	rs78869076	19	6089829	5.71304e-09	-5.82495	0.979754	1
RFX3	rs184656989	9	3424062	0.87127	-0.162046	0.998133	1
RGS13	rs17689893	1	192574491	5.27359e-07	-5.01608	0.997403	1
RGS13	rs79938841	1	192581982	4.40996e-10	6.23878	0.999962	1
RGS13	rs76420531	1	192706797	4.75943e-07	-5.03577	0.962036	1
RGS7	rs35124939	1	241381967	3.87164e-11	-6.60891	0.998497	1
RGS7	rs77918528	1	241479065	6.31712e-08	-5.40958	0.990401	1
RGS7BP	rs139749401	5	64138351	1.21016e-07	-5.29195	0.98617	1
RGS7BP	rs141886277	5	63879382	4.69613e-06	-4.57792	1	1
RGSL1	rs61805105	1	182194987	0.223824	-1.21642	0.999999	1
RHCE	rs374183284	1	25705708	6.87068e-17	8.34923	1	1
RHCG	rs8023280	15	90031055	1.90855e-08	-5.62009	0.963834	1
RHOBTB1	rs117544792	10	62730549	5.99286e-12	-6.87982	0.999948	1
RHOBTB1	rs77081405	10	62941921	3.08221e-12	-6.97392	1	1
RHOBTB2	rs114385344	8	22876852	5.40291e-09	-5.83426	0.999531	1
RHOBTB2	rs77395967	8	22975237	3.43182e-11	6.62674	1	1
RHPN2	rs117917910	19	33517360	7.6841e-13	7.16668	1	1
RIF1	rs111495605	2	152211971	2.4713e-07	5.15986	0.96175	1
RIF1	rs111691555	2	152407932	0.965006	-0.0438721	0.988652	1
RIF1	rs149814201	2	152168729	4.52687e-08	5.46896	0.982184	1
RIF1	rs4664049	2	152328182	2.14232e-08	-5.6001	0.988652	1
RIF1	rs6433504	2	152421357	0.000801591	-3.35224	0.988635	1
RIMS2	rs143866321	8	105109408	1.0302e-09	6.10466	0.999915	1
RIMS2	rs146283006	8	105345299	1.61902e-11	6.73681	0.999985	1
RIN2	rs148297873	20	19850359	1.85659e-09	6.00988	0.996006	1
RIN2	rs187615919	20	19714491	3.48234e-09	-5.90708	0.999843	1
RIPK1	rs17541755	6	3078191	4.56669e-09	-5.86224	0.997778	1
RIPK1	rs28383596	6	3001540	3.44627e-07	5.09725	1	1
RIPK1	rs75081520	6	2945593	1.43527e-07	5.26068	1	1
RMDN2	rs79682664	2	38138141	3.20279e-06	4.65737	0.998936	1
RMDN2_RMDN2-AS1	rs76655630	2	38427705	5.22495e-09	5.83984	0.956532	1
RMI2	rs8057347	16	11478913	0.85922	-0.177367	0.999971	1
RMST	rs140009353	12	97735278	4.71599e-06	-4.57704	1	1
RN7SKP102	rs116660903	2	124665496	2.23658e-12	7.01888	0.998101	1
RN7SKP102	rs145214618	2	124456002	1.06772e-08	-5.71961	0.998207	1
RN7SKP102	rs147947629	2	124634422	1.78719e-08	5.63143	0.998834	1
RN7SKP102	rs72845431	2	124776766	0.5313	0.626023	1	1
RN7SKP104	rs140438107	7	97408490	1.26749e-13	7.40953	1	1
RN7SKP120	rs146057522	9	25076918	2.81104e-16	-8.18117	1	1
RN7SKP141	rs78083398	2	137391435	9.03419e-06	4.43909	0.970226	1
RN7SKP164	rs116154227	2	76827341	0.487623	-0.694095	0.988101	1
RN7SKP164	rs142291359	2	76916324	0.0649792	1.8454	0.980632	1
RN7SKP164	rs186685088	2	76870212	2.13706e-08	-5.60052	0.988101	1
RN7SKP168	rs56154248	2	17262915	5.11837e-14	-7.52886	1	1
RN7SKP17	rs146702965	14	77229780	6.17634e-08	-5.41362	0.99914	1
RN7SKP17	rs151077744	14	77371020	1.05827e-08	-5.72111	0.975381	1
RN7SKP199	rs145483753	4	46064528	1.58024e-06	-4.80081	0.990599	1
RN7SKP205	rs7158682	14	24250356	0.779966	-0.279363	1	1
RN7SKP218	rs113415159	7	53452940	0.442919	0.767273	0.997467	1
RN7SKP218	rs140342816	7	53449492	8.1624e-16	-8.05174	0.973073	1
RN7SKP218	rs146235938	7	53388923	4.21092e-11	6.59646	1	1
RN7SL142P	rs10216039	7	156864658	4.31339e-07	-5.05458	0.99987	1
RN7SL142P	rs185964028	7	156893110	0.961436	-0.0483514	0.999947	1
RN7SL142P	rs73174359	7	156929052	0.0505878	-1.95496	0.999938	1
RN7SL222P	rs146143813	11	100454751	6.3003e-10	6.18273	0.999534	1
RN7SL231P	rs113464017	19	14330520	1.20012e-10	6.43932	0.982398	1
RN7SL231P	rs77876260	19	14199106	0.85853	0.178245	0.999997	1
RN7SL250P	rs141561435	8	55173847	8.03321e-09	-5.76776	1	1
RN7SL304P	rs112086794	1	20322134	3.90873e-14	-7.564	0.974836	1
RN7SL304P	rs11580228	1	20268939	1.27471e-08	-5.68942	1	1
RN7SL304P	rs151315438	1	20247796	0.0646479	1.84769	1	1
RN7SL304P	rs4453012	1	20286874	1.22805e-13	-7.41372	1	1
RN7SL361P	rs114553670	2	60841998	2.06505e-07	-5.19338	1	1
RN7SL361P	rs72805319	2	60883140	5.71742e-11	-6.55094	0.998963	1
RN7SL423P	rs6752569	2	161473973	2.97919e-07	-5.12476	1	1
RN7SL423P	rs7557611	2	161440199	0.988458	0.0144657	1	1
RN7SL50P	rs79292846	18	8227081	4.25264e-08	5.48003	0.998862	1
RN7SL555P	rs57390951	20	3224852	3.21505e-13	-7.28507	1	1
RN7SL568P	rs150889811	15	56084830	5.13509e-11	6.56697	0.982056	1
RN7SL675P	rs150170021	8	70983713	8.39193e-10	-6.13733	0.998335	1
RN7SL714P	rs12146965	14	98660797	0.824928	-0.221211	1	1
RN7SL802P	rs55987414	5	100977118	3.51731e-11	-6.62311	0.999996	1
RN7SL865P	rs12811655	12	116159604	3.28249e-09	-5.91681	0.999774	1
RNA5SP127	rs118080146	3	31271281	0.0834153	1.7312	1	1
RNA5SP127	rs79911293	3	31395786	5.56633e-05	4.03048	1	1
RNA5SP166	rs77874346	4	149582532	2.73553e-09	-5.94673	0.991104	1
RNA5SP167	rs114871380	4	150886980	0.0670239	-1.83151	0.989864	1
RNA5SP167	rs115301811	4	151015975	0.0473465	1.98319	1	1
RNA5SP167	rs146076734	4	151073054	5.84005e-11	6.54778	1	1
RNA5SP167	rs28429910	4	150830979	0.148726	1.44405	1	1
RNA5SP231	rs144669735	7	68161338	2.56765e-11	-6.66945	0.999999	1
RNA5SP258	rs10503778	8	25743392	0.41176	-0.820801	0.999998	1
RNA5SP279	rs10115891	9	1467096	4.29146e-13	-7.24604	1	1
RNA5SP299	rs118067544	10	8683612	7.65104e-10	-6.152	0.999847	1
RNA5SP326	rs117168756	10	109168731	2.05948e-09	-5.99304	0.999995	1
RNA5SP326	rs79759717	10	109102223	4.92121e-06	4.56812	0.984936	1
RNA5SP348	rs118108278	11	104052359	3.526e-06	-4.63753	0.960582	1
RNA5SP348	rs187263708	11	104091901	1.30946e-09	-6.06623	0.974932	1
RNA5SP349	rs117548427	11	108974440	6.42366e-09	-5.80534	0.999249	1
RNA5SP349	rs148919087	11	108904080	3.3839e-07	-5.10071	0.979471	1
RNA5SP367	rs117179567	12	101735157	7.24722e-12	6.85269	0.999995	1
RNA5SP367	rs143210925	12	101865353	2.70634e-09	5.94849	0.999995	1
RNA5SP367	rs7296640	12	101690392	0.701797	-0.382896	0.999995	1
RNA5SP384	rs118101874	14	50019584	1.94717e-11	6.70993	0.999999	1
RNA5SP384	rs150324405	14	49919452	8.36006e-08	-5.35918	1	1
RNA5SP384	rs61981063	14	49795868	0.810047	0.240366	0.999999	1
RNA5SP388	rs190881762	14	78599665	2.87288e-07	-5.1316	0.98601	1
RNA5SP388	rs76963937	14	78656333	2.87246e-10	-6.30551	0.995277	1
RNA5SP388	rs77963225	14	78718225	4.67907e-07	5.03903	0.99508	1
RNA5SP388	rs78976257	14	78686161	0.566659	-0.572979	0.995277	1
RNA5SP428	rs117499742	16	66527236	2.9971e-07	-5.12363	0.992434	1
RNA5SP455	rs2849205	18	41640791	1.06039e-08	5.72077	0.952026	1
RNA5SP471	rs12462144	19	32119538	3.7627e-08	5.50164	1	1
RNA5SP471	rs145903584	19	32160512	0.128346	-1.52066	0.989871	1
RND3	rs148836327	2	151159845	1.89919e-17	-8.4998	1	1
RNF150	rs149259401	4	141898905	9.18053e-08	-5.34224	0.994919	1
RNF150	rs150337735	4	142036866	5.48776e-11	-6.55706	0.995343	1
RNF150	rs150729106	4	141890378	5.45922e-12	6.89309	0.995448	1
RNF2	rs112028214	1	185036383	5.47816e-09	5.83196	0.987791	1
RNMTL1	rs186627927	17	924771	3.92171e-08	-5.49434	0.991635	1
RNMTL1	rs369183153	17	798864	0.000377511	-3.55533	0.990076	1
RNU1-139P	rs142177875	21	20708818	3.10222e-09	5.9261	0.997017	1
RNU1-139P	rs147194414	21	20719488	1.23655e-07	-5.28801	0.998766	1
RNU1-139P	rs149734068	21	20717458	1.97143e-10	6.36355	0.99989	1
RNU1-139P	rs150643728	21	20773616	1.10557e-11	6.79204	0.999843	1
RNU1-14P	rs140342816	7	53449492	8.1624e-16	-8.05174	0.96472	1
RNU1-14P	rs146235938	7	53388923	4.21092e-11	6.59646	0.990553	1
RNU1-14P	rs75965270	7	53638462	8.74366e-09	5.75346	0.990059	1
RNU1-18P	rs143220427	6	122669134	0.72342	0.353892	0.999822	1
RNU1-18P	rs17718205	6	122622178	0.929047	0.0890438	1	1
RNU1-18P	rs62422607	6	122617833	0.706889	0.376038	0.999999	1
RNU1-18P	rs74414247	6	122606075	2.39975e-46	14.2936	1	1
RNU1-21P	rs10736531	11	123662946	0.425344	-0.797184	1	1
RNU1-21P	rs1940196	11	123658653	0.814544	-0.234568	1	1
RNU1-35P	rs113860924	8	136814366	8.21873e-27	-10.7198	1	1
RNU1-35P	rs77893326	8	136807244	0.999732	-0.000335604	0.952081	1
RNU1-43P	rs139260739	3	103026963	8.24528e-08	5.36168	0.996433	1
RNU1-43P	rs2398840	3	102978382	5.80824e-07	4.99749	0.989718	1
RNU1-43P	rs78711189	3	102889183	1.01234e-08	-5.72865	0.996113	1
RNU2-49P	rs62371183	5	114888165	6.58955e-08	5.40202	0.996406	1
RNU2-49P	rs73782741	5	114997490	7.46896e-09	-5.78002	0.999871	1
RNU2-49P	rs77807320	5	114966409	1.81039e-10	6.37662	0.999999	1
RNU6-1075P	rs55900700	10	16391466	3.1435e-11	6.63969	0.971351	1
RNU6-1120P	rs145538954	3	177725277	1.15637e-08	5.70604	0.99157	1
RNU6-1139P	rs12131190	1	242207121	1.06336e-09	-6.0996	1	1
RNU6-1139P	rs145556649	1	242259832	4.775e-12	-6.91211	0.999642	1
RNU6-1221P	rs147125995	4	29537866	4.38269e-10	-6.23975	0.998114	1
RNU6-1221P	rs17674813	4	29528616	5.11258e-10	6.21561	0.999964	1
RNU6-1246P	rs114298274	1	73059862	4.54389e-11	-6.58516	0.999935	1
RNU6-1246P	rs146937791	1	73018891	3.68922e-08	-5.50512	0.997926	1
RNU6-1246P	rs189611571	1	73205742	2.41421e-12	7.00819	0.999994	1
RNU6-1326P	rs12482653	21	17048206	1.62452e-08	5.64787	0.998301	1
RNU6-144P	rs143685226	8	137818914	5.12505e-05	4.04985	0.979749	1
RNU6-443P	rs117074720	18	41220162	5.55949e-11	6.55513	0.980784	1
RNU6-463P	rs74317750	10	107271686	5.19621e-08	-5.44446	0.998451	1
RNU6-627P	rs147350149	2	164076576	5.33118e-07	-5.01399	1	1
RNU6-728P	rs150188094	10	124106729	8.06922e-09	5.76701	1	1
RNU6-728P	rs1810412	10	124326089	6.54104e-06	-4.5081	0.99996	1
RNU6-728P	rs3019473	10	124293292	0.85227	0.186223	1	1
RNU6-75P	rs76198759	13	91357940	0.266085	-1.11212	1	1
RNU6-75P	rs78044243	13	91368924	2.28599e-08	5.58883	0.988964	1
RNU6-99P	rs118141397	11	39300938	9.66775e-11	-6.47206	0.980015	1
RNU6ATAC28P	rs72693449	14	84102331	1.25266e-10	-6.43281	1	1
RNU7-106P	rs59956390	12	80441323	1.02619e-07	-5.32202	0.999984	1
RNU7-145P	rs143945519	18	38171776	3.38461e-07	-5.10067	0.993475	1
RNU7-62P	rs114735138	1	64727225	0.339471	-0.955211	0.999985	1
RNU7-62P	rs150732649	1	64767307	1.20652e-05	4.37641	0.999999	1
RNY4P16	rs146579689	1	235035024	0.767528	0.29561	1	1
RNY4P16	rs2673942	1	234993468	0.483023	-0.701448	1	1
RNY4P16	rs2673940	1	234996034	0.17687	-1.35045	0.972481	1
ROBO4_RP11-664I21.5	rs73012410	11	124669023	3.32599e-06	-4.64959	0.962047	1
ROR2	rs149094761	9	94502842	3.3238e-08	-5.52346	1	1
ROR2	rs79041539	9	94492503	2.97751e-06	4.67237	0.991226	1
ROR2	rs10992076	9	94502812	0.959487	0.0507971	0.96363	1
RORA	rs80192543	15	61142606	6.28565e-07	4.98223	0.997813	1
RP1-118J21.24	rs75787400	1	40261243	4.08397e-08	-5.48718	0.996343	1
RP1-148H17.1	rs112458123	20	45958716	1.09387e-08	-5.71549	0.998323	1
RP1-159A19.4	rs11548322	1	27733916	0.398563	-0.84419	0.980263	1
RP1-159A19.4	rs115825906	1	27843416	2.9577e-08	5.54392	0.999967	1
RP1-167F1.2	rs114028195	6	19783093	5.86067e-08	-5.423	0.999448	1
RP1-223B1.1	rs145518186	6	3361181	6.1828e-08	-5.41343	0.995134	1
RP1-225E12.2_RP1-225E12.3	rs138561889	6	139557268	5.24637e-24	10.1051	0.988008	1
RP1-232L24.3	rs12191806	6	79883770	0.981287	0.0234553	0.999757	1
RP1-273P12.1	rs111454056	6	17287928	3.96573e-08	5.49237	0.997513	1
RP1-276J11.3	rs3805786	6	121760979	0.980666	-0.0242337	1	1
RP1-276J11.3	rs73532218	6	121758367	0.114845	-1.57678	0.996497	1
RP1-278E11.3	rs75060172	6	39808053	5.00129e-09	5.84713	1	1
RP1-278E11.3	rs75785504	6	39917840	7.14555e-09	5.78747	0.985647	1
RP1-290I10.2	rs79003840	6	10141755	5.23793e-08	-5.44304	1	1
RP1-32I10.10	rs113256751	22	44862071	4.3121e-06	4.59574	0.976531	1
RP1-32I10.10	rs143720027	22	44744556	1.09486e-08	5.71534	0.998594	1
RP1-32I10.10	rs113081609	22	44834865	0.00014765	-3.79499	0.962433	1
RP1-59B16.1	rs499179	6	23982182	8.41376e-09	5.75995	0.979405	1
RP1-65P5.1	rs116928444	11	32060266	1.6831e-06	-4.78817	0.974914	1
RP1-84O15.2	rs7840552	8	34123592	1.88115e-07	5.21071	0.999707	1
RP1-90L14.1	rs2206990	6	85081470	3.1169e-05	4.16475	1	1
RP1-90L14.1	rs6936888	6	85072498	0.0935176	-1.67713	1	1
RP1-90L14.1	rs72911472	6	85071324	0.0794271	-1.75402	1	1
RP1-97D16.1	rs115537782	6	27907372	2.2201e-05	4.24152	1	1
RP1-97D16.1	rs185727584	6	27880569	0.885462	-0.144049	0.999995	1
RP11-1018N14.2	rs74682957	17	49294208	0.338141	-0.957846	1	1
RP11-1018N14.2	rs78951388	17	49414897	1.53193e-08	-5.65795	1	1
RP11-1018N14.2	rs80126531	17	49622781	0.161025	1.40163	0.999966	1
RP11-101O21.1	rs117914695	17	72150188	2.46784e-10	6.32898	1	1
RP11-1038A11.3	rs12810130	12	5144242	0.707377	0.375381	0.999999	1
RP11-1038A11.3	rs73036749	12	5146153	5.65474e-09	-5.82666	1	1
RP11-1038A11.3	rs73038507	12	5184501	0.570321	0.567578	0.999999	1
RP11-103C3.1	rs76878351	1	221532959	0.517437	-0.647301	0.999999	1
RP11-103J8.1	rs75972396	20	10732506	5.86248e-09	5.82063	0.994765	1
RP11-104E19.1	rs76573423	14	24860722	5.75069e-06	4.53535	0.994636	1
RP11-104E19.1_GZMH	rs76573423	14	24860722	5.75069e-06	4.53535	0.990549	1
RP11-105N14.3	rs10189035	2	213922751	0.397046	-0.846909	0.999976	1
RP11-1069G10.2	rs112375900	15	62968814	5.00941e-08	5.45098	0.999659	1
RP11-1082L8.4	rs72714750	8	125664244	2.65682e-07	5.14629	0.994342	1
RP11-1084E5.1	rs140674247	8	109945717	6.72694e-12	-6.86334	0.989428	1
RP11-1084I9.1	rs73356534	15	26439179	3.2603e-05	-4.15448	1	1
RP11-1084I9.1	rs78587504	15	26211461	7.76268e-09	-5.77353	0.978155	1
RP11-109M17.2	rs111866930	9	11046758	0.499978	0.674524	0.992204	1
RP11-109M17.2	rs139447839	9	11197957	1.04277e-14	7.73393	0.986118	1
RP11-109M17.2	rs78162455	9	10967597	9.38788e-10	6.11948	0.994024	1
RP11-110F24.1	rs12736730	1	107153676	8.78474e-11	-6.48651	0.999998	1
RP11-111I12.1	rs115053472	1	30561001	0.21471	-1.24072	0.999716	1
RP11-111I12.1	rs115299393	1	30476873	2.33419e-12	-7.01291	1	1
RP11-111I12.1	rs76760205	1	30568723	5.06258e-10	6.21715	0.998595	1
RP11-112J1.2	rs380336	14	59179611	6.50119e-10	6.17777	0.999902	1
RP11-112J1.2	rs74525188	14	59427855	1.99558e-10	-6.36168	0.958922	1
RP11-114B7.6	rs145644273	1	33285687	2.50187e-08	5.57314	0.999999	1
RP11-115D19.1	rs6532150	4	90186759	9.46271e-08	-5.33675	0.998107	1
RP11-115J16.2	rs1461727	8	9200350	4.40435e-23	9.89436	1	1
RP11-115J16.2	rs17149279	8	9195638	0.0188081	-2.34931	1	1
RP11-116A1.1	rs114929365	5	88845842	2.54715e-10	6.3241	0.999054	1
[truncated: 1,130 more rows]
