# Supplementary material for: Genomic Structural Equation Modeling Reveals Shared Genetic Architecture and Pleiotropic Hub Genes of Sepsis-Induced Cardiomyopathy
Source: Genes (Basel). 2026 Jun 30;17(7):751. doi: 10.3390/genes17070751 (PMC13408642; doi:10.3390/genes17070751)
Supplement: Supplementary file 1 [file genes-17-00751-s001.zip › Table S11.xlsx]

## Sheet: Table S11
Table S11. MAGMA gene-level association results for the latent SICM factor.
Gene	chr	start	end	Z	P	FDR P
AL590822.1	1	2143360	2145620	4.3405	7.1081e-06	0.000670868
MORN1	1	2252692	2323146	3.0147	0.0012862	0.0300809
RPL22	1	6241329	6269449	3.3106	0.00046547	0.0156218
ZBTB48	1	6640061	6649340	4.1586	1.6008e-05	0.00128847
SPSB1	1	9352939	9429591	4.2356	1.1395e-05	0.000999374
CASZ1	1	10696661	10856707	4.1604	1.5881e-05	0.00128381
SPEN	1	16174359	16266955	5.7488	4.4934e-09	1.66757e-06
ZBTB17	1	16268364	16302627	7.0561	8.5626e-13	3.18409e-09
C1orf64	1	16330731	16335302	5.2108	9.403e-08	1.96438e-05
HSPB7	1	16340523	16346089	6.1094	5e-10	2.99887e-07
CLCNKA	1	16345370	16360545	6.1094	5e-10	2.99887e-07
CLCNKB	1	16370272	16383803	3.278	0.0005227	0.0168433
FAM131C	1	16384264	16400127	2.8917	0.0019157	0.0394448
CAMK2N1	1	20808884	20812713	2.8076	0.0024953	0.0465814
HNRNPR	1	23630264	23670829	2.9573	0.0015517	0.0340221
SYF2	1	25549170	25558993	2.8881	0.001938	0.0397718
RHD	1	25598884	25656936	4.4485	4.3237e-06	0.000454184
PAFAH2	1	26286258	26324648	3.1047	0.00095243	0.0255735
EXTL1	1	26346375	26362955	3.5029	0.00023009	0.00965703
SLC30A2	1	26363743	26372624	3.126	0.00088597	0.0243681
TRIM63	1	26377795	26394927	3.6964	0.00010935	0.00552485
ZNF683	1	26688125	26701013	2.9925	0.0013835	0.0315762
SESN2	1	28586038	28609002	4.796	8.093e-07	0.000113995
RCC1	1	28832455	28865812	2.7822	0.0026995	0.0491459
TAF12	1	28915835	28969597	2.7987	0.0025655	0.0476051
RAB42	1	28918712	28921955	4.6748	1.4709e-06	0.000187318
LCK	1	32716840	32751766	2.8352	0.0022901	0.0443333
ZBTB8A	1	33005028	33071540	2.8761	0.0020134	0.0405142
ZBTB8OS	1	33065773	33116504	6.9034	2.5389e-12	3.94389e-09
RBBP4	1	33116743	33151812	6.5558	2.7665e-11	2.85764e-08
SYNC	1	33145507	33169197	6.8115	4.8291e-12	6.41339e-09
KIAA1522	1	33207486	33240571	3.5092	0.0002247	0.00948074
YARS	1	33240840	33283754	2.8741	0.002026	0.0406439
S100PBP	1	33282368	33324476	4.0272	2.8221e-05	0.00194786
FNDC5	1	33327869	33338083	3.1795	0.00073774	0.0215334
ZSCAN20	1	33938246	33962107	2.7893	0.0026413	0.0484353
C1orf94	1	34632484	34684732	3.1628	0.00078122	0.0221421
SNIP1	1	38000050	38019903	2.8751	0.0020195	0.040593
HYI	1	43916824	43919660	2.778	0.0027346	0.049556
DMAP1	1	44679127	44686353	2.8274	0.0023462	0.0450185
CYP4B1	1	47223510	47285085	3.597	0.00016095	0.00740729
PDZK1IP1	1	47649265	47656716	3.208	0.0006684	0.019916
AGBL4	1	48998527	50489585	2.8819	0.0019761	0.0399891
BEND5	1	49193195	49242641	3.0724	0.0010616	0.0269383
CDKN2C	1	51426417	51440305	4.3884	5.7105e-06	0.000561774
C1orf185	1	51567906	51613752	3.4428	0.00028784	0.0113627
RNF11	1	51701943	51739127	2.996	0.0013677	0.0313379
TTC39A	1	51752930	51810788	3.5816	0.00017078	0.0077636
EPS15	1	51819935	51985000	4.8076	7.6359e-07	0.000109211
DNASE2B	1	84864215	84880701	4.0716	2.3341e-05	0.00170858
RPF1	1	84944942	84963473	3.3346	0.00042716	0.0145996
GNG5	1	84964008	84972248	2.8174	0.0024204	0.0455952
COL24A1	1	86194916	86622626	3.0432	0.0011706	0.0284138
SLC22A15	1	116519119	116612675	3.8117	6.9007e-05	0.00391173
HMGCS2	1	120290619	120311528	3.6677	0.00012239	0.00592603
AL356356.1	1	150521897	150524367	5.2705	6.8043e-08	1.54283e-05
TUFT1	1	151512781	151556059	2.8764	0.0020111	0.0405118
FCRL5	1	157483167	157522310	4.1022	2.0461e-05	0.0015436
KIRREL	1	157963063	158070052	3.9805	3.4384e-05	0.00228322
RCSD1	1	167599330	167675486	3.2042	0.00067728	0.0201483
MPZL1	1	167690429	167761156	3.0962	0.00098012	0.0258488
ATP1B1	1	169074935	169101960	2.8425	0.0022381	0.0436195
GPR52	1	174417212	174418683	2.8453	0.0022186	0.0434658
RASAL2	1	178062864	178448644	3.286	0.00050806	0.0164858
NCF2	1	183524698	183560011	2.9683	0.0014971	0.0333849
NR5A2	1	199996730	200146552	3.039	0.0011868	0.0287695
CAMSAP2	1	200708686	200829832	2.8832	0.0019682	0.0399506
TNNT2	1	201328136	201346890	2.8446	0.002223	0.0434658
SHISA4	1	201857808	201861434	3.1123	0.00092826	0.0251225
TMEM81	1	205052258	205053645	3.5135	0.00022114	0.00938734
EIF2D	1	206744620	206785904	3.0514	0.001139	0.0279017
IL20	1	207038699	207042568	5.5325	1.5784e-08	4.65828e-06
YOD1	1	207217194	207226325	3.6892	0.00011247	0.00563654
PFKFB2	1	207222801	207254369	4.8654	5.7101e-07	8.77421e-05
CD46	1	207925402	207968858	2.8253	0.0023617	0.0450833
PTPN14	1	214522039	214725792	4.3148	7.9868e-06	0.000738799
USH2A	1	215796236	216596738	2.9981	0.0013584	0.0312583
LYPLAL1	1	219347186	219386207	3.3632	0.00038523	0.0137742
C1orf95	1	226736501	226796915	3.0455	0.0011614	0.0282273
ADCK3	1	227085237	227175246	4.8002	7.9236e-07	0.000112461
CDC42BPA	1	227177566	227506175	3.1647	0.00077609	0.022064
PRSS38	1	228003394	228034171	3.9981	3.193e-05	0.00215099
URB2	1	229761981	229795946	2.8259	0.0023578	0.0450551
ACTN2	1	236849754	236927931	3.9543	3.8384e-05	0.00247803
RYR2	1	237205505	237997288	3.0774	0.0010439	0.0268083
CEP170	1	243287730	243418650	3.0985	0.00097267	0.0257986
SMYD3	1	245912642	246670614	3.3065	0.0004724	0.015769
SCCPDH	1	246887349	246931439	4.6277	1.849e-06	0.000226174
SOX11	2	5832799	5841516	3.2837	0.00051228	0.0165938
ITGB1BP1	2	9543604	9563676	3.166	0.00077282	0.022064
ADAM17	2	9628615	9695921	3.0511	0.0011402	0.0279017
AC104794.4	2	10223908	10226228	3.446	0.00028451	0.0113032
DTNB	2	25600067	25896503	3.7449	9.0241e-05	0.00479386
DPYSL5	2	27070615	27173219	3.5424	0.00019822	0.00869223
MAPRE3	2	27193480	27250064	3.119	0.00090724	0.0247699
KHK	2	27309615	27323640	2.7929	0.0026117	0.048031
PLB1	2	28680012	28866654	2.9834	0.0014255	0.0322437
YPEL5	2	30369807	30383399	3.2672	0.00054317	0.0171935
STRN	2	37070783	37193615	3.0259	0.0012394	0.0294682
HEATR5B	2	37195526	37311485	2.8357	0.002286	0.0443333
SULT6B1	2	37394963	37423741	2.9351	0.0016673	0.0359213
NDUFAF7	2	37458774	37480546	2.9161	0.0017719	0.0374329
C2orf91	2	42162508	42181406	2.9903	0.0013935	0.0316353
STON1-GTF2A1L	2	48757064	49003654	2.8261	0.0023559	0.0450551
LHCGR	2	48859428	48982880	3.07	0.0010703	0.0270015
MEIS1	2	66660584	66801001	2.9972	0.0013623	0.0313093
ANTXR1	2	69240310	69476459	2.7931	0.0026102	0.048031
ANXA4	2	69871557	70053596	3.3348	0.00042679	0.0145996
ASPRV1	2	70187226	70189397	3.1156	0.00091779	0.0249481
C2orf42	2	70377012	70475747	4.0633	2.4196e-05	0.00175733
TIA1	2	70436576	70475792	3.2998	0.00048371	0.01606
PCYOX1	2	70484518	70508323	3.0723	0.001062	0.0269383
SNRPG	2	70508494	70520903	3.0776	0.0010434	0.0268083
GPAT2	2	96687694	96705199	3.2388	0.00060018	0.0185368
COX5B	2	98262503	98264846	3.6752	0.00011882	0.00582908
TMEM131	2	98372799	98612388	3.5119	0.00022245	0.00942144
RGPD4	2	108443388	108507297	3.177	0.00074402	0.0216149
ZC3H8	2	112969102	113012713	3.0582	0.0011132	0.0277078
RGPD8	2	113127669	113192065	4.0559	2.4972e-05	0.00179268
TTL	2	113239731	113299316	5.0651	2.0408e-07	3.65174e-05
POLR1B	2	113299492	113334635	3.0201	0.0012634	0.029848
KYNU	2	143635067	143799890	2.8446	0.0022232	0.0434658
ARHGAP15	2	143848931	144525921	2.8247	0.0023662	0.0451228
GTDC1	2	144695635	145090135	2.8028	0.0025328	0.0471395
ZEB2	2	145141648	145282147	4.4062	5.2602e-06	0.00052301
EPC2	2	149402009	149545130	3.6616	0.00012534	0.00603743
TANC1	2	159825146	160089170	3.6255	0.00014418	0.00680391
ITGB6	2	160956177	161128399	2.8867	0.0019462	0.0398521
OSBPL6	2	179059208	179264160	3.63	0.00014174	0.00672289
PRKRA	2	179296141	179316239	4.4116	5.1294e-06	0.000515519
DFNB59	2	179316163	179326117	4.8627	5.7912e-07	8.82588e-05
FKBP7	2	179328391	179343327	4.9471	3.7664e-07	6.03695e-05
PLEKHA3	2	179345195	179381189	7.4533	4.5519e-14	3.4645e-10
TTN	2	179390716	179695529	8.5278	7.457e-18	1.38648e-13
CCDC141	2	179694484	179914813	3.5449	0.00019637	0.0086508
ZC3H15	2	187350883	187374090	3.7965	7.339e-05	0.00407325
AC018867.1	2	187361840	187365393	4.4643	4.0165e-06	0.000426736
AC011997.1	2	198557830	198639547	2.9912	0.0013895	0.0315831
BOLL	2	198591603	198651486	3.0219	0.0012561	0.0297133
INO80D	2	206858445	206951027	2.9438	0.0016208	0.035164
ADAM23	2	207308263	207485851	3.3483	0.00040659	0.0142368
IDH1	2	209100951	209130798	3.3813	0.00036071	0.0131723
PIKFYVE	2	209130991	209223475	4.1367	1.7617e-05	0.00137627
RPE	2	210867289	210886300	2.9183	0.00176	0.0374152
VWC2L	2	215275789	215443683	3.5704	0.00017824	0.00802425
CTDSP1	2	219262979	219270664	3.9575	3.7862e-05	0.00245285
DES	2	220283099	220291461	2.9447	0.0016164	0.0351616
PAX3	2	223064607	223163715	2.9035	0.001845	0.0385439
C2orf57	2	232457575	232458994	4.3619	6.4463e-06	0.000621016
NEU2	2	233897382	233899767	2.83	0.0023274	0.0447501
COL6A3	2	238232646	238323018	3.0868	0.0010118	0.0263479
RBM44	2	238707032	238751451	3.0274	0.0012333	0.0294032
KLHL30	2	239047363	239061588	4.7172	1.1956e-06	0.000156548
SETMAR	3	4344988	4359251	3.1683	0.00076656	0.021999
LMCD1	3	8543393	8609805	2.7864	0.0026646	0.0487257
SLC6A1	3	11034410	11080933	2.8912	0.0019186	0.0394608
TMEM40	3	12775024	12810956	3.0703	0.0010691	0.0270015
NUP210	3	13357737	13461809	2.7812	0.0027079	0.049216
RBMS3	3	29322473	30051886	2.9054	0.001834	0.0384437
STAC	3	36421836	36589499	3.8401	6.1481e-05	0.00362894
ACAA1	3	38144620	38178733	3.3815	0.00036045	0.0131723
SCN5A	3	38589548	38691164	4.0446	2.6204e-05	0.00185251
XIRP1	3	39224701	39234087	3.6885	0.00011279	0.00563738
CCDC12	3	46963216	47023500	2.8588	0.0021261	0.0422335
TREX1	3	48506445	48509044	4.9761	3.2438e-07	5.43351e-05
RNF123	3	49726932	49758962	3.6979	0.0001087	0.00550697
IP6K1	3	49761727	49823975	3.5626	0.00018358	0.00820506
CDHR4	3	49828165	49837268	3.375	0.00036902	0.0133486
UBA7	3	49842640	49851379	3.0464	0.001158	0.0281815
TRAIP	3	49866034	49894007	3.3515	0.00040192	0.0141801
CAMKV	3	49895421	49907655	3.7167	0.00010094	0.0052424
MST1R	3	49924435	49941299	3.3875	0.00035269	0.0131151
CTD-2330K9.3	3	49941278	49954370	3.0609	0.0011033	0.0275351
MON1A	3	49946302	49967606	3.7861	7.65e-05	0.00421874
RBM6	3	49977440	50137478	4.1612	1.5832e-05	0.00128381
RBM5	3	50126341	50156454	4.4198	4.94e-06	0.000499182
SEMA3F	3	50192478	50226508	4.2346	1.145e-05	0.000999483
HYAL1	3	50337320	50349812	3.2349	0.00060846	0.0186993
CACNA2D2	3	50400233	50541675	3.3146	0.00045894	0.0155147
CISH	3	50643921	50649262	2.8541	0.0021577	0.042608
GRM2	3	51741086	51752629	3.5241	0.00021243	0.0091402
ABHD14A-ACY1	3	52009066	52023199	3.1496	0.00081757	0.0229277
ACY1	3	52009066	52023213	3.1496	0.00081757	0.0229277
TNNC1	3	52485118	52488086	3.6833	0.00011512	0.00573841
DCP1A	3	53317447	53381654	3.4203	0.00031271	0.0120128
IL17RD	3	57124010	57204334	3.2145	0.00065347	0.0196284
FHIT	3	59735036	61237133	3.8717	5.4035e-05	0.00325137
NPCDR1	3	59957215	59957583	3.4732	0.00025718	0.01044
C3orf14	3	62304648	62321888	4.0419	2.6515e-05	0.00186035
FEZF2	3	62355356	62359999	4.6683	1.5182e-06	0.000190729
FRMD4B	3	69219141	69591734	3.2114	0.00066035	0.0197712
PDZRN3	3	73431584	73674091	3.7466	8.9618e-05	0.00478812
ROBO2	3	75955846	77699115	2.85	0.0021856	0.0430475
PHLDB2	3	111451344	111695364	2.8693	0.0020568	0.0411205
CD86	3	121774213	121839983	2.8943	0.0019001	0.0393414
PTPLB	3	123209667	123304032	2.9165	0.0017699	0.0374329
MYLK	3	123328896	123603178	3.2004	0.00068609	0.0203777
DNAJB8	3	128181282	128186091	6.903	2.5454e-12	3.94389e-09
GATA2	3	128198270	128212028	4.2161	1.2426e-05	0.0010598
ACAD9	3	128598439	128634910	2.9609	0.0015338	0.0338693
RP11-723O4.6	3	128628717	128690173	2.7874	0.0026564	0.0486605
BFSP2	3	133118839	133194066	3.3115	0.00046397	0.0155996
ARMC8	3	137906109	138017231	3.0172	0.0012757	0.0299997
NME9	3	137980279	138048728	4.1326	1.7933e-05	0.0013951
ESYT3	3	138153428	138200528	2.9442	0.0016188	0.0351616
ZBTB38	3	141043055	141168634	3.2489	0.00057917	0.0179775
TIPARP	3	156391024	156424559	3.703	0.00010652	0.00541127
GFM1	3	158362067	158410364	3.0537	0.0011301	0.0279017
LXN	3	158363611	158390482	3.1016	0.00096251	0.0256389
MECOM	3	168801287	169381406	4.5813	2.31e-06	0.000271834
ACTRT3	3	169484709	169487683	3.185	0.00072373	0.0212245
MYNN	3	169490619	169507504	3.3093	0.00046773	0.0156694
LRRC34	3	169511216	169530774	4.0399	2.6738e-05	0.00186895
CLDN11	3	170136653	170578169	3.3487	0.00040597	0.0142368
EIF5A2	3	170606204	170626482	3.8208	6.6517e-05	0.00380539
NLGN1	3	173114074	174004434	4.1131	1.9517e-05	0.00149333
LRRC15	3	194075976	194090472	3.1762	0.00074605	0.0216401
ATP13A3	3	194123401	194219093	2.8181	0.0024156	0.045551
LETM1	4	1813206	1857974	2.9112	0.0018003	0.0378226
WHSC1	4	1873151	1983934	3.0237	0.0012484	0.0296065
SH3BP2	4	2794750	2842825	4.6593	1.5866e-06	0.000197984
EVC	4	5712924	5830772	3.0597	0.0011079	0.0276128
C4orf50	4	5958845	5991545	2.8973	0.001882	0.0390972
PROM1	4	15964699	16086001	4.289	8.9726e-06	0.000817782
PPARGC1A	4	23756664	23905712	3.2988	0.00048553	0.016069
DHX15	4	24519064	24586173	2.9277	0.0017071	0.0364517
UBA6	4	68478370	68566897	2.9377	0.0016532	0.0356589
ADAMTS3	4	73146686	73434516	2.9924	0.0013841	0.0315762
COX18	4	73921797	73935472	4.183	1.4387e-05	0.00119419
ANKRD17	4	73939093	74124515	4.0593	2.4612e-05	0.00178059
CCDC158	4	77234154	77343021	2.9415	0.001633	0.0353462
NAA11	4	80146848	80247204	2.9491	0.0015937	0.0347789
RASGEF1B	4	82347547	82965397	5.397	3.3891e-08	8.75188e-06
TIGD2	4	90033968	90036050	4.3283	7.5123e-06	0.00070189
SNCA	4	90645250	90759466	2.801	0.0025472	0.0473601
MMRN1	4	90800683	90875780	3.875	5.3312e-05	0.00321828
PDLIM5	4	95373037	95589377	2.8917	0.0019157	0.0394448
ADH6	4	100123795	100140694	3.0642	0.0010914	0.0273114
ADH1A	4	100197524	100212185	3.4681	0.00026207	0.0105698
EMCN	4	101316498	101801283	3.2327	0.00061304	0.0187471
BANK1	4	102332443	102995969	4.1754	1.4874e-05	0.00122912
UBE2D3	4	103715540	103790053	3.2683	0.00054099	0.0171935
CISD2	4	103790135	103810399	3.3812	0.00036085	0.0131723
SLC9B1	4	103806205	103940896	3.3656	0.00038192	0.0137054
ARHGEF38	4	106473777	106629250	3.0231	0.0012509	0.029628
INTS12	4	106603784	106817143	2.9206	0.0017467	0.0372436
GSTCD	4	106629935	106768885	2.959	0.001543	0.0339515
DKK2	4	107842959	108204963	2.827	0.0023494	0.0450334
ALPK1	4	113206665	113363776	3.4726	0.00025773	0.01044
NDST3	4	118954773	119179803	3.3399	0.00041908	0.0144563
PRSS12	4	119201193	119274158	3.3527	0.00040016	0.0141718
METTL14	4	119606523	119636588	2.782	0.0027014	0.0491459
SEC24D	4	119643978	119759838	5.8662	2.2297e-09	9.21262e-07
TMEM155	4	122680088	122686582	4.4311	4.6869e-06	0.000476194
AC079341.1	4	122685740	122687962	4.3548	6.6592e-06	0.000637892
MAML3	4	140637907	141075338	3.0376	0.0011922	0.0288505
NR3C2	4	148999913	149365850	3.1214	0.00089988	0.0246892
LRBA	4	151185594	151936879	3.0086	0.0013121	0.0303809
AHRR	5	304291	438406	3.3766	0.00036694	0.0132993
C5orf55	5	441645	443258	3.9114	4.5887e-05	0.00287465
EXOC3	5	443273	472052	3.5455	0.00019592	0.0086508
CTD-2228K2.5	5	466239	473213	3.3966	0.00034116	0.0127887
SLC9A3	5	473425	524447	2.9036	0.0018444	0.0385439
TPPP	5	660883	693510	3.0743	0.001055	0.0269318
C5orf38	5	2752245	2755508	4.4576	4.1436e-06	0.000437738
ADAMTS12	5	33523640	33892297	3.3121	0.00046304	0.0155966
RAI14	5	34656342	34832732	3.3368	0.00042369	0.0145787
HCN1	5	45259349	45696253	4.0974	2.0891e-05	0.00155995
FAM159B	5	63986135	64013917	3.2098	0.0006641	0.0198441
SREK1IP1	5	64013971	64064512	3.0468	0.0011566	0.0281815
CWC27	5	64064757	64314590	3.0174	0.0012748	0.0299997
DHFR	5	79922047	79950802	3.3581	0.00039245	0.0139519
ATG10	5	81267844	81572676	3.4593	0.00027075	0.0108493
CAST	5	95860971	96115299	2.8582	0.0021302	0.0422698
CTD-2260A17.2	5	96149731	96271513	5.5778	1.2176e-08	3.77314e-06
PRR16	5	119799973	120023027	3.4726	0.0002577	0.01044
CHSY3	5	129240165	129522327	4.4317	4.675e-06	0.000476194
HSPA4	5	132387654	132442141	3.3651	0.00038257	0.0137054
SIL1	5	138282409	138629246	3.0515	0.0011383	0.0279017
MATR3	5	138609441	138667360	4.7214	1.1711e-06	0.000154427
PAIP2	5	138677276	138705406	4.5655	2.492e-06	0.000289208
SLC23A1	5	138702885	138720242	5.9016	1.8002e-09	8.39341e-07
PROB1	5	138727635	138730885	5.6231	9.3766e-09	3.2285e-06
SPATA24	5	138732252	138739777	5.9655	1.2195e-09	6.47833e-07
DNAJC18	5	138744279	138780180	5.9743	1.1551e-09	6.3167e-07
CD74	5	149781200	149792492	2.9702	0.0014879	0.0332906
TENM2	5	166711804	167691162	2.9395	0.0016438	0.0354973
TLX3	5	170736288	170739138	3.372	0.00037314	0.0134453
SIMC1	5	175665365	175772994	3.5477	0.00019428	0.00860059
KIAA1191	5	175773064	175788971	2.8819	0.0019763	0.0399891
HK3	5	176307870	176326333	2.8978	0.0018788	0.0390744
ZNF346	5	176449697	176508190	3.7398	9.2071e-05	0.00486328
NHP2	5	177576461	177580968	3.0654	0.0010869	0.0272998
HNRNPAB	5	177631508	177638164	3.5841	0.00016915	0.00772729
PHYKPL	5	177635498	177659792	2.8854	0.0019547	0.0398701
ZNF354C	5	178487416	178510538	2.8856	0.0019534	0.0398701
FLT4	5	180028506	180076624	3.6954	0.00010979	0.00553205
GMDS	6	1624041	2245926	3.346	0.00040996	0.0142776
FARS2	6	5261277	5771813	5.4276	2.8557e-08	7.58515e-06
DSP	6	7541808	7586950	4.8512	6.1358e-07	9.12663e-05
C6orf52	6	10671651	10695030	3.8054	7.0796e-05	0.00397677
GMPR	6	16238811	16295780	4.7484	1.0252e-06	0.000136154
ATXN1	6	16299343	16761722	3.4282	0.00030379	0.011792
RBM24	6	17281577	17294106	4.1255	1.8495e-05	0.00142098
DEK	6	18224099	18265054	3.2758	0.00052675	0.0169151
HIST1H2BN	6	27806323	27823487	4.0569	2.4864e-05	0.00179185
HIST1H3J	6	27858093	27860884	4.8182	7.2441e-07	0.000105226
ZNF165	6	28048753	28057341	5.9001	1.8161e-09	8.39341e-07
ZSCAN16	6	28092338	28097860	5.4795	2.1332e-08	5.83273e-06
ZKSCAN8	6	28109688	28127250	5.8258	2.8428e-09	1.10117e-06
ZSCAN9	6	28192664	28201260	3.8093	6.9675e-05	0.00393759
ZKSCAN4	6	28212401	28227011	2.8655	0.0020819	0.0414441
PGBD1	6	28249314	28270326	3.0812	0.0010308	0.0266715
C6orf136	6	30614816	30620987	3.1428	0.00083667	0.0233226
DHX16	6	30620896	30640814	5.5973	1.0884e-08	3.55028e-06
MDC1	6	30667584	30685666	4.3845	5.8116e-06	0.000565733
C6orf15	6	31079000	31080336	3.2424	0.00059263	0.0183341
PSORS1C1	6	31082527	31107869	3.0952	0.00098348	0.0258827
CCHCR1	6	31110216	31126015	3.5023	0.00023065	0.00965873
POU5F1	6	31132119	31148508	3.4506	0.00027965	0.0111339
HLA-B	6	31321649	31324965	3.4128	0.00032151	0.0122889
MICB	6	31462658	31478901	3.1394	0.00084643	0.023514
MCCD1	6	31496494	31498009	3.0371	0.0011942	0.0288505
ATP6V1G2-DDX39B	6	31497996	31514385	3.0738	0.0010569	0.0269318
ATP6V1G2	6	31512239	31516204	4.0027	3.1315e-05	0.00212496
NFKBIL1	6	31514647	31526606	2.821	0.0023936	0.0453832
LTA	6	31539831	31542101	3.6179	0.00014853	0.00693874
NCR3	6	31556672	31560762	3.1039	0.00095493	0.0255735
CSNK2B	6	31633013	31638120	2.9946	0.0013741	0.0314251
CSNK2B-LY6G5B-1181	6	31633879	31641323	2.8815	0.0019787	0.0399891
LY6G5C	6	31644461	31651817	2.9575	0.0015506	0.0340221
MSH5	6	31707725	31732622	3.6714	0.00012062	0.00585558
MSH5-SAPCD1	6	31707797	31732628	3.6714	0.00012062	0.00585558
VWA7	6	31733367	31745108	4.1371	1.7587e-05	0.00137627
C6orf48	6	31802385	31807541	4.1537	1.636e-05	0.00131113
SLC44A4	6	31830969	31846823	2.8346	0.0022938	0.0443333
EHMT2	6	31847536	31865464	4.6725	1.4879e-06	0.000188194
C2	6	31865562	31913449	3.6734	0.00011967	0.00583996
CFB	6	31895475	31919825	2.8348	0.0022928	0.0443333
CFB	6	31895475	31919861	2.8348	0.0022928	0.0443333
SKIV2L	6	31926857	31937532	3.99	3.3042e-05	0.00221787
ATF6B	6	32065953	32096030	4.3062	8.3053e-06	0.000764458
PPT2	6	32121218	32134011	3.5563	0.00018803	0.00838379
PPT2-EGFL8	6	32121622	32139755	3.5848	0.00016866	0.00772388
AGPAT1	6	32135989	32145873	3.0535	0.0011309	0.0279017
RNF5	6	32146131	32151930	3.0123	0.0012964	0.03013
AGER	6	32148745	32152101	3.15	0.00081634	0.0229277
PBX2	6	32152512	32157963	3.3405	0.00041809	0.014449
GPSM3	6	32158543	32163300	2.826	0.0023565	0.0450551
NOTCH4	6	32162620	32191844	3.391	0.00034819	0.0130259
HMGA1	6	34204650	34214008	3.1943	0.00070092	0.0207519
CDKN1A	6	36644305	36655116	6.9808	1.4677e-12	3.55535e-09
RAB44	6	36683256	36699870	3.3825	0.00035909	0.0131723
CPNE5	6	36708552	36807778	3.4049	0.00033089	0.0125556
TFEB	6	41651716	41703997	3.0786	0.0010399	0.0267925
PGC	6	41704449	41721847	3.2725	0.00053302	0.017087
ABCC10	6	43395104	43418168	2.9518	0.0015795	0.0345909
C6orf223	6	43968317	43973695	2.822	0.0023861	0.0453832
NFKBIE	6	44225903	44233500	3.8034	7.1349e-05	0.00398376
RCAN2	6	46188475	46459709	2.874	0.0020264	0.0406439
TDRD6	6	46655612	46672056	3.1347	0.00086016	0.023799
PTCHD4	6	47845764	48036425	3.1409	0.00084208	0.0234383
MCM3	6	52128807	52149679	3.1526	0.00080923	0.022797
RAB23	6	57053607	57087078	3.7469	8.9522e-05	0.00478812
HMGN3	6	79910962	79944406	4.7777	8.8642e-07	0.000121185
MAP3K7	6	91223292	91296764	3.2979	0.00048704	0.0160844
NR2E1	6	108487262	108510013	3.4405	0.00029028	0.0114347
SNX3	6	108532426	108582464	2.9507	0.0015853	0.0346363
CDK19	6	110931181	111137161	3.4978	0.00023455	0.00975613
KIAA1919	6	111580551	111592370	3.1546	0.00080356	0.0226716
NUS1	6	117996665	118031803	3.481	0.00024975	0.0102508
CEP85L	6	118781935	119031238	3.4292	0.00030269	0.0117801
PLN	6	118869461	118881893	3.3837	0.00035759	0.0131723
GJA1	6	121756838	121770873	3.9838	3.3916e-05	0.00226022
HSF2	6	122720691	122754264	4.6115	1.9987e-06	0.000241311
SERINC1	6	122764499	122792967	3.8346	6.2878e-05	0.00365596
PKIB	6	122793076	123047518	3.253	0.00057087	0.0177792
KIAA0408	6	127761488	127780536	2.8062	0.0025062	0.046738
C6orf58	6	127840600	127912962	3.8597	5.6765e-05	0.00339367
ALDH8A1	6	135238528	135271260	5.2879	6.1875e-08	1.4203e-05
NHSL1	6	138743180	139013708	4.0267	2.8286e-05	0.00194786
ZC2HC1B	6	144185573	144259483	4.2222	1.2099e-05	0.0010419
TIAM2	6	155153831	155578857	3.1456	0.00082865	0.0231572
ACAT2	6	160181360	160200144	3.6798	0.00011671	0.00577125
AL078585.1	6	163586446	163612840	2.9114	0.001799	0.0378226
CCR6	6	167525295	167553184	3.0139	0.0012895	0.0300824
FAM120B	6	170599791	170716153	2.7853	0.0026739	0.0488368
ADAP1	7	937540	995043	3.2276	0.00062409	0.0189294
COX19	7	938415	1015235	3.9987	3.1844e-05	0.00215099
GPER1	7	1121844	1133451	3.5166	0.00021854	0.00931953
FOXK1	7	4683388	4811074	3.7928	7.4473e-05	0.00412106
CCZ1	7	5938356	5965605	3.8356	6.2627e-05	0.00365596
FLJ20306	7	6522922	6524873	3.3611	0.00038814	0.0138251
SOSTDC1	7	16501106	16570205	3.0264	0.0012374	0.0294584
LRRC72	7	16566505	16621193	3.0359	0.0011992	0.0289192
C7orf31	7	25174316	25219975	3.5144	0.00022038	0.00937649
TAX1BP1	7	27778950	27884183	3.7765	7.9511e-05	0.00434808
CREB5	7	28338940	28865511	4.5963	2.1501e-06	0.00025515
ELMO1	7	36893961	37488852	2.9055	0.001833	0.0384437
YAE1D1	7	39605975	39649919	3.4004	0.00033642	0.0127147
RALA	7	39663082	39747723	3.7316	9.5124e-05	0.00498209
IKZF1	7	50343720	50472799	2.9024	0.0018516	0.0386384
GNAI1	7	79763271	79848718	5.0759	1.9283e-07	3.51499e-05
AC005008.2	7	80804824	80828431	4.1426	1.7169e-05	0.0013642
STEAP1	7	89783689	89794143	3.7053	0.00010557	0.00538739
STEAP2	7	89796904	89867451	3.0631	0.0010954	0.0273747
GTPBP10	7	89964537	90020769	3.2576	0.00056182	0.0175562
PON1	7	94926988	95025673	2.9005	0.0018629	0.0388306
BHLHA15	7	97840739	97842291	3.0319	0.001215	0.029074
SMURF1	7	98625061	98741723	3.5069	0.00022667	0.00953501
ARPC1A	7	98923521	98985787	3.4326	0.00029893	0.0117505
ARPC1B	7	98971872	98992424	3.5772	0.00017363	0.00785475
PDAP1	7	98989671	99006452	3.5663	0.00018103	0.00813017
BUD31	7	99006264	99017239	4.1928	1.3779e-05	0.00115924
PTCD1	7	99014362	99063787	3.0559	0.0011218	0.0277731
ATP5J2-PTCD1	7	99017372	99063820	2.868	0.0020656	0.0412521
GS1-259H13.10	7	99156291	99205433	3.0169	0.0012769	0.0299997
SLC12A9	7	100424442	100464631	3.3009	0.00048186	0.0160272
TRIP6	7	100464760	100471076	2.8734	0.0020307	0.0406862
LRWD1	7	102105376	102113615	3.093	0.00099069	0.0259435
PMPCB	7	102937869	102969958	2.912	0.0017954	0.0378051
CDHR3	7	105517242	105676877	3.3339	0.0004282	0.0146083
CAPZA2	7	116451124	116562103	3.2331	0.0006123	0.0187471
IMPDH1	7	128032331	128050306	4.6309	1.8207e-06	0.000224187
HILPDA	7	128095903	128098472	4.0994	2.0714e-05	0.00155297
METTL2B	7	128116783	128146656	3.9856	3.3657e-05	0.00225102
CCDC136	7	128430811	128462186	6.3815	8.7679e-11	7.76293e-08
FLNC	7	128470431	128499328	4.5176	3.1275e-06	0.000344081
ATP6V1F	7	128502880	128505898	4.4383	4.5344e-06	0.000471338
STRIP2	7	129074274	129128240	3.1366	0.00085461	0.0236807
SMKR1	7	129142320	129152773	3.074	0.0010559	0.0269318
MKLN1	7	130794855	131181395	3.0713	0.0010657	0.0269586
PODXL	7	131185021	131242976	4.2721	9.6827e-06	0.000876804
DGKI	7	137065783	137531838	4.5404	2.8074e-06	0.000316351
MKRN1	7	140152840	140179369	3.0079	0.0013152	0.0304148
TAS2R5	7	141490017	141491166	4.2569	1.0362e-05	0.000921682
CASP2	7	142985308	143004789	3.6397	0.0001365	0.00652428
NOS3	7	150688083	150711676	3.481	0.00024975	0.0102508
AC009403.2	7	155403925	155437899	4.6758	1.4642e-06	0.000187318
RBM33	7	155437145	155574179	4.2662	9.943e-06	0.000893093
SGK223	8	8175258	8244008	5.8741	2.1254e-09	8.98126e-07
MFHAS1	8	8640864	8751155	5.7458	4.5741e-09	1.66757e-06
ERI1	8	8859657	8974256	3.9666	3.6453e-05	0.00239495
PPP1R3B	8	8993765	9009084	3.051	0.0011405	0.0279017
RP11-10A14.4	8	9009252	9025646	2.9277	0.0017076	0.0364517
TNKS	8	9413424	9639856	6.2635	1.8823e-10	1.5908e-07
MSRA	8	9911778	10286401	6.9593	1.7094e-12	3.55535e-09
RP1L1	8	10463859	10569697	5.1916	1.0425e-07	2.10687e-05
C8orf74	8	10530147	10558103	3.3697	0.00037623	0.0135305
SOX7	8	10581278	10697357	5.3609	4.1393e-08	1.02616e-05
SOX7	8	10582909	10697357	5.1868	1.0697e-07	2.13859e-05
PINX1	8	10622473	10697394	4.9659	3.4192e-07	5.67618e-05
XKR6	8	10753555	11058875	6.2091	2.6641e-10	1.90514e-07
AF131215.5	8	10983980	10987745	5.2138	9.2501e-08	1.9544e-05
MTMR9	8	11141925	11185646	4.1017	2.0506e-05	0.0015436
SLC35G5	8	11188397	11189717	4.0692	2.3592e-05	0.00172018
C8orf12	8	11225911	11296167	6.9435	1.9122e-12	3.55535e-09
FAM167A	8	11278972	11332224	5.6969	6.0992e-09	2.13967e-06
BLK	8	11351510	11422113	6.6998	1.0436e-11	1.29358e-08
GATA4	8	11534468	11617511	6.3873	8.4425e-11	7.76293e-08
NEIL2	8	11627148	11644855	4.8325	6.7399e-07	9.86732e-05
FDFT1	8	11653082	11696818	5.4443	2.6009e-08	7.00848e-06
RP11-297N6.4	8	11655437	11660077	4.2311	1.1627e-05	0.00101019
CTSB	8	11700033	11726957	6.1031	5.2e-10	3.02136e-07
DEFB136	8	11831446	11832108	6.2203	2.4812e-10	1.84532e-07
DEFB135	8	11839830	11842099	3.0274	0.0012335	0.0294032
DEFB134	8	11850692	11853821	7.1447	4.5081e-13	2.09548e-09
RP11-481A20.11	8	11870545	11873043	7.4262	5.59e-14	3.4645e-10
BIN3	8	22477931	22526661	3.3279	0.00043755	0.0148727
GNRH1	8	25276776	25282170	3.1703	0.0007615	0.0219854
UNC5D	8	35092975	35654068	2.8189	0.0024095	0.0454821
SLC20A2	8	42273993	42397069	3.5364	0.00020284	0.00883233
SNTG1	8	50822349	51706678	3.8249	6.5402e-05	0.00376477
TOX	8	59717977	60031767	3.1784	0.00074038	0.0215766
FABP9	8	82370576	82373814	3.2697	0.00053833	0.0171684
CNGB3	8	87566205	87755903	3.7049	0.00010576	0.00538739
OSGIN2	8	90914087	90940116	5.3476	4.4557e-08	1.07673e-05
NBN	8	90945564	91015456	3.0522	0.0011358	0.0279017
DECR1	8	91013633	91064320	4.1306	1.809e-05	0.00140145
CALB1	8	91070836	91107703	5.5072	1.8229e-08	5.21434e-06
RPL30	8	99037079	99058697	3.8553	5.7784e-05	0.00343252
ZFPM2	8	106330920	106816760	3.3149	0.00045832	0.0155147
FAM83A	8	124191200	124222314	3.0832	0.001024	0.026554
ZHX1	8	124260696	124287781	2.8947	0.0018974	0.0393293
FBXO32	8	124510129	124553446	4.3429	7.032e-06	0.000667071
KLHL38	8	124657767	124665190	3.3742	0.0003702	0.0133653
KCNQ3	8	133133108	133493200	3.6208	0.00014684	0.00689443
AGO2	8	141541264	141645718	2.9958	0.0013686	0.0313379
PTK2	8	141667999	142012315	3.7271	9.6833e-05	0.00504318
OPLAH	8	145106167	145118735	3.8122	6.8857e-05	0.00391173
DGAT1	8	145539954	145550573	3.9249	4.3386e-05	0.0027438
KIAA1432	9	5629025	5776557	4.3789	5.9627e-06	0.000577419
PTPRD	9	8314246	10612723	4.551	2.6697e-06	0.000302669
LURAP1L	9	12775020	12822130	2.9886	0.0014015	0.0317395
PSIP1	9	15464064	15511017	4.9615	3.4974e-07	5.75462e-05
ADAMTSL1	9	18473892	18910948	2.9586	0.0015454	0.0339641
IFNA16	9	21216372	21217310	2.8155	0.0024352	0.0458276
KLHL9	9	21329670	21335379	3.1453	0.00082949	0.0231572
IFNA13	9	21367371	21368075	3.3803	0.00036202	0.0131723
IFNA8	9	21409146	21410184	3.2095	0.00066492	0.0198441
IFNE	9	21480841	21482312	3.5834	0.00016957	0.00772749
IZUMO3	9	24542950	24545944	4.9232	4.2564e-07	6.76404e-05
SPINK4	9	33218363	33248565	3.2669	0.00054374	0.0171935
ANKRD18B	9	33524392	33573007	3.9687	3.614e-05	0.00238281
ARHGEF39	9	35658872	35675863	3.1113	0.00093144	0.0251354
CA9	9	35673853	35681156	3.6217	0.00014631	0.00688694
GBA2	9	35736863	35749983	3.0483	0.0011506	0.0280749
PAX5	9	36833272	37034103	2.9917	0.001387	0.0315831
GRHPR	9	37422663	37436987	4.3908	5.6455e-06	0.000558334
ZBTB5	9	37438111	37465396	4.9591	3.5416e-07	5.77623e-05
TJP2	9	71736209	71870124	2.8111	0.0024686	0.0461757
OR13C3	9	107298030	107299137	2.8375	0.0022736	0.044265
TMEM245	9	111777432	111882225	5.3658	4.0289e-08	1.01229e-05
FRRS1L	9	111892573	111929571	3.3881	0.0003519	0.013112
POLE3	9	116169515	116172952	3.1391	0.00084733	0.023514
C9orf43	9	116172334	116191964	3.7855	7.6692e-05	0.00421874
AKNA	9	117096436	117156685	2.9181	0.0017609	0.0374152
DFNB31	9	117164360	117267730	3.1685	0.00076623	0.021999
ATP6V1G1	9	117350026	117360653	4.009	3.0493e-05	0.00207901
C9orf91	9	117373486	117408702	4.1452	1.6974e-05	0.0013545
OR1L4	9	125486269	125487204	3.1341	0.00086194	0.0238129
OR1L6	9	125512019	125513062	3.9579	3.7808e-05	0.00245285
DENND1A	9	126141933	126692431	2.8194	0.002406	0.0454821
ENG	9	130577291	130617035	3.5188	0.00021672	0.00926316
LCN2	9	130911350	130915734	3.4744	0.00025596	0.0104365
PPAPDC3	9	134165081	134184649	2.9621	0.0015277	0.0337747
MED27	9	134735494	134955295	2.7959	0.0025877	0.0479214
BARHL1	9	135457572	135465653	3.2592	0.00055862	0.0174856
WDR5	9	137000487	137025093	3.8954	4.9016e-05	0.00302776
NACC2	9	138898383	138987131	3.2304	0.00061805	0.0188075
CARD9	9	139256355	139268133	3.1034	0.00095648	0.0255735
SDCCAG3	9	139296377	139305061	3.7092	0.00010395	0.00535386
PMPCA	9	139305110	139318213	2.8282	0.0023407	0.0449593
DIP2C	10	320130	735683	2.8189	0.0024095	0.0454821
ADARB2	10	1228073	1779670	3.6464	0.00013295	0.00637098
GATA3	10	8095567	8117161	2.9316	0.0016858	0.0362359
FRMD4A	10	13685706	14504141	2.9639	0.0015188	0.0336179
RSU1	10	16632610	16859527	3.0163	0.0012795	0.0299997
CACNB2	10	18429606	18830798	3.4832	0.00024777	0.0102146
PRTFDC1	10	25137536	25241533	3.0105	0.0013039	0.0302287
SVIL	10	29746267	30025710	2.9046	0.0018387	0.0384988
LYZL2	10	30900718	30918691	3.4768	0.00025373	0.0103684
MAPK8	10	49514698	49647403	3.2713	0.00053519	0.017102
VSTM4	10	50222290	50323554	3.1049	0.00095187	0.0255735
FAM170B	10	50339199	50342053	3.5443	0.00019681	0.0086508
C10orf128	10	50362773	50396630	3.0964	0.00097931	0.0258488
C10orf71	10	50507187	50535537	4.5569	2.5962e-06	0.00029797
CHAT	10	50817141	50901925	3.2945	0.00049302	0.0161386
PRKG1	10	52750945	54058110	3.0328	0.0012113	0.0290603
ZNF365	10	64133951	64431771	3.0135	0.0012914	0.030089
MYPN	10	69865912	69971774	4.0735	2.3155e-05	0.00170166
CDH23	10	73156691	73575702	3.5368	0.00020247	0.00883233
MSS51	10	75183339	75193319	3.3459	0.00041006	0.0142776
RP11-574K11.31	10	75556272	75571409	2.8958	0.0018909	0.0392383
NDST2	10	75561669	75571589	3.5717	0.00017735	0.00800356
DUPD1	10	76797594	76818272	3.8035	7.132e-05	0.00398376
DUSP13	10	76854192	76868979	3.037	0.0011948	0.0288505
SAMD8	10	76859344	76941881	3.0719	0.0010636	0.0269421
VDAC2	10	76969912	76991206	4.2973	8.6443e-06	0.000791741
COMTD1	10	76993727	76995788	3.4431	0.00028759	0.0113627
KCNMA1	10	78629359	79398353	3.3829	0.00035869	0.0131723
LDB3	10	88428206	88495825	6.619	1.8077e-11	2.10066e-08
BMPR1A	10	88516407	88692595	2.9293	0.0016985	0.0364247
ANKRD22	10	90581889	90611575	3.2964	0.00048961	0.0161121
STAMBPL1	10	90639491	90734910	3.0341	0.0012063	0.0289777
IFIT1B	10	91137813	91144962	2.8903	0.0019241	0.0395302
IFIT1	10	91152303	91163745	3.3768	0.00036666	0.0132993
IDE	10	94211441	94333833	3.4301	0.00030163	0.0117801
PIK3AP1	10	98353069	98480271	2.8077	0.002495	0.0465814
CNNM1	10	101088856	101154087	2.783	0.0026931	0.0491392
FBXL15	10	104178946	104182893	3.498	0.00023435	0.00975613
ARL3	10	104433488	104474164	3.2182	0.000645	0.0194368
SFXN2	10	104474295	104503249	2.8922	0.0019125	0.0394448
SH3PXD2A	10	105348285	105615301	3.8573	5.7312e-05	0.00341539
VTI1A	10	114206756	114578503	3.091	0.00099737	0.0260086
TCF7L2	10	114710009	114927437	3.0252	0.0012422	0.0294971
TDRD1	10	115939029	115992063	3.0761	0.0010485	0.0268856
VWA2	10	115999018	116051272	3.1571	0.00079666	0.0225111
ATRNL1	10	116853124	117708503	4.5224	3.057e-06	0.000340352
TIAL1	10	121334199	121356541	3.2888	0.00050316	0.016384
BAG3	10	121410882	121437331	6.1094	5e-10	2.99887e-07
INPP5F	10	121485609	121588652	4.8381	6.5559e-07	9.67411e-05
MCMBP	10	121588972	121652068	5.5349	1.5573e-08	4.65828e-06
SEC23IP	10	121652223	121702014	5.1242	1.4943e-07	2.80642e-05
CLRN3	10	129676105	129691211	4.1644	1.5606e-05	0.00127264
PTPRE	10	129705325	129884119	3.3311	0.0004325	0.014728
C11orf35	11	554855	560779	3.7364	9.3353e-05	0.00490314
RASSF7	11	560404	564021	3.1651	0.00077513	0.022064
PHRF1	11	576486	612222	3.4197	0.00031342	0.0120153
OR51V1	11	5220965	5221930	2.9408	0.0016366	0.0353829
MRVI1	11	10594638	10715535	2.8546	0.0021545	0.042608
PIK3C2A	11	17099277	17229530	3.1728	0.00075495	0.0218301
NUCB2	11	17229700	17371521	2.7742	0.002767	0.0499969
EIF3M	11	32605344	32627808	4.047	2.5938e-05	0.00185025
CCDC73	11	32623792	32816204	2.7936	0.0026063	0.0480267
CD59	11	33719807	33757991	3.4004	0.00033645	0.0127147
FBXO3	11	33762485	33796089	3.5327	0.00020567	0.0089138
ABTB2	11	34172535	34379555	2.8308	0.0023219	0.0446906
CD44	11	35160417	35253949	3.2267	0.00062616	0.0189612
ACCSL	11	44069531	44081527	2.7938	0.0026048	0.0480267
EXT2	11	44117099	44266979	2.8238	0.0023729	0.0452042
MS4A15	11	60524426	60544205	2.7893	0.0026415	0.0484353
SLC22A9	11	63137261	63177766	4.3325	7.3718e-06	0.000692242
HRASLS5	11	63228876	63258666	5.6117	1.0016e-08	3.34276e-06
NUDT22	11	63993413	63998158	2.917	0.001767	0.0374329
PLCB3	11	64018995	64036622	2.9887	0.0014007	0.0317395
KCNK4	11	64058774	64067503	3.1875	0.00071765	0.0211462
TMEM151A	11	66059341	66064135	3.3227	0.00044568	0.0151214
RCE1	11	66610306	66614017	3.8069	7.0348e-05	0.00396358
RELT	11	73087309	73108519	3.7625	8.4121e-05	0.00457328
FAM168A	11	73111532	73309234	4.7641	9.4829e-07	0.000126846
UCP2	11	73685712	73694352	3.7412	9.1558e-05	0.00484997
RP11-111M22.2	11	76092357	76125663	2.8849	0.0019578	0.0398701
CNTN5	11	98891683	100229616	3.3428	0.00041467	0.0143575
PGR	11	100900355	101001255	4.1029	2.0403e-05	0.0015436
MMP13	11	102813724	102826463	3.3032	0.00047792	0.0159247
GUCY1A2	11	106544738	106889250	4.1289	1.8228e-05	0.00140628
ELMOD1	11	107461817	107537505	2.8202	0.0023998	0.0454374
ZBTB16	11	113930315	114121398	3.4095	0.00032539	0.0123721
KMT2A	11	118307205	118397539	3.0654	0.0010869	0.0272998
UPK2	11	118795873	118829269	2.7808	0.0027111	0.0492261
ZNF202	11	123594885	123612383	3.0811	0.0010314	0.0266715
OR6X1	11	123624196	123625253	4.3856	5.7828e-06	0.000565733
OR6M1	11	123676043	123677095	4.0231	2.8717e-05	0.00197024
ROBO4	11	124753587	124768396	3.2501	0.00057679	0.0179335
EI24	11	125439112	125454575	4.9763	3.2406e-07	5.43351e-05
WNT5B	12	1639057	1756409	3.2767	0.00052506	0.01689
ADIPOR2	12	1797740	1897844	2.855	0.0021519	0.042608
CD4	12	6896024	6929974	2.8354	0.0022885	0.0443333
PHC1	12	9066492	9094063	2.9445	0.0016173	0.0351616
PRR4	12	10977559	11324212	3.1682	0.00076703	0.021999
TAS2R14	12	11090005	11324172	3.2862	0.00050779	0.0164858
TAS2R20	12	11149094	11150474	3.1128	0.0009265	0.0251114
FGD4	12	32552463	32798984	3.7083	0.00010432	0.00535807
SYT10	12	33527173	33592754	4.1939	1.3709e-05	0.0011586
ALG10B	12	38710380	38717784	2.9722	0.0014782	0.0331534
C12orf40	12	40019969	40302102	3.2247	0.00063059	0.0190334
KANSL2	12	49047184	49076021	4.0456	2.6098e-05	0.00185206
CCNT1	12	49082247	49110681	3.5236	0.00021286	0.0091402
DIP2B	12	50898768	51142450	3.2929	0.00049579	0.0162007
KRT79	12	53215194	53228079	3.3891	0.00035066	0.013092
SPRYD3	12	53458388	53473204	3.8784	5.2582e-05	0.00319496
SOAT2	12	53497302	53518322	4.1666	1.5457e-05	0.00126604
SMUG1	12	54558529	54582778	3.091	0.00099727	0.0260086
OR6C1	12	55714346	55715408	2.9965	0.0013653	0.0313379
MMP19	12	56229217	56236750	2.8836	0.0019655	0.0399394
SUOX	12	56390964	56400425	3.5415	0.00019895	0.00870371
ERBB3	12	56473641	56497289	2.8797	0.0019903	0.0401799
ZC3H10	12	56511943	56516278	4.2714	9.7145e-06	0.000876804
ATP5B	12	57031959	57039798	3.0758	0.0010498	0.0268856
PTGES3	12	57057127	57082159	3.4781	0.00025253	0.010342
NACA	12	57106212	57125412	3.5808	0.00017125	0.00776598
PRIM1	12	57125380	57146157	3.1115	0.00093076	0.0251354
HSD17B6	12	57145945	57181574	3.095	0.00098419	0.0258827
SDR9C7	12	57316938	57328189	2.9912	0.0013895	0.0315831
RDH16	12	57345219	57353158	3.4262	0.000306	0.011853
INHBC	12	57828543	57844611	3.1578	0.00079478	0.0224922
RAP1B	12	69004619	69054372	4.9477	3.7552e-07	6.03695e-05
NUP107	12	69080514	69136785	4.9893	3.03e-07	5.16851e-05
SLC35E3	12	69139886	69187508	3.519	0.00021656	0.00926316
KCNMB4	12	70760056	70828072	2.8435	0.0022308	0.0435599
PTPRR	12	71031853	71314623	2.9813	0.0014354	0.0323496
PPP1R12A	12	80167343	80329240	5.2655	6.992e-08	1.55325e-05
AC073569.1	12	80198742	80202321	4.8978	4.8461e-07	7.63589e-05
HAL	12	96366440	96390143	3.0804	0.0010335	0.0266887
STAB2	12	103981051	104160505	3.8382	6.1981e-05	0.00363537
PWP1	12	108079509	108106944	3.1771	0.0007438	0.0216149
PRDM4	12	108126643	108155049	2.8555	0.0021487	0.0425914
BRAP	12	112079950	112123790	2.9646	0.0015153	0.0336179
ACAD10	12	112123857	112194903	3.2357	0.00060666	0.0186752
RP11-162P23.2	12	112191694	112229222	3.4251	0.00030725	0.0118767
ALDH2	12	112204691	112247782	3.3823	0.00035941	0.0131723
MAPKAPK5	12	112279782	112334343	3.4979	0.00023446	0.00975613
TMEM116	12	112369086	112450970	3.7288	9.6208e-05	0.00502471
ERP29	12	112451120	112461255	3.7469	8.9513e-05	0.00478812
NAA25	12	112464500	112546826	3.6739	0.00011943	0.00583996
TRAFD1	12	112563305	112591407	3.6821	0.00011568	0.0057509
HECTD4	12	112597992	112819896	3.509	0.00022487	0.00948074
PTPN11	12	112856155	112947717	3.883	5.1578e-05	0.00315142
LHX5	12	113899839	113910085	4.4674	3.959e-06	0.000423044
RFC5	12	118451393	118470935	3.7138	0.00010209	0.00528735
PEBP1	12	118573663	118583389	3.0834	0.0010232	0.026554
SETD1B	12	122242086	122270562	2.9158	0.0017737	0.0374329
TMEM132D	12	129556270	130388211	5.0987	1.7101e-07	3.17572e-05
MTMR6	13	25802307	25862147	3.0197	0.0012653	0.029855
AL138815.2	13	26452422	26452679	5.9839	1.0891e-09	6.13625e-07
LNX2	13	28120050	28194541	3.5277	0.00020957	0.00904068
POLR1D	13	28194903	28241548	3.2959	0.00049053	0.0161138
FAM194B	13	46108657	46189874	4.5351	2.8794e-06	0.00032251
PIBF1	13	73356197	73590591	3.1633	0.00077985	0.022137
KLF12	13	74260226	74708394	3.1886	0.00071481	0.0211163
FARP1	13	98794816	99102027	2.9341	0.0016724	0.0359895
LIG4	13	108859787	108870716	2.797	0.002579	0.0478079
CUL4A	13	113862552	113919399	3.0731	0.0010594	0.0269383
ADPRHL1	13	114076260	114107839	2.9595	0.0015409	0.0339454
RNASE10	14	20973696	20979328	3.9597	3.7521e-05	0.00244782
ARHGEF40	14	21538429	21558399	3.0051	0.0013276	0.0306634
ZNF219	14	21558205	21572881	5.0233	2.5392e-07	4.41228e-05
TMEM253	14	21567096	21571883	2.9479	0.0015998	0.0348711
MMP14	14	23305766	23318236	3.4445	0.00028603	0.0113394
LRP10	14	23340822	23350789	3.0128	0.0012941	0.0301141
BCL2L2-PABPN1	14	23776044	23794578	3.1213	0.0009003	0.0246892
SLC22A17	14	23815515	23822121	4.2468	1.0843e-05	0.000955469
IL25	14	23842018	23845612	4.0296	2.7931e-05	0.00193777
MYH6	14	23851199	23877486	4.4999	3.3994e-06	0.000371794
CHMP4A	14	24678789	24683075	4.5959	2.1545e-06	0.00025515
MDP1	14	24683143	24685276	3.1196	0.00090545	0.0247574
GMPR2	14	24701628	24708448	3.0651	0.001088	0.0272998
GZMH	14	25075686	25078905	6.8604	3.4323e-12	4.90898e-09
SPTSSA	14	34901995	34931562	3.8852	5.1127e-05	0.00313731
MBIP	14	36767770	36789882	4.4381	4.5377e-06	0.000471338
FERMT2	14	53323986	53419153	3.3806	0.0003616	0.0131723
KTN1	14	56025790	56168244	2.9604	0.001536	0.0338776
DAAM1	14	59655364	59838123	3.1678	0.00076789	0.021999
SNAPC1	14	62229075	62263146	2.9813	0.0014353	0.0323496
SYT16	14	62453803	62568431	2.7754	0.0027564	0.0498556
SYNE2	14	64319683	64693165	3.63	0.00014172	0.00672289
ESR2	14	64550950	64804830	2.7821	0.0027003	0.0491459
RAD51B	14	68286496	69196935	2.8213	0.0023917	0.0453832
PCNX	14	71374122	71582099	3.1027	0.00095868	0.0255735
RBM25	14	73525144	73588122	3.6164	0.00014934	0.0069417
ACOT2	14	74034324	74042357	3.0994	0.00096943	0.0257494
ACOT4	14	74058410	74063200	2.7923	0.0026169	0.0480791
MLH3	14	75480467	75518235	2.8933	0.0019059	0.0394176
TMED10	14	75598173	75643334	2.9671	0.0015031	0.0333897
JDP2	14	75894419	75940814	3.2161	0.00064964	0.0195449
GPATCH2L	14	76618259	76720685	3.0857	0.0010153	0.0264021
STON2	14	81727000	81902809	3.1029	0.00095812	0.0255735
FOXN3	14	89591215	90085493	3.6184	0.00014821	0.00693874
GLRX5	14	95999840	96011061	3.4523	0.00027789	0.0110876
VRK1	14	97263641	97398059	3.117	0.0009134	0.0249015
EML1	14	100204030	100408397	3.1034	0.00095663	0.0255735
WDR25	14	100842755	100996640	5.1476	1.3192e-07	2.53073e-05
PACS2	14	105766900	105864484	3.0784	0.0010404	0.0267925
ACTC1	15	35080297	35088340	4.4975	3.4378e-06	0.000373795
C15orf57	15	40820882	40857256	3.336	0.00042498	0.0145787
RPUSD2	15	40861499	40866659	2.9146	0.0017805	0.0375338
SPTBN5	15	42140345	42186275	3.3448	0.00041178	0.0143107
SERINC4	15	44086360	44092419	3.297	0.0004887	0.0161106
HYPK	15	44088340	44095241	2.9683	0.0014975	0.0333849
MNS1	15	56713742	56757335	3.2285	0.00062217	0.018902
CILP	15	65488337	65503826	3.3506	0.00040314	0.0141809
HIGD2B	15	72968124	72978490	2.9802	0.0014405	0.0324252
BBS4	15	72978527	73030817	3.7052	0.00010563	0.00538739
ADPGK	15	73043710	73078187	3.3851	0.00035577	0.0131723
NEO1	15	73344051	73597547	3.1164	0.0009155	0.0249222
HCN4	15	73612200	73661605	3.1839	0.00072657	0.0212407
COMMD4	15	75628232	75634268	3.0564	0.0011199	0.0277731
CIB2	15	78396948	78423886	2.8472	0.0022053	0.0433437
C15orf26	15	81299374	81441516	2.8674	0.002069	0.0412757
BTBD1	15	83685174	83736106	2.8768	0.0020085	0.0405033
NMB	15	85198360	85201794	2.9671	0.001503	0.0333897
ALPK3	15	85359911	85416713	2.8925	0.0019108	0.0394448
PEX11A	15	90220995	90234014	4.3538	6.6901e-06	0.000637892
SEMA4B	15	90703836	90772911	2.9425	0.0016277	0.0352725
TTLL13	15	90792762	90808199	3.535	0.00020392	0.00885861
RP11-697E2.6	15	90792788	90815440	3.4888	0.00024261	0.0100464
RPUSD1	16	834974	838397	3.2357	0.00060667	0.0186752
LMF1	16	903634	1031318	3.1653	0.0007747	0.022064
UBE2I	16	1355548	1377019	4.5673	2.47e-06	0.000288835
BAIAP3	16	1383602	1399439	3.422	0.00031082	0.011965
TNP2	16	11361605	11363390	2.885	0.0019573	0.0398701
ZC3H7A	16	11844442	11891123	3.8955	4.8992e-05	0.00302776
NDE1	16	15737124	15820210	4.4335	4.6362e-06	0.000476194
MYH11	16	15797029	15950890	5.4878	2.0351e-08	5.73312e-06
SYT17	16	19179293	19279652	2.9821	0.0014313	0.0323356
XPO6	16	28109300	28223241	3.4291	0.00030285	0.0117801
YPEL3	16	30103635	30108236	5.893	1.896e-09	8.39341e-07
PRSS36	16	31150246	31161415	4.8813	5.2692e-07	8.16419e-05
VPS35	16	46690054	46723430	2.8447	0.0022226	0.0434658
DNAJA2	16	46989299	47007699	3.5531	0.00019037	0.00844761
FTO	16	53737875	54155853	3.9349	4.1612e-05	0.0026679
MMP2	16	55423612	55540603	3.2332	0.00061199	0.0187471
CES1	16	55836763	55867249	3.6153	0.00014999	0.00695452
NDRG4	16	58496750	58547532	3.1286	0.00087819	0.0241899
CNOT1	16	58553855	58663790	3.5287	0.00020883	0.00902971
CDH16	16	66942025	66952887	2.8494	0.0021898	0.0430846
CES3	16	66995140	67009051	2.8997	0.0018678	0.0388891
TANGO6	16	68877507	69119083	4.791	8.2971e-07	0.000115991
CHTF8	16	69151913	69166487	3.7844	7.704e-05	0.00422538
CHTF8	16	69152757	69154331	5.2025	9.8332e-08	2.03143e-05
CHST4	16	71559136	71572649	3.0494	0.0011465	0.0280117
ADAT1	16	75630879	75657198	2.9674	0.0015016	0.0333897
TERF2IP	16	75681684	75795770	3.4953	0.00023675	0.00982565
AC025287.1	16	75728367	75734089	3.4125	0.00032188	0.0122889
VAT1L	16	77822427	78014004	3.0644	0.0010905	0.0273114
KLHL36	16	84682131	84701292	4.4708	3.8962e-06	0.00041874
CA5A	16	87921625	87970135	3.1146	0.00092091	0.0249963
ANKRD11	16	89334038	89556969	3.2536	0.00056972	0.0177732
AC137932.1	16	89334512	89339452	4.6394	1.7469e-06	0.000216534
SPATA33	16	89724210	89737680	2.8051	0.0025151	0.046857
TCF25	16	89940000	89977792	3.8383	6.1957e-05	0.00363537
TUBB3	16	89985573	90002500	3.0106	0.0013037	0.0302287
TUBB3	16	89987800	90005169	3.2678	0.00054202	0.0171935
DEF8	16	90014333	90034468	5.4051	3.2377e-08	8.47867e-06
CENPBD1	16	90036206	90038942	6.1828	3.1479e-10	2.16774e-07
DBNDD1	16	90071273	90086536	5.586	1.1616e-08	3.72373e-06
GAS8	16	90086037	90111383	4.1898	1.3961e-05	0.00116927
C16orf3	16	90095316	90096309	3.8825	5.1696e-05	0.00315142
PRDM7	16	90122974	90158480	3.3124	0.00046257	0.0155966
MYBBP1A	17	4442192	4458926	3.0563	0.0011204	0.0277731
PELP1	17	4574679	4607632	3.0925	0.0009923	0.0259491
BCL6B	17	6926339	6933609	3.1052	0.00095066	0.0255735
ACAP1	17	7239848	7254797	2.9771	0.0014548	0.032668
TNFSF12	17	7452208	7464925	5.1455	1.3339e-07	2.53073e-05
TNFSF12-TNFSF13	17	7452416	7464918	5.1455	1.3339e-07	2.53073e-05
TNFSF13	17	7461609	7464925	4.6049	2.0634e-06	0.000247515
SENP3	17	7465192	7475287	5.8947	1.8773e-09	8.39341e-07
EIF4A1	17	7476024	7482323	2.779	0.0027259	0.0494465
MPDU1	17	7486847	7496107	4.86	5.8678e-07	8.86992e-05
SOX15	17	7491496	7493488	4.0372	2.7046e-05	0.00188339
FXR2	17	7494548	7518189	3.7987	7.2725e-05	0.00404843
SHBG	17	7517382	7536700	3.8957	4.8956e-05	0.00302776
SAT2	17	7529552	7531194	4.6807	1.4296e-06	0.000184587
WRAP53	17	7589389	7606820	4.2136	1.2569e-05	0.0010671
CHD3	17	7788124	7816078	4.0753	2.2976e-05	0.00169521
ZNF287	17	16454701	16472520	2.7995	0.002559	0.047532
DHRS7B	17	21026677	21096578	2.8849	0.0019575	0.0398701
NLK	17	26368763	26523407	2.8873	0.0019426	0.0398222
AC061975.10	17	26638667	26642323	4.4857	3.6339e-06	0.00039282
TMEM97	17	26646121	26655707	5.0649	2.0426e-07	3.65174e-05
IFT20	17	26655352	26662515	5.1591	1.2404e-07	2.42766e-05
TNFAIP1	17	26662628	26674035	5.292	6.0487e-08	1.40579e-05
POLDIP2	17	26673659	26684545	4.7884	8.4071e-07	0.000116652
TMEM199	17	26684604	26708716	5.2147	9.2067e-08	1.9544e-05
VTN	17	26691290	26700110	5.1987	1.0036e-07	2.05054e-05
CTB-96E2.2	17	26691310	26695033	5.2353	8.235e-08	1.80133e-05
SARM1	17	26691378	26728065	5.0303	2.4491e-07	4.29586e-05
RP11-192H23.4	17	26782770	26941215	2.8663	0.0020768	0.0413869
PIGS	17	26880401	26898890	5.8461	2.5155e-09	9.95121e-07
SPAG5	17	26904588	26926297	5.3009	5.7604e-08	1.37312e-05
SGK494	17	26934982	26941218	5.3475	4.4591e-08	1.07673e-05
KIAA0100	17	26941458	26972472	6.5985	2.0774e-11	2.27206e-08
SDF2	17	26975374	26989207	5.889	1.9429e-09	8.40101e-07
SUPT6H	17	26989109	27029697	6.3934	8.1137e-11	7.76293e-08
PROCA1	17	27030215	27038872	6.1509	3.8515e-10	2.55753e-07
RAB34	17	27041299	27045447	5.9585	1.2731e-09	6.57521e-07
RPL23A	17	27046411	27051377	5.2947	5.9595e-08	1.40259e-05
TLCD1	17	27051366	27054953	5.715	5.485e-09	1.9612e-06
NEK8	17	27052915	27070473	6.2486	2.0713e-10	1.67442e-07
TRAF4	17	27071002	27077974	2.8719	0.0020401	0.0408305
FAM222B	17	27082996	27182250	3.2713	0.00053533	0.017102
ERAL1	17	27181956	27188085	3.4291	0.00030281	0.0117801
FLOT2	17	27206353	27224697	3.1317	0.00086907	0.0239742
PIPOX	17	27277531	27384234	3.1486	0.00082023	0.0229677
CRYBA1	17	27573881	27581512	3.0156	0.0012826	0.0300345
TAOK1	17	27717482	27878922	3.2626	0.00055199	0.0173657
ABHD15	17	27887565	27894155	3.6651	0.00012364	0.00597101
ZNHIT3	17	34842473	34855154	3.4533	0.00027684	0.0110694
MYO19	17	34851477	34899284	3.8493	5.9238e-05	0.00350768
PIGW	17	34890847	34895159	3.6808	0.00011624	0.00576333
GGNBP2	17	34900737	34946278	3.938	4.1075e-05	0.00264259
DHRS11	17	34948228	34957235	2.9285	0.0017029	0.0364517
ARL5C	17	37313147	37323737	3.032	0.0012147	0.029074
WIPF2	17	38375556	38440388	4.8557	5.998e-07	8.99361e-05
CDC6	17	38443885	38459171	3.46	0.00027004	0.0108442
RARA	17	38465444	38513094	3.8222	6.6136e-05	0.00379527
TNS4	17	38632080	38657849	2.8209	0.0023945	0.0453832
CCR7	17	38710021	38721724	3.1883	0.0007155	0.0211163
KRTAP4-16P	17	39257754	39258461	6.241	2.1741e-10	1.68429e-07
KRT17	17	39775689	39781094	4.0858	2.1965e-05	0.00162855
EIF1	17	39845137	39848920	5.215	9.1916e-08	1.9544e-05
PPY	17	42018172	42019836	4.2192	1.2256e-05	0.00105012
LSM12	17	42112003	42144987	2.8113	0.002467	0.0461757
HDAC5	17	42154114	42201070	3.9339	4.1793e-05	0.0026703
AC003102.1	17	42325758	42327236	3.8148	6.8152e-05	0.00388696
HEXIM2	17	43238067	43247407	3.3822	0.00035954	0.0131723
CDC27	17	45195069	45266788	3.1998	0.00068765	0.0203915
HOXB3	17	46626232	46682274	3.2987	0.00048571	0.016069
XYLT2	17	48423453	48440499	2.7943	0.0026007	0.0480187
RSAD1	17	48556161	48563336	2.9709	0.0014848	0.0332613
SPATA20	17	48620419	48633213	4.1718	1.5108e-05	0.00124293
HLF	17	53342373	53402426	5.5239	1.6575e-08	4.8153e-06
SRSF1	17	56080721	56084707	4.7649	9.4467e-07	0.000126846
MPO	17	56347217	56358296	3.246	0.00058528	0.0181369
MTMR4	17	56566898	56595266	3.2259	0.00062793	0.0189839
TEX14	17	56634039	56769416	2.8142	0.0024452	0.0459693
RP11-51L5.7	17	60349848	60360276	2.8126	0.0024574	0.0461054
CSHL1	17	61986957	61996198	3.0936	0.00098885	0.0259319
POLG2	17	62473902	62493154	3.3622	0.00038656	0.0137952
AXIN2	17	63524681	63557765	3.4857	0.00024545	0.0101414
APOH	17	64208151	64252643	4.6235	1.8865e-06	0.000229253
PRKCA	17	64298754	64806861	5.2648	7.0173e-08	1.55325e-05
PITPNC1	17	65373575	65693372	2.9694	0.0014917	0.0333356
ARSG	17	66255323	66418872	4.0087	3.0526e-05	0.00207901
MAP2K6	17	67410839	67539472	3.3363	0.00042446	0.0145787
FDXR	17	72858619	72869156	3.7596	8.5079e-05	0.00459847
NT5C	17	73126320	73127890	3.3547	0.00039719	0.0140934
HN1	17	73131343	73164376	3.7613	8.4505e-05	0.00458076
SUMO2	17	73163408	73179078	4.0856	2.1985e-05	0.00162855
MIF4GD	17	73262309	73267308	2.9781	0.0014501	0.0326018
WBP2	17	73841780	73852588	2.8341	0.002298	0.0443683
TMC6	17	76106539	76128488	3.463	0.00026709	0.0107489
RBFOX3	17	77085427	77613550	2.8596	0.0021206	0.0421693
AZI1	17	79163393	79196799	2.812	0.0024614	0.0461339
LRRC45	17	79981178	79989027	3.2122	0.00065854	0.0197488
FAM210A	18	13663346	13726662	3.0275	0.0012329	0.0294032
GATA6	18	19749404	19782491	2.9195	0.001753	0.0373351
CTAGE1	18	19993564	19997878	4.8122	7.464e-07	0.00010758
FHOD3	18	33877677	34360018	5.7878	3.5656e-09	1.35296e-06
CELF4	18	34823010	35146000	3.2605	0.00055601	0.0174332
SLC14A2	18	42792960	43263072	4.8814	5.2671e-07	8.16419e-05
FECH	18	55215515	55254004	4.3244	7.6479e-06	0.000710987
CCBE1	18	57098172	57364612	5.4832	2.0882e-08	5.79491e-06
RP11-94B19.4	18	73971121	73972069	2.7955	0.0025906	0.0479274
ZNF516	18	74069644	74207146	2.8213	0.0023915	0.0453832
C2CD4C	19	405438	409139	3.6765	0.00011824	0.00581597
ARID3A	19	925781	975939	3.4233	0.00030936	0.0119335
GPX4	19	1103936	1106787	2.8309	0.0023208	0.0446906
KLF16	19	1852399	1863567	2.8516	0.002175	0.0428842
GIPC3	19	3585551	3593539	3.6372	0.00013779	0.00656905
EEF2	19	3976054	3985467	3.4299	0.00030186	0.0117801
PIAS4	19	4007644	4039384	2.9178	0.0017628	0.0374152
ZBTB7A	19	4044362	4066943	4.7687	9.2706e-07	0.000125816
MAP2K2	19	4090319	4124126	3.7511	8.8024e-05	0.00474386
DPP9	19	4675236	4724685	4.4358	4.5865e-06	0.00047376
TNFSF9	19	6531010	6535931	3.1679	0.00076772	0.021999
RAB11B	19	8454865	8469318	3.9049	4.7126e-05	0.00294031
MARCH2	19	8478154	8503901	3.0139	0.0012894	0.0300824
HNRNPM	19	8509651	8553998	2.9512	0.0015825	0.0346158
OR1M1	19	9203855	9204889	5.5336	1.5683e-08	4.65828e-06
OR7G1	19	9225274	9226439	3.1855	0.00072257	0.0212239
TMED1	19	10943114	10946994	5.0583	2.1149e-07	3.74498e-05
EPOR	19	11488236	11495018	4.6836	1.4094e-06	0.000183252
ELAVL3	19	11562141	11591861	3.0026	0.0013385	0.0308768
CTC-398G3.6	19	11577055	11616513	3.7694	8.1807e-05	0.00446052
ZNF653	19	11594242	11616738	3.0939	0.00098777	0.0259319
ECSIT	19	11616731	11639989	4.2221	1.2104e-05	0.0010419
CNN1	19	11649532	11661138	4.2559	1.041e-05	0.000921682
ELOF1	19	11661962	11670051	3.2659	0.00054559	0.0172227
FBXW9	19	12798867	12807457	5.097	1.7251e-07	3.17572e-05
DCAF15	19	14063304	14072254	2.8818	0.0019774	0.0399891
hsa-mir-1199	19	14183348	14185874	4.1386	1.7475e-05	0.00137627
CYP4F22	19	15619304	15663128	3.7453	9.0088e-05	0.00479386
RGS9BP	19	33166313	33169206	3.2953	0.00049151	0.0161175
HCST	19	36393382	36395279	5.3695	3.9469e-08	1.00527e-05
CLIP3	19	36505562	36524245	3.2608	0.00055551	0.0174332
THAP8	19	36525887	36545664	3.3996	0.00033738	0.0127239
WDR62	19	36545783	36596008	3.6282	0.00014268	0.00675025
OVOL3	19	36602104	36604613	4.0467	2.5973e-05	0.00185025
POLR2I	19	36604612	36606248	4.2596	1.0238e-05	0.000915169
TBCB	19	36605191	36616849	3.0524	0.0011353	0.0279017
RAB4B	19	41284121	41302847	3.2315	0.00061571	0.018767
RAB4B-EGLN2	19	41284147	41314103	2.9278	0.0017066	0.0364517
CYP2A6	19	41349443	41356352	3.0343	0.0012055	0.0289777
CYP2A13	19	41594377	41602100	5.5785	1.2133e-08	3.77314e-06
CYP2F1	19	41620337	41634271	6.9459	1.8808e-12	3.55535e-09
NPAS1	19	47523077	47549033	5.1761	1.1328e-07	2.24065e-05
NTF4	19	49559050	49568333	3.9251	4.3339e-05	0.0027438
PIH1D1	19	49949555	49956754	2.8466	0.0022095	0.0433804
LAIR1	19	54865362	54882165	3.9173	4.4775e-05	0.00282204
TTYH1	19	54926393	54948080	3.0528	0.0011336	0.0279017
LAIR2	19	55009100	55021897	4.1076	1.9988e-05	0.0015231
USP29	19	57630506	57643294	3.5869	0.00016729	0.00768006
ZCCHC3	20	277737	280965	3.3461	0.00040975	0.0142776
TRIB3	20	361261	378203	3.1843	0.00072565	0.0212407
RAD21L1	20	1206700	1277065	3.9305	4.2384e-05	0.00269879
SNPH	20	1246960	1289972	4.1384	1.7488e-05	0.00137627
AL136531.1	20	1316228	1317555	3.4102	0.00032463	0.0123685
NSFL1C	20	1422807	1454487	3.9112	4.5919e-05	0.00287465
SIRPB2	20	1451386	1472233	3.3516	0.00040167	0.0141801
TGM6	20	2361554	2413399	2.8313	0.0023176	0.0446906
C20orf27	20	3734155	3749034	3.5646	0.00018219	0.00816255
TM9SF4	20	30697309	30755061	2.9308	0.0016902	0.0362886
ITCH	20	32951041	33099198	2.7754	0.0027565	0.0498556
MAP1LC3A	20	33134658	33148149	3.3977	0.00033977	0.0127709
PIGU	20	33148346	33264910	3.4713	0.00025896	0.0104671
NCOA6	20	33284722	33413452	3.8329	6.332e-05	0.00366763
TP53INP2	20	33292094	33301243	3.3504	0.00040347	0.0141809
GGT7	20	33432523	33460663	3.6046	0.00015633	0.00721252
ACSS2	20	33459949	33515769	4.7843	8.5804e-07	0.000118174
GSS	20	33516236	33543620	4.4067	5.249e-06	0.00052301
MYH7B	20	33563206	33590240	4.1866	1.416e-05	0.00118061
TRPC4AP	20	33590207	33680674	3.6118	0.00015203	0.00703158
EDEM2	20	33703167	33865928	4.0428	2.6413e-05	0.00186022
PROCR	20	33759876	33765165	3.8605	5.658e-05	0.00339352
CEP250	20	34042985	34099804	3.1207	0.00090213	0.024703
C20orf173	20	34111014	34117481	3.9751	3.5181e-05	0.00232783
ERGIC3	20	34129770	34145405	3.056	0.0011216	0.0277731
CPNE1	20	34213953	34252878	3.1862	0.00072085	0.0212069
RP1-309K20.6	20	34220262	34262466	3.1657	0.0007735	0.022064
RBM12	20	34236847	34252878	3.6545	0.00012886	0.00619094
NFS1	20	34255977	34287281	3.9646	3.6766e-05	0.00240701
RBM39	20	34291531	34330234	3.1	0.00096775	0.0257416
PHF20	20	34359896	34538303	5.8613	2.2962e-09	9.28114e-07
SCAND1	20	34541539	34547394	3.8772	5.2832e-05	0.00319969
AAR2	20	34824381	34858840	3.6776	0.00011772	0.00580575
MYL9	20	35169887	35178228	3.2322	0.00061412	0.0187493
SRC	20	35973088	36034453	2.854	0.0021587	0.042608
KIAA1755	20	36838890	36889174	6.9776	1.5016e-12	3.55535e-09
ARHGAP40	20	37230577	37279678	3.0966	0.00097876	0.0258488
TOP1	20	39657458	39753127	3.692	0.00011126	0.00559097
PTPRT	20	40701392	41818610	3.0736	0.0010574	0.0269318
TSHZ2	20	51588946	52111869	5.9221	1.5892e-09	7.77579e-07
GMEB2	20	62218955	62258394	2.8845	0.0019603	0.0398773
STMN3	20	62271061	62284780	3.8941	4.9275e-05	0.00303368
RTEL1	20	62289163	62328416	4.5528	2.647e-06	0.000301937
RTEL1-TNFRSF6B	20	62290653	62330037	4.5644	2.5043e-06	0.000289208
TNFRSF6B	20	62328021	62330037	3.7381	9.2695e-05	0.00488237
ARFRP1	20	62329996	62339377	3.2807	0.00051774	0.0167415
ZGPAT	20	62338817	62367494	3.3975	0.00034	0.0127709
RP4-583P15.15	20	62340216	62370456	3.2905	0.0005001	0.0163129
LIME1	20	62366815	62370456	3.2791	0.00052065	0.0168063
RP4-583P15.14	20	62369623	62371751	3.3436	0.00041348	0.014343
CYYR1	21	27838528	27945603	4.9911	3.0019e-07	5.16799e-05
LTN1	21	30300466	30365270	3.3079	0.00047005	0.0157188
RWDD2B	21	30376705	30391699	2.8433	0.0022327	0.0435599
KRTAP20-1	21	31988750	31989003	2.7944	0.0026002	0.0480187
MORC3	21	37692487	37758446	5.9267	1.5454e-09	7.76584e-07
CHAF1B	21	37757676	37791313	5.6108	1.0068e-08	3.34276e-06
PSMG1	21	40546695	40555777	3.0972	0.0009768	0.0258488
BRWD1	21	40556102	40693485	3.2692	0.00053935	0.0171715
FAM3B	21	42676139	42729358	2.8356	0.0022868	0.0443333
PDXK	21	45138975	45182188	3.8268	6.4915e-05	0.00374834
AGPAT3	21	45285067	45406417	3.068	0.0010776	0.0271488
TANGO2	22	20004537	20053449	3.6168	0.00014912	0.0069417
MMP11	22	24110413	24126503	2.9999	0.0013502	0.0311081
SMARCB1	22	24129150	24176703	4.5205	3.0849e-06	0.000341414
DERL3	22	24176690	24181315	3.7097	0.00010376	0.00535386
SLC2A11	22	24198890	24228496	3.0165	0.0012787	0.0299997
MN1	22	28144265	28197486	3.2645	0.00054823	0.0172767
CCDC157	22	30752624	30774647	2.8129	0.0024545	0.0460975
SLC35E4	22	31031639	31065003	2.9643	0.001517	0.0336179
DUSP18	22	31048038	31063877	2.9164	0.0017703	0.0374329
SYN3	22	32908539	33454358	3.8345	6.2922e-05	0.00365596
RBFOX2	22	36134783	36424473	3.173	0.00075429	0.0218301
CHADL	22	41625517	41636938	2.7864	0.0026652	0.0487257
C22orf46	22	42084943	42094140	3.0354	0.001201	0.0289251
DENND6B	22	50747459	50765489	3.5532	0.00019029	0.00844761
