# Supplementary material for: Genomic Structural Equation Modeling Reveals Shared Genetic Architecture and Pleiotropic Hub Genes of Sepsis-Induced Cardiomyopathy
Source: Genes (Basel). 2026 Jun 30;17(7):751. doi: 10.3390/genes17070751 (PMC13408642; doi:10.3390/genes17070751)
Supplement: Supplementary file 1 [file genes-17-00751-s001.zip › Table S12.xlsx]

## Sheet: Table S12
Table S12. Gene-set enrichment analysis results from MSigDB reference collections.
Category	GeneSet	N_genes	N_overlap	p	FDR P
GWAScatalog	Remission after SSRI treatment in MDD or neuroticism	6	2	1.79465e-06	0.00794131
GWAScatalog	Raw vegetable consumption	16	2	1.43316e-05	0.0317087
GWAScatalog	Mean arterial pressure x alcohol consumption (light vs heavy) interaction (2df test)	27	2	4.1838e-05	0.0435633
GWAScatalog	Joint mobility (Beighton score)	30	2	5.18228e-05	0.0435633
GWAScatalog	Systolic blood pressure x alcohol consumption (light vs heavy) interaction (2df test)	30	2	5.18228e-05	0.0435633
GWAScatalog	Processed meat consumption	32	2	5.90689e-05	0.0435633
