# Supplementary material for: Genomic Structural Equation Modeling Reveals Shared Genetic Architecture and Pleiotropic Hub Genes of Sepsis-Induced Cardiomyopathy
Source: Genes (Basel). 2026 Jun 30;17(7):751. doi: 10.3390/genes17070751 (PMC13408642; doi:10.3390/genes17070751)
Supplement: Supplementary file 1 [file genes-17-00751-s001.zip › Table S13.xlsx]

## Sheet: Table S13
Table S13. CELLECT cell-type heritability enrichment results.
Name	Coefficient	SE	P value	FDR P
Heart_cardiac_muscle_cell	4.37182e-09	1.30788e-09	0.000414865	0.0477095
Mammary_Gland_basal_cell	1.9756e-09	7.96223e-10	0.00654667	0.376434
Large_Intestine_Brush_cell_of_epithelium_proper_of_large_intestine	2.31977e-09	1.07681e-09	0.0156085	0.598325
Heart_erythrocyte	1.37183e-09	9.00247e-10	0.0637751	0.999213
Limb_Muscle_skeletal_muscle_satellite_stem_cell	1.48865e-09	1.28662e-09	0.123631	0.999213
Lung_unknown_cell_type	1.71602e-09	1.49981e-09	0.126279	0.999213
Marrow_Slamf1-negative_multipotent_progenitor_cell	1.16426e-09	1.0391e-09	0.13126	0.999213
Marrow_hematopoietic_precursor_cell	1.18976e-09	1.07899e-09	0.135088	0.999213
Limb_Muscle_B_cell	1.43637e-09	1.47598e-09	0.165235	0.999213
Limb_Muscle_skeletal_muscle_satellite_cell	1.07462e-09	1.10538e-09	0.165483	0.999213
Kidney_kidney_collecting_duct_epithelial_cell	1.31145e-09	1.38222e-09	0.171362	0.999213
Lung_monocyte	1.30173e-09	1.45051e-09	0.184744	0.999213
Mammary_Gland_luminal_epithelial_cell_of_mammary_gland	8.92346e-10	1.00461e-09	0.187203	0.999213
Fat_T_cell	9.79899e-10	1.22578e-09	0.212027	0.999213
Trachea_epithelial_cell	6.82731e-10	9.26155e-10	0.23051	0.999213
Lung_T_cell	1.01145e-09	1.51505e-09	0.252195	0.999213
Lung_stromal_cell	5.46349e-10	8.86373e-10	0.26882	0.999213
Skin_keratinocyte_stem_cell	5.06815e-10	8.53141e-10	0.276237	0.999213
Pancreas_pancreatic_stellate_cell	6.30801e-10	1.0936e-09	0.282034	0.999213
Liver_natural_killer_cell	9.22254e-10	1.70472e-09	0.294254	0.999213
Marrow_regulatory_T_cell	1.0266e-09	2.00877e-09	0.304656	0.999213
Kidney_epithelial_cell_of_proximal_tubule	4.59649e-10	9.79395e-10	0.319421	0.999213
Bladder_bladder_cell	3.71356e-10	8.7949e-10	0.336425	0.999213
Limb_Muscle_endothelial_cell	5.23804e-10	1.26605e-09	0.339535	0.999213
Fat_B_cell	5.61965e-10	1.43416e-09	0.347587	0.999213
Limb_Muscle_lymphocyte	5.73961e-10	1.56651e-09	0.357035	0.999213
Large_Intestine_enterocyte_of_epithelium_of_large_intestine	3.27856e-10	9.14093e-10	0.359922	0.999213
Heart_unknown_cell_type	2.87287e-10	1.02798e-09	0.389944	0.999213
Marrow_late_pro-B_cell	2.99555e-10	1.26176e-09	0.406169	0.999213
Marrow_naive_B_cell	3.30167e-10	1.55911e-09	0.416144	0.999213
Marrow_immature_B_cell	2.3669e-10	1.2487e-09	0.424831	0.999213
Trachea_endothelial_cell	2.1386e-10	1.2246e-09	0.430683	0.999213
Marrow_Slamf1-positive_multipotent_progenitor_cell	1.64337e-10	1.15839e-09	0.443593	0.999213
Marrow_megakaryocyte-erythroid_progenitor_cell	1.09252e-10	1.20501e-09	0.46388	0.999213
Pancreas_pancreatic_D_cell	6.05015e-11	6.80227e-10	0.464564	0.999213
Brain_Non-Myeloid_brain_pericyte	9.12278e-11	1.05347e-09	0.465496	0.999213
Pancreas_pancreatic_A_cell	5.37621e-11	7.97776e-10	0.473136	0.999213
Fat_mesenchymal_stem_cell_of_adipose	5.77865e-11	1.05622e-09	0.478185	0.999213
Fat_unknown_cell_type	4.95508e-11	1.11705e-09	0.482309	0.999213
Lung_B_cell	6.51334e-11	1.5539e-09	0.483283	0.999213
Marrow_precursor_B_cell	2.83965e-11	1.08664e-09	0.489576	0.999213
Limb_Muscle_mesenchymal_stem_cell	2.36024e-11	1.11257e-09	0.491537	0.999213
Kidney_leukocyte	-2.32173e-11	1.81657e-09	0.505099	0.999213
Marrow_common_lymphoid_progenitor	-2.30751e-11	1.00094e-09	0.509196	0.999213
Heart_smooth_muscle_cell	-3.13731e-11	1.16962e-09	0.5107	0.999213
Heart_fibroblast	-4.59211e-11	8.87238e-10	0.520639	0.999213
Pancreas_pancreatic_PP_cell	-4.20182e-11	8.08385e-10	0.520727	0.999213
Marrow_granulocytopoietic_cell	-6.07677e-11	1.0886e-09	0.522258	0.999213
Tongue_keratinocyte	-7.36625e-11	9.57074e-10	0.530675	0.999213
Heart_endothelial_cell	-9.45662e-11	1.13224e-09	0.533281	0.999213
Skin_epidermal_cell	-1.12059e-10	9.53231e-10	0.546791	0.999213
Kidney_endothelial_cell	-1.60502e-10	1.16242e-09	0.55491	0.999213
Trachea_blood_cell	-2.08495e-10	1.25348e-09	0.566053	0.999213
Skin_basal_cell_of_epidermis	-1.80427e-10	9.50264e-10	0.575294	0.999213
Liver_B_cell	-3.74522e-10	1.65982e-09	0.589259	0.999213
Thymus_leukocyte	-3.50603e-10	1.51255e-09	0.591651	0.999213
Liver_hepatocyte	-3.01295e-10	1.18034e-09	0.600739	0.999213
Lung_epithelial_cell_of_lung	-3.46142e-10	1.23196e-09	0.610632	0.999213
Marrow_granulocyte	-3.12299e-10	1.107e-09	0.611071	0.999213
Pancreas_pancreatic_acinar_cell	-3.54117e-10	1.16711e-09	0.619213	0.999213
Skin_stem_cell_of_epidermis	-3.06112e-10	9.98084e-10	0.620464	0.999213
Fat_endothelial_cell	-4.10636e-10	1.18438e-09	0.635595	0.999213
Mammary_Gland_endothelial_cell	-6.21935e-10	1.58334e-09	0.652766	0.999213
Spleen_B_cell	-5.72297e-10	1.37903e-09	0.660928	0.999213
Brain_Non-Myeloid_endothelial_cell	-4.81156e-10	1.09705e-09	0.669522	0.999213
Brain_Non-Myeloid_neuron	-2.93135e-10	6.42942e-10	0.675779	0.999213
Pancreas_type_B_pancreatic_cell	-3.12993e-10	6.71267e-10	0.679489	0.999213
Large_Intestine_epithelial_cell_of_large_intestine	-4.1007e-10	8.73371e-10	0.680653	0.999213
Trachea_mesenchymal_cell	-4.76508e-10	8.96956e-10	0.702377	0.999213
Tongue_basal_cell_of_epidermis	-4.60519e-10	8.40582e-10	0.708105	0.999213
Limb_Muscle_T_cell	-9.87632e-10	1.77056e-09	0.711512	0.999213
Heart_myofibroblast_cell	-6.07602e-10	1.0187e-09	0.724562	0.999213
Marrow_basophil	-1.01087e-09	1.67835e-09	0.726513	0.999213
Large_Intestine_enteroendocrine_cell	-5.61609e-10	9.19441e-10	0.729339	0.999213
Spleen_T_cell	-8.20104e-10	1.28472e-09	0.738378	0.999213
Thymus_immature_T_cell	-7.169e-10	1.11377e-09	0.740105	0.999213
Marrow_granulocyte_monocyte_progenitor_cell	-9.03222e-10	1.25661e-09	0.763861	0.999213
Heart_endocardial_cell	-7.38128e-10	9.9319e-10	0.771316	0.999213
Mammary_Gland_stromal_cell	-8.48685e-10	1.11867e-09	0.775971	0.999213
Marrow_macrophage	-8.32205e-10	1.06349e-09	0.783047	0.999213
Marrow_monocyte	-1.0274e-09	1.30908e-09	0.783722	0.999213
Marrow_immature_T_cell	-1.01629e-09	1.26988e-09	0.788233	0.999213
Marrow_B_cell	-1.41609e-09	1.66415e-09	0.802598	0.999213
Marrow_pre-natural_killer_cell	-1.27945e-09	1.28543e-09	0.840217	0.999213
Large_Intestine_large_intestine_goblet_cell	-9.27835e-10	9.03639e-10	0.847737	0.999213
Lung_natural_killer_cell	-1.45601e-09	1.41433e-09	0.848371	0.999213
Brain_Non-Myeloid_oligodendrocyte	-7.92668e-10	7.28495e-10	0.861722	0.999213
Bladder_bladder_urothelial_cell	-8.87281e-10	8.08849e-10	0.863672	0.999213
Pancreas_endothelial_cell	-1.47149e-09	1.27504e-09	0.875766	0.999213
Kidney_macrophage	-1.96978e-09	1.67322e-09	0.880449	0.999213
Thymus_DN1_thymic_pro-T_cell	-1.61752e-09	1.34016e-09	0.886277	0.999213
Heart_professional_antigen_presenting_cell	-1.20363e-09	9.67834e-10	0.893182	0.999213
Lung_lung_endothelial_cell	-1.2554e-09	1.00285e-09	0.894684	0.999213
Lung_ciliated_columnar_cell_of_tracheobronchial_tree	-1.17403e-09	9.33388e-10	0.895771	0.999213
Liver_Kupffer_cell	-1.99302e-09	1.5662e-09	0.898405	0.999213
Marrow_mature_natural_killer_cell	-1.732e-09	1.33357e-09	0.902989	0.999213
Lung_classical_monocyte	-1.9389e-09	1.39262e-09	0.918079	0.999213
Brain_Non-Myeloid_oligodendrocyte_precursor_cell	-8.79214e-10	6.19086e-10	0.922222	0.999213
Pancreas_pancreatic_ductal_cell	-1.29402e-09	8.91585e-10	0.926661	0.999213
Lung_leukocyte	-2.52547e-09	1.71163e-09	0.929958	0.999213
Brain_Myeloid_microglial_cell	-1.5277e-09	9.93652e-10	0.937909	0.999213
Marrow_immature_natural_killer_cell	-2.49204e-09	1.54825e-09	0.946256	0.999213
Marrow_immature_NK_T_cell	-2.37972e-09	1.43808e-09	0.951016	0.999213
Liver_endothelial_cell_of_hepatic_sinusoid	-1.73649e-09	9.75393e-10	0.962486	0.999213
Fat_natural_killer_cell	-2.84131e-09	1.54102e-09	0.967393	0.999213
Lung_myeloid_cell	-3.00088e-09	1.61904e-09	0.968094	0.999213
Brain_Non-Myeloid_Bergmann_glial_cell	-1.38013e-09	6.8888e-10	0.977435	0.999213
Spleen_macrophage	-2.82903e-09	1.3942e-09	0.978779	0.999213
Pancreas_leukocyte	-3.15817e-09	1.54709e-09	0.979393	0.999213
Skin_leukocyte	-2.64463e-09	1.24135e-09	0.983432	0.999213
Heart_leukocyte	-2.38869e-09	1.08731e-09	0.985986	0.999213
Fat_myeloid_cell	-2.86091e-09	1.11914e-09	0.994711	0.999213
Brain_Non-Myeloid_astrocyte	-1.77441e-09	6.77425e-10	0.995595	0.999213
Limb_Muscle_macrophage	-3.87377e-09	1.32063e-09	0.998323	0.999213
Brain_Myeloid_macrophage	-3.92154e-09	1.24071e-09	0.999213	0.999213
