# Supplementary material for: Genomic Structural Equation Modeling Reveals Shared Genetic Architecture and Pleiotropic Hub Genes of Sepsis-Induced Cardiomyopathy
Source: Genes (Basel). 2026 Jun 30;17(7):751. doi: 10.3390/genes17070751 (PMC13408642; doi:10.3390/genes17070751)
Supplement: Supplementary file 1 [file genes-17-00751-s001.zip › Table S14.xlsx]

## Sheet: Table S14
Table S14. Spatial transcriptomic mapping results from gsMap at E16.5.
annotation	P
Lung	2.15915e-08
Muscle	2.02258e-07
Connective tissue	2.87225e-07
Kidney	9.72645e-07
Mucosal epithelium	3.88387e-06
GI tract	5.71948e-06
Cartilage primordium	1.0575e-05
Adipose tissue	1.51076e-05
Submandibular gland	1.64073e-05
Cavity	3.52434e-05
Meninges	3.97834e-05
Cartilage	5.07124e-05
Choroid plexus	6.7141e-05
Smooth muscle	0.000125959
Brain	0.00012601
Liver	0.00014776
Adrenal gland	0.000473585
Epidermis	0.000517116
Inner ear	0.00117427
Jaw and tooth	0.00121698
Heart	0.00236212
Sympathetic nerve	0.107547
Dorsal root ganglion	0.830736
Bone	0.861172
Spinal cord	0.996547
