# Supplementary material for: Genomic Structural Equation Modeling Reveals Shared Genetic Architecture and Pleiotropic Hub Genes of Sepsis-Induced Cardiomyopathy
Source: Genes (Basel). 2026 Jun 30;17(7):751. doi: 10.3390/genes17070751 (PMC13408642; doi:10.3390/genes17070751)
Supplement: Supplementary file 1 [file genes-17-00751-s001.zip › Table S15.xlsx]

## Sheet: Table S15
Table S15. Stratified LD score regression results across functional genomic annotations.
Category	Enrichment	Coefficient	Coefficient_std_error	Coefficient_z-score	Enrichment FDR P
baseL2_0	1	1.42485e-09	1.54434e-09	0.922629	NA
Coding_UCSC.bedL2_0	50.6649	2.97501e-08	2.74398e-08	1.0842	0.0117266
Coding_UCSC.extend.500.bedL2_0	11.9293	7.38359e-10	4.97054e-09	0.148547	0.0418759
Conserved_LindbladToh.bedL2_0	49.1018	3.40981e-08	1.62105e-08	2.10346	0.0191889
Conserved_LindbladToh.extend.500.bedL2_0	4.32051	-1.32271e-10	2.03301e-09	-0.0650615	0.000777383
CTCF_Hoffman.bedL2_0	-16.9941	-1.6655e-08	1.22403e-08	-1.36068	0.11666
CTCF_Hoffman.extend.500.bedL2_0	-7.99132	-4.90163e-09	5.69204e-09	-0.861137	0.0503309
DGF_ENCODE.bedL2_0	15.0266	1.25864e-08	5.84464e-09	2.1535	0.00593543
DGF_ENCODE.extend.500.bedL2_0	0.292867	-6.73589e-09	2.36034e-09	-2.85378	0.359828
DHS_peaks_Trynka.bedL2_0	14.4598	1.13589e-08	9.96292e-09	1.14012	0.029857
DHS_Trynka.bedL2_0	6.26118	-1.3984e-08	7.73155e-09	-1.8087	0.231533
DHS_Trynka.extend.500.bedL2_0	0.987428	-1.54993e-09	2.85591e-09	-0.542709	0.987713
Enhancer_Andersson.bedL2_0	-9.57162	-1.17147e-08	2.99731e-08	-0.390841	0.748047
Enhancer_Andersson.extend.500.bedL2_0	-8.47002	-1.14776e-08	1.03208e-08	-1.11209	0.255638
Enhancer_Hoffman.bedL2_0	15.2413	7.25152e-09	1.02875e-08	0.704885	0.0812554
Enhancer_Hoffman.extend.500.bedL2_0	8.44916	-1.29112e-10	6.13152e-09	-0.0210571	0.0437528
FetalDHS_Trynka.bedL2_0	14.6988	9.29129e-09	9.77633e-09	0.950387	0.0418759
FetalDHS_Trynka.extend.500.bedL2_0	3.41569	-1.34812e-11	3.35881e-09	-0.00401367	0.148984
H3K27ac_Hnisz.bedL2_0	4.36304	-3.18297e-09	6.63549e-09	-0.479689	1.29521e-05
H3K27ac_Hnisz.extend.500.bedL2_0	4.50567	7.3086e-09	6.62699e-09	1.10285	1.08644e-06
H3K27ac_PGC2.bedL2_0	6.37495	7.76061e-09	7.06254e-09	1.09884	0.00609945
H3K27ac_PGC2.extend.500.bedL2_0	3.83479	-6.64149e-09	5.99797e-09	-1.10729	0.0117266
H3K4me1_peaks_Trynka.bedL2_0	7.91471	3.21554e-09	4.64602e-09	0.692107	0.0673048
H3K4me1_Trynka.bedL2_0	3.4106	-1.40144e-09	4.1387e-09	-0.338618	0.0673048
H3K4me1_Trynka.extend.500.bedL2_0	2.24355	1.58055e-09	2.95888e-09	0.53417	0.016217
H3K4me3_peaks_Trynka.bedL2_0	10.4752	3.93852e-09	1.00436e-08	0.392143	0.322585
H3K4me3_Trynka.bedL2_0	6.52798	-7.15808e-09	5.86205e-09	-1.22109	0.0644938
H3K4me3_Trynka.extend.500.bedL2_0	5.03392	2.51799e-09	3.05927e-09	0.823066	0.0110807
H3K9ac_peaks_Trynka.bedL2_0	-3.0545	-2.40358e-08	1.05611e-08	-2.27587	0.702154
H3K9ac_Trynka.bedL2_0	14.2834	1.98435e-08	6.50004e-09	3.05283	0.000148576
H3K9ac_Trynka.extend.500.bedL2_0	5.73895	-3.96519e-09	3.84977e-09	-1.02998	0.0053482
Intron_UCSC.bedL2_0	0.889455	2.19478e-09	3.20418e-08	0.0684974	0.847205
Intron_UCSC.extend.500.bedL2_0	1.8131	-2.70461e-09	3.20179e-08	-0.0844718	0.0496929
PromoterFlanking_Hoffman.bedL2_0	28.2716	2.04763e-08	2.24408e-08	0.912459	0.255638
PromoterFlanking_Hoffman.extend.500.bedL2_0	7.95675	-3.97983e-09	8.60581e-09	-0.462459	0.316421
Promoter_UCSC.bedL2_0	7.18584	-1.2359e-09	2.2321e-08	-0.0553693	0.379397
Promoter_UCSC.extend.500.bedL2_0	6.84591	1.18004e-09	1.79125e-08	0.0658778	0.148984
Repressed_Hoffman.bedL2_0	-1.1158	-2.59172e-09	2.28096e-09	-1.13624	0.0418759
Repressed_Hoffman.extend.500.bedL2_0	-0.367144	8.40843e-10	2.01505e-09	0.417282	1.32471e-05
SuperEnhancer_Hnisz.bedL2_0	4.00807	-1.91913e-08	2.95144e-08	-0.650234	0.000913553
SuperEnhancer_Hnisz.extend.500.bedL2_0	4.3932	1.72063e-08	2.92901e-08	0.587442	0.000148576
TFBS_ENCODE.bedL2_0	8.50106	3.21296e-09	6.07824e-09	0.5286	0.0987521
TFBS_ENCODE.extend.500.bedL2_0	2.76459	1.01621e-09	3.38216e-09	0.300461	0.28136
Transcribed_Hoffman.bedL2_0	2.46773	-4.57962e-10	2.27844e-09	-0.200998	0.231533
Transcribed_Hoffman.extend.500.bedL2_0	0.902545	-9.35484e-11	1.94495e-09	-0.0480982	0.847205
TSS_Hoffman.bedL2_0	14.0574	-2.97827e-09	1.96246e-08	-0.151762	0.316421
TSS_Hoffman.extend.500.bedL2_0	12.6232	2.76017e-09	1.24916e-08	0.220961	0.106319
UTR_3_UCSC.bedL2_0	33.3914	8.13707e-10	2.43131e-08	0.0334679	0.0067682
UTR_3_UCSC.extend.500.bedL2_0	18.5446	2.07976e-09	9.89001e-09	0.210289	0.0178548
UTR_5_UCSC.bedL2_0	22.8736	4.24778e-09	1.47193e-08	0.288585	0.206149
UTR_5_UCSC.extend.500.bedL2_0	1.95485	-1.09797e-08	5.80939e-09	-1.88999	0.853561
WeakEnhancer_Hoffman.bedL2_0	12.2664	1.00044e-08	1.19274e-08	0.838778	0.359828
WeakEnhancer_Hoffman.extend.500.bedL2_0	-1.75371	-9.39885e-09	4.62893e-09	-2.03046	0.399677
