# Supplementary material for: Genomic Structural Equation Modeling Reveals Shared Genetic Architecture and Pleiotropic Hub Genes of Sepsis-Induced Cardiomyopathy
Source: Genes (Basel). 2026 Jun 30;17(7):751. doi: 10.3390/genes17070751 (PMC13408642; doi:10.3390/genes17070751)
Supplement: Supplementary file 1 [file genes-17-00751-s001.zip › Table S1.xlsx]

## Sheet: Table S1
Table S1. Summary of GWAS data sources for six SICM-related phenotypes.
Data sources	phenotype	cases	controls
GCST90797572	LVEF	NA	NA
GCST90019013	LV_diastolic_strain_rate	NA	NA
GCST90268120	RV_peak_ejection_rate	NA	NA
GCST90479489	cTnI	NA	NA
ebi-a-GCST90018806	HeartFailure	14262	471898
ieu-b-4980	Sepsis	11643	474841
