# Supplementary material for: Genomic Structural Equation Modeling Reveals Shared Genetic Architecture and Pleiotropic Hub Genes of Sepsis-Induced Cardiomyopathy
Source: Genes (Basel). 2026 Jun 30;17(7):751. doi: 10.3390/genes17070751 (PMC13408642; doi:10.3390/genes17070751)
Supplement: Supplementary file 1 [file genes-17-00751-s001.zip › Table S2.xlsx]

## Sheet: Table S2
Table S2. SNP-based heritability estimates for the six SICM-related traits.
Phenotype	NSNPs	h2_se	λGC	Mean_ChiSquare	Intercept_se	Ratio_se	h2_Z
LVEF	1171645	0.1512 (0.0212)	1.1084	1.1666	0.9925 (0.0109)	-0.0451 (0.0654)	7.13
LV_diastolic_strain_rate	1175397	0.1842 (0.023)	1.0966	1.0932	1.0082 (0.007)	0.0879 (0.0749)	8
RV_peak_ejection_rate	1175695	0.1062 (0.0142)	1.0554	1.0621	0.9855 (0.0063)	-0.2331 (0.1007)	7.47
cTnI	1174287	0.0336 (0.0179)	1.0499	1.0474	1.0292 (0.0064)	0.6162 (0.1352)	1.88
HeartFailure	1174077	0.0768 (0.0092)	1.0941	1.1102	1.0197 (0.0075)	0.1786 (0.0684)	8.32
Sepsis	1113453	0.0289 (0.0115)	1.0357	1.0385	1.0143 (0.0063)	0.3724 (0.1636)	2.52
