# Supplementary material for: Genomic Structural Equation Modeling Reveals Shared Genetic Architecture and Pleiotropic Hub Genes of Sepsis-Induced Cardiomyopathy
Source: Genes (Basel). 2026 Jun 30;17(7):751. doi: 10.3390/genes17070751 (PMC13408642; doi:10.3390/genes17070751)
Supplement: Supplementary file 1 [file genes-17-00751-s001.zip › Table S3.xlsx]

## Sheet: Table S3
Table S3. Pairwise genetic correlations among the six SICM-related traits.
V1	LVEF	LV_diastolic_strain_rate	RV_peak_ejection_rate	cTnI	HeartFailure	Sepsis
LVEF	0.1512 (0.0212)	0.5353 (0.0812)	0.1721 (0.1056)	-0.0102 (0.1237)	-0.2405 (0.0875)	-0.0426 (0.1861)
LV_diastolic_strain_rate	0.5353 (0.0812)	0.1842 (0.023)	0.0921 (0.0932)	-0.122 (0.1723)	-0.2299 (0.0892)	-0.3865 (0.1477)
RV_peak_ejection_rate	0.1721 (0.1056)	0.0921 (0.0932)	0.1062 (0.0142)	0.0148 (0.1919)	0.0518 (0.103)	-0.0558 (0.1853)
cTnI	-0.0102 (0.1237)	-0.122 (0.1723)	0.0148 (0.1919)	0.0336 (0.0179)	0.4463 (0.1743)	0.5176 (0.2969)
HeartFailure	-0.2405 (0.0875)	-0.2299 (0.0892)	0.0518 (0.103)	0.4463 (0.1743)	0.0768 (0.0092)	0.2678 (0.162)
Sepsis	-0.0426 (0.1861)	-0.3865 (0.1477)	-0.0558 (0.1853)	0.5176 (0.2969)	0.2678 (0.162)	0.0289 (0.0115)
