# Supplementary material for: Genomic Structural Equation Modeling Reveals Shared Genetic Architecture and Pleiotropic Hub Genes of Sepsis-Induced Cardiomyopathy
Source: Genes (Basel). 2026 Jun 30;17(7):751. doi: 10.3390/genes17070751 (PMC13408642; doi:10.3390/genes17070751)
Supplement: Supplementary file 1 [file genes-17-00751-s001.zip › Table S4.xlsx]

## Sheet: Table S4
Table S4. Goodness-of-fit indices for the confirmatory one-factor Genomic SEM model.
chisq	df	p_chisq	AIC	CFI	SRMR
16.0715320575876	9	0.0654028	40.0715	0.936141	0.143766
