# Supplementary material for: Genomic Structural Equation Modeling Reveals Shared Genetic Architecture and Pleiotropic Hub Genes of Sepsis-Induced Cardiomyopathy
Source: Genes (Basel). 2026 Jun 30;17(7):751. doi: 10.3390/genes17070751 (PMC13408642; doi:10.3390/genes17070751)
Supplement: Supplementary file 1 [file genes-17-00751-s001.zip › Table S5.xlsx]

## Sheet: Table S5
Table S5. Standardized factor loadings and residual variances for the latent SICM factor.
lhs	op	rhs	Unstandardized_Estimate	Unstandardized_SE	Standardized_Est	Standardized_SE	p_value
F1	=~	LVEF	0.24735	0.0437395	0.636182	0.112497	1.55775e-08
F1	=~	LV_diastolic_strain_rate	0.348101	0.0648773	0.810978	0.151146	8.07142e-08
F1	=~	RV_peak_ejection_rate	0.0436307	0.0283875	0.133858	0.0870926	0.124301
F1	=~	cTnI	-0.0374648	0.0278936	-0.20438	0.152167	0.17923
F1	=~	HeartFailure	-0.0772704	0.0221905	-0.344447	0.0989183	0.000497423
F1	=~	Sepsis	-0.058403	0.0233641	-0.424128	0.169672	0.0124302
LVEF	~~	LVEF	0.0899867	0.0306175	0.595273	0.202539	0.00329208
LV_diastolic_strain_rate	~~	LV_diastolic_strain_rate	0.0630684	0.0473024	0.342315	0.256739	0.182432
RV_peak_ejection_rate	~~	RV_peak_ejection_rate	0.104338	0.0139951	0.982082	0.131729	8.96581e-14
cTnI	~~	cTnI	0.0321987	0.0179011	0.958228	0.532735	0.0720658
HeartFailure	~~	HeartFailure	0.044354	0.00672319	0.881356	0.133596	4.19087e-11
Sepsis	~~	Sepsis	0.0155508	0.00871667	0.820113	0.459698	0.0744184
