# Supplementary material for: Genomic Structural Equation Modeling Reveals Shared Genetic Architecture and Pleiotropic Hub Genes of Sepsis-Induced Cardiomyopathy
Source: Genes (Basel). 2026 Jun 30;17(7):751. doi: 10.3390/genes17070751 (PMC13408642; doi:10.3390/genes17070751)
Supplement: Supplementary file 1 [file genes-17-00751-s001.zip › Table S6.xlsx]

## Sheet: Table S6
Table S6. Genome-wide significant SNPs identified by multivariate GWAS of the latent SICM factor.
SNP	CHR	BP	eaf	effect_allele	other_allele	beta	se	pval	N
rs111828763	1	2899962	0.0119284	G	C	0.045102	0.0082687	4.91006e-08	695558
rs61768848	1	4208167	0.083499	C	T	-0.0255068	0.00383438	2.88865e-11	695558
rs12125095	1	4221751	0.0934394	T	C	-0.0250314	0.00382117	5.72646e-11	695558
rs61770877	1	4233188	0.0884692	A	G	-0.0252471	0.00408819	6.5901e-10	695558
rs75660157	1	4695036	0.0168986	A	G	0.0418431	0.00764383	4.39753e-08	695558
rs115089098	1	4963584	0.0178926	C	T	0.046637	0.00638284	2.73938e-13	695558
rs151122927	1	4975569	0.0178926	T	G	0.0457911	0.00687657	2.75692e-11	695558
rs139483915	1	5348630	0.026839	C	T	-0.0397026	0.00616789	1.21874e-10	695558
rs61763311	1	5360822	0.0248509	G	A	0.0336461	0.00614894	4.45362e-08	695558
rs115560954	1	5397217	0.0258449	G	A	-0.039709	0.00626117	2.26649e-10	695558
rs4845817	1	5814996	0.055666	G	A	0.0338007	0.00598475	1.6251e-08	695558
rs80059541	1	6207253	0.0715706	G	A	0.0256451	0.00458942	2.29871e-08	695558
rs142667522	1	6233410	0.0188867	C	T	-0.0424592	0.00600242	1.50874e-12	695558
rs6697222	1	6645903	0.0318091	A	T	-0.0368835	0.00545958	1.42113e-11	695558
rs9660507	1	6665266	0.0328032	C	T	-0.0377815	0.00536336	1.86297e-12	695558
rs41310355	1	6713225	0.0337972	A	G	-0.0379735	0.00538273	1.72989e-12	695558
rs56020936	1	6716032	0.0337972	C	T	-0.0377131	0.00539267	2.68314e-12	695558
rs55907663	1	8167242	0.0168986	C	A	0.0480765	0.00774539	5.39678e-10	695558
rs113696148	1	8271506	0.0248509	G	A	-0.0351013	0.00543056	1.02203e-10	695558
rs17386539	1	8651196	0.0149105	G	A	-0.0371042	0.0067768	4.37055e-08	695558
rs140590305	1	8678813	0.0139165	G	A	-0.0385784	0.00671638	9.25069e-09	695558
rs115914806	1	8713026	0.0149105	G	A	-0.0387062	0.00663427	5.40232e-09	695558
rs17387017	1	8720825	0.0149105	T	C	-0.0382211	0.00674022	1.42294e-08	695558
rs139855906	1	8754699	0.0149105	T	C	-0.0375814	0.00685553	4.20757e-08	695558
rs182025879	1	8763350	0.0149105	C	A	-0.038861	0.0068562	1.44474e-08	695558
rs114455239	1	8792838	0.0149105	T	C	-0.0384332	0.00685665	2.07967e-08	695558
rs142404867	1	9119318	0.0109344	T	C	0.0484389	0.00857348	1.60589e-08	695558
rs72642735	1	9376994	0.0328032	G	C	-0.0378125	0.00558214	1.25407e-11	695558
rs11581532	1	10537608	0.0347913	C	T	0.0294322	0.00520357	1.54798e-08	695558
rs57026192	1	10727364	0.0347913	C	T	0.0281641	0.00516217	4.87318e-08	695558
rs17035541	1	10727491	0.0347913	C	T	0.0281898	0.00515747	4.60803e-08	695558
rs77302518	1	10731929	0.0337972	G	A	0.0282308	0.00508565	2.83921e-08	695558
rs114817050	1	10738251	0.0367793	G	A	0.0286515	0.00489524	4.82969e-09	695558
rs17035549	1	10739863	0.0367793	C	A	0.0285013	0.00488225	5.29138e-09	695558
rs7545505	1	10747151	0.0397614	C	T	0.0282408	0.00482111	4.69231e-09	695558
rs116229779	1	10748723	0.0387674	A	C	0.0281109	0.00493955	1.26304e-08	695558
rs116326106	1	10752717	0.0437376	A	C	0.0282906	0.00486349	5.99376e-09	695558
rs60449700	1	10752990	0.0427435	A	G	0.0289069	0.00481625	1.94975e-09	695558
rs59304342	1	10753094	0.0427435	T	A	0.0289642	0.00481132	1.74403e-09	695558
rs79185164	1	11098743	0.0188867	C	T	0.0448069	0.00527066	1.8767e-17	695558
rs77878351	1	11372963	0.0248509	G	A	0.0432049	0.00527295	2.53323e-16	695558
rs71645099	1	11537721	0.0238569	G	A	0.0436427	0.0075862	8.77215e-09	695558
rs192830254	1	12158488	0.0129225	A	G	0.050744	0.00718433	1.62765e-12	695558
rs114962898	1	12190681	0.026839	C	T	0.0376353	0.00673829	2.33308e-08	695558
rs12135623	1	12712785	0.0139165	C	T	0.0454187	0.00818604	2.8843e-08	695558
rs74483393	1	14379959	0.0208748	A	G	0.0344706	0.00609042	1.51545e-08	695558
rs12409475	1	14409354	0.0337972	A	G	0.0430937	0.00686839	3.51414e-10	695558
rs55889542	1	14409544	0.0685885	G	A	-0.0269691	0.0041049	5.03248e-11	695558
rs74834083	1	14650265	0.0119284	A	G	0.0369413	0.006672	3.08097e-08	695558
rs148677979	1	15138437	0.026839	C	T	-0.034033	0.00584033	5.63512e-09	695558
rs12043727	1	15311808	0.0228628	A	T	-0.0404721	0.00650499	4.91772e-10	695558
rs12046999	1	15311832	0.0218688	G	A	-0.0402997	0.00640624	3.16049e-10	695558
rs112924950	1	15517538	0.0218688	C	A	-0.0365671	0.00666825	4.16376e-08	695558
rs111549833	1	15904671	0.0188867	T	G	0.0443532	0.00655436	1.31499e-11	695558
rs79539023	1	15919762	0.0168986	C	T	0.045264	0.00599963	4.54109e-14	695558
rs148653658	1	16107904	0.0168986	G	T	0.0422765	0.00769817	3.97959e-08	695558
rs11589957	1	16126207	0.282306	A	G	-0.0197253	0.0035732	3.38363e-08	695558
rs4661338	1	16131112	0.27336	C	A	-0.0216563	0.00359874	1.7688e-09	695558
rs113151268	1	16131324	0.237575	G	A	0.0214227	0.00385507	2.74424e-08	695558
rs12121764	1	16138059	0.444334	T	A	-0.0174644	0.00318958	4.36421e-08	695558
rs10927858	1	16141635	0.44831	G	C	-0.017509	0.00318323	3.78923e-08	695558
rs7525608	1	16141901	0.45328	A	G	0.0223984	0.00327956	8.50922e-12	695558
rs12029984	1	16142403	0.44831	A	G	0.0215629	0.00328377	5.15081e-11	695558
rs1976401	1	16143630	0.352883	G	A	-0.0193259	0.00329458	4.46524e-09	695558
rs1976402	1	16143779	0.281312	G	A	-0.0239683	0.00356325	1.73742e-11	695558
rs6674071	1	16144855	0.281312	G	C	-0.0241195	0.00356496	1.32665e-11	695558
rs6699394	1	16145143	0.352883	C	A	-0.0192877	0.00329361	4.73912e-09	695558
rs4661656	1	16145970	0.45328	A	G	-0.0198668	0.00321322	6.29624e-10	695558
rs10803401	1	16147377	0.352883	G	A	-0.0192988	0.00328971	4.45339e-09	695558
rs7513676	1	16147625	0.352883	C	T	-0.0192956	0.00329101	4.54214e-09	695558
rs7516123	1	16147851	0.352883	C	T	-0.0193188	0.00329185	4.39278e-09	695558
rs7538103	1	16147854	0.352883	G	A	-0.019326	0.00329207	4.34509e-09	695558
rs28537253	1	16148600	0.45328	A	C	-0.0200801	0.00320457	3.70279e-10	695558
rs6677321	1	16149301	0.352883	A	C	-0.0193507	0.00329002	4.06237e-09	695558
rs61782184	1	16150976	0.351889	G	A	-0.0193346	0.00328957	4.16387e-09	695558
rs61782185	1	16150997	0.351889	C	G	-0.0193391	0.00329122	4.20396e-09	695558
rs61782186	1	16151000	0.351889	A	G	-0.019303	0.00329047	4.45509e-09	695558
rs4661342	1	16160773	0.280318	C	G	-0.0238316	0.00355728	2.09289e-11	695558
rs4661666	1	16162471	0.352883	C	A	-0.019449	0.00329569	3.60569e-09	695558
rs4661667	1	16162731	0.352883	C	T	-0.0194036	0.00329425	3.85901e-09	695558
rs10927863	1	16165247	0.352883	C	A	-0.0194736	0.00329677	3.48663e-09	695558
rs10927864	1	16165661	0.352883	C	G	-0.0194657	0.00329675	3.53667e-09	695558
rs10927865	1	16167356	0.44831	C	T	0.0251869	0.00329176	1.98623e-14	695558
rs12135073	1	16167799	0.281312	A	G	-0.0241154	0.00355989	1.25102e-11	695558
rs10737911	1	16167855	0.44831	T	C	0.0252672	0.00329552	1.75876e-14	695558
rs12039892	1	16167974	0.442346	A	G	0.0245458	0.00329915	1.00657e-13	695558
rs112980756	1	16172773	0.0188867	G	C	0.0414614	0.00695905	2.55492e-09	695558
rs6668183	1	16173814	0.44831	G	C	0.0253696	0.00329656	1.40641e-14	695558
rs10927866	1	16175317	0.449304	C	T	0.0252229	0.00329495	1.93293e-14	695558
rs10927867	1	16177285	0.442346	A	G	0.0245129	0.00329781	1.06106e-13	695558
rs10159189	1	16178255	0.442346	G	A	0.0246237	0.00329808	8.26204e-14	695558
rs12121918	1	16183556	0.234592	C	A	-0.0215903	0.00378011	1.11946e-08	695558
rs61782193	1	16183812	0.234592	G	A	-0.0214179	0.00377646	1.41623e-08	695558
rs7540449	1	16184132	0.44831	G	A	0.0252786	0.00329441	1.67782e-14	695558
rs7547314	1	16186722	0.44831	G	A	0.0252753	0.00329462	1.69768e-14	695558
rs12023422	1	16187625	0.442346	G	A	0.0245903	0.00329468	8.41618e-14	695558
rs7514600	1	16190261	0.442346	G	C	0.0244874	0.00329886	1.14515e-13	695558
rs7552077	1	16196759	0.44831	A	G	0.0250682	0.00329397	2.7337e-14	695558
rs598371	1	16212739	0.442346	G	A	-0.0243691	0.00329171	1.3297e-13	695558
rs1262788	1	16215608	0.44831	G	C	-0.0248954	0.0032868	3.60888e-14	695558
rs643420	1	16215952	0.44831	T	C	-0.0248205	0.00328635	4.26628e-14	695558
rs61782229	1	16220118	0.233598	G	A	-0.0214878	0.00377865	1.29573e-08	695558
rs643919	1	16223840	0.442346	T	C	-0.0241325	0.00328526	2.04706e-13	695558
rs10754897	1	16226634	0.44831	A	C	-0.0247494	0.0032854	4.9533e-14	695558
rs34582955	1	16228409	0.233598	T	C	-0.0213857	0.00377826	1.51184e-08	695558
rs6702355	1	16231746	0.442346	T	C	-0.0240761	0.00328908	2.47928e-13	695558
rs12121496	1	16253332	0.233598	C	T	-0.021184	0.00377277	1.96603e-08	695558
rs848207	1	16253417	0.447316	A	G	-0.024617	0.00328538	6.73778e-14	695558
rs848210	1	16259813	0.442346	A	G	-0.023749	0.00327369	4.03115e-13	695558
rs848212	1	16263452	0.447316	A	G	-0.0245059	0.00327567	7.36568e-14	695558
rs848214	1	16265422	0.446322	A	G	-0.0244383	0.00327619	8.69533e-14	695558
rs698889	1	16267040	0.442346	A	C	-0.0235578	0.0032775	6.58792e-13	695558
rs698890	1	16267371	0.44831	C	G	-0.0244622	0.00327563	8.14649e-14	695558
rs9660676	1	16279041	0.23161	C	T	-0.020986	0.00376712	2.53504e-08	695558
rs2179615	1	16282426	0.232604	G	A	-0.0215054	0.00377322	1.20183e-08	695558
rs848194	1	16285342	0.442346	G	A	-0.0244915	0.0032851	8.96387e-14	695558
rs848195	1	16286522	0.449304	A	G	-0.0253558	0.00327668	1.00776e-14	695558
rs848199	1	16292742	0.449304	C	T	-0.0254114	0.00328272	9.86761e-15	695558
rs4661674	1	16296039	0.318091	A	G	-0.0261195	0.0034353	2.88795e-14	695558
rs56352596	1	16297592	0.44831	G	A	0.0248021	0.00328287	4.1887e-14	695558
rs10927875	1	16299312	0.317097	C	T	-0.0258786	0.0034369	5.0882e-14	695558
rs698893	1	16302982	0.44334	G	A	0.0254864	0.00325442	4.82739e-15	695558
rs34178196	1	16304398	0.317097	G	A	-0.0259668	0.00344359	4.67746e-14	695558
rs3979179	1	16306846	0.310139	G	A	-0.0257919	0.00345549	8.39216e-14	695558
rs6656953	1	16307371	0.317097	T	C	-0.0261368	0.00344296	3.16553e-14	695558
rs848309	1	16308447	0.415507	T	C	0.0278056	0.00328392	2.514e-17	695558
rs6702253	1	16308809	0.232604	A	T	-0.02056	0.00375129	4.23431e-08	695558
rs1739813	1	16311563	0.416501	G	A	0.0282431	0.00328468	8.08097e-18	695558
rs3961710	1	16313172	0.310139	C	T	-0.0265357	0.00346137	1.77119e-14	695558
rs4307563	1	16313788	0.310139	C	T	-0.0267514	0.0034658	1.17552e-14	695558
rs10927880	1	16320404	0.416501	C	T	0.0241295	0.00332351	3.86405e-13	695558
rs34957618	1	16320499	0.315109	G	C	-0.027828	0.00344682	6.82873e-16	695558
rs4661679	1	16321010	0.384692	A	G	-0.0244771	0.0033049	1.2987e-13	695558
rs10927881	1	16324338	0.412525	T	C	0.0236778	0.00332298	1.03726e-12	695558
rs72649673	1	16325450	0.412525	G	T	0.0236609	0.00332213	1.06211e-12	695558
rs7527403	1	16325518	0.416501	A	G	0.0241642	0.00332021	3.39025e-13	695558
rs1763619	1	16326935	0.331014	A	G	0.0297668	0.00342268	3.41009e-18	695558
rs1627145	1	16328116	0.331014	C	T	0.0296257	0.00342211	4.83671e-18	695558
rs1739833	1	16331108	0.331014	T	C	0.0296223	0.00342232	4.90195e-18	695558
rs1739835	1	16335144	0.33002	T	C	0.0296006	0.00342082	5.01317e-18	695558
rs1763610	1	16335527	0.33002	G	C	0.0295879	0.00342076	5.17103e-18	695558
rs34840873	1	16335827	0.418489	T	C	0.0236605	0.00331387	9.34415e-13	695558
rs11578845	1	16336654	0.416501	G	A	0.0236788	0.0033142	9.02226e-13	695558
rs1763607	1	16337509	0.405567	G	A	0.0317699	0.00330861	7.82801e-22	695558
rs1739837	1	16337933	0.405567	C	T	0.0318321	0.003309	6.59376e-22	695558
rs1763606	1	16338282	0.322068	A	G	0.0330423	0.00346749	1.58584e-21	695558
rs6696912	1	16338474	0.322068	T	C	0.0330488	0.00346861	1.60412e-21	695558
rs1763605	1	16338925	0.322068	T	G	0.0330152	0.00346462	1.58443e-21	695558
rs10927886	1	16339313	0.393638	C	G	-0.0296601	0.00331775	3.89804e-19	695558
rs12404144	1	16339419	0.227634	G	C	-0.0280413	0.00387739	4.75853e-13	695558
rs1763604	1	16339772	0.404573	C	G	0.0319883	0.00331651	5.15263e-22	695558
rs1763603	1	16339809	0.316103	T	C	0.0330684	0.00348248	2.18871e-21	695558
rs1763601	1	16340460	0.405567	G	T	0.0317009	0.00330955	9.83661e-22	695558
rs1048334	1	16340761	0.405567	T	C	0.0317068	0.00330924	9.58485e-22	695558
rs1048302	1	16340879	0.322068	T	G	0.0327969	0.00346804	3.17185e-21	695558
rs1048261	1	16340951	0.322068	A	T	0.0328889	0.00346856	2.49453e-21	695558
rs1048245	1	16341354	0.405567	T	G	0.0316975	0.00330969	9.97303e-22	695558
rs1048237	1	16341733	0.405567	T	C	0.0317124	0.0033098	9.57742e-22	695558
rs1739840	1	16342237	0.405567	A	G	0.0315333	0.00330938	1.59625e-21	695558
rs761759	1	16342350	0.405567	A	T	0.0315639	0.00330949	1.46448e-21	695558
rs761760	1	16342419	0.405567	A	G	0.0315569	0.00330922	1.48361e-21	695558
rs1763599	1	16342602	0.405567	C	T	0.0315597	0.00330921	1.47135e-21	695558
rs1739841	1	16342727	0.405567	A	G	0.0315771	0.00330924	1.3996e-21	695558
rs1739842	1	16342848	0.405567	T	G	0.031562	0.00330929	1.46467e-21	695558
rs12758813	1	16343079	0.418489	G	A	0.0233591	0.00331197	1.75212e-12	695558
rs1739843	1	16343254	0.405567	T	C	0.031554	0.0033093	1.49998e-21	695558
rs1739844	1	16343322	0.405567	T	C	0.0315765	0.00330939	1.40796e-21	695558
rs1763596	1	16343835	0.408549	C	T	0.0313062	0.0033087	3.02712e-21	695558
rs3883891	1	16344083	0.418489	T	C	0.023318	0.00331161	1.90484e-12	695558
rs732286	1	16344360	0.406561	A	G	0.0313697	0.00330946	2.57265e-21	695558
rs1572381	1	16344494	0.407555	G	A	0.0312846	0.00330942	3.28644e-21	695558
rs945417	1	16344625	0.431412	C	G	0.0284882	0.00327189	3.1213e-18	695558
rs872222	1	16344664	0.418489	G	A	0.0230184	0.00330931	3.50925e-12	695558
rs945418	1	16344730	0.322068	T	C	0.0328353	0.00346904	2.92922e-21	695558
rs945419	1	16344858	0.431412	C	T	0.0284188	0.0032717	3.74554e-18	695558
rs945420	1	16345208	0.431412	G	A	0.028435	0.00326621	3.15284e-18	695558
rs945421	1	16345393	0.428429	T	C	0.028162	0.00327209	7.51808e-18	695558
rs945422	1	16345619	0.432406	T	C	0.0276573	0.00327028	2.73924e-17	695558
rs2009594	1	16346924	0.419483	G	A	0.0227588	0.00330908	6.08297e-12	695558
rs6660685	1	16346988	0.322068	A	G	0.0325092	0.00346893	7.14777e-21	695558
rs28579893	1	16347534	0.323062	A	G	0.0325468	0.00346938	6.5248e-21	695558
rs2009371	1	16348083	0.324056	A	T	0.0327052	0.00346595	3.86751e-21	695558
rs945425	1	16348412	0.323062	T	C	0.0322478	0.00348233	2.03671e-20	695558
rs1889785	1	16348729	0.488072	G	A	0.0250084	0.0032646	1.85235e-14	695558
rs9442189	1	16349137	0.027833	G	A	0.0431818	0.00711082	1.2578e-09	695558
rs9442214	1	16349460	0.324056	T	C	0.0326461	0.00346594	4.54925e-21	695558
rs2017583	1	16350028	0.324056	A	G	0.0326285	0.00346731	4.94574e-21	695558
rs2017577	1	16350123	0.436382	C	G	0.0275915	0.00327339	3.48507e-17	695558
rs9442190	1	16351137	0.436382	C	G	0.0275376	0.0032737	4.03907e-17	695558
rs11584665	1	16352492	0.488072	G	A	0.0247921	0.0032663	3.193e-14	695558
rs1010069	1	16352937	0.488072	G	A	0.0244914	0.00326824	6.69399e-14	695558
rs9442216	1	16353400	0.32505	T	C	0.0323663	0.00346683	1.00045e-20	695558
rs1805152	1	16356501	0.442346	G	A	0.0276413	0.00327271	3.01478e-17	695558
rs3737218	1	16356583	0.408549	C	T	0.0226474	0.00332202	9.27215e-12	695558
rs7531327	1	16357450	0.222664	A	G	-0.0280469	0.00387282	4.42215e-13	695558
rs2015509	1	16358148	0.331014	T	C	0.0325009	0.00346045	5.88111e-21	695558
rs6669935	1	16358685	0.408549	C	G	0.0266939	0.00328544	4.47674e-16	695558
rs10803407	1	16358932	0.331014	T	C	0.0325637	0.00346076	4.98917e-21	695558
rs10803408	1	16359106	0.480119	C	T	0.0253212	0.00325997	8.01623e-15	695558
rs9442217	1	16359123	0.331014	A	G	0.0326406	0.00346082	4.04316e-21	695558
rs12038479	1	16363925	0.402584	G	T	0.0218004	0.00332646	5.61467e-11	695558
rs12725641	1	16364335	0.406561	T	G	0.0221139	0.00332202	2.79929e-11	695558
rs12566633	1	16365158	0.402584	G	C	0.0219442	0.00332247	3.98148e-11	695558
rs10436955	1	16367696	0.49503	C	T	0.0172378	0.00315702	4.75704e-08	695558
rs10436958	1	16367852	0.49503	G	A	0.0173389	0.00315676	3.96023e-08	695558
rs10436959	1	16367937	0.49503	C	T	0.0173042	0.00315409	4.10495e-08	695558
rs6683445	1	16368403	0.494036	C	A	0.017213	0.00314833	4.56851e-08	695558
rs61769864	1	16369631	0.27336	C	T	-0.0208096	0.0037653	3.26358e-08	695558
rs2863435	1	16369876	0.494036	C	T	0.017175	0.00314969	4.95449e-08	695558
rs2863436	1	16369891	0.494036	G	A	0.0172081	0.00315211	4.78199e-08	695558
rs868950	1	16370215	0.496024	A	G	0.0174663	0.00316166	3.30588e-08	695558
rs35480349	1	16377108	0.26839	G	C	-0.020937	0.00380588	3.77156e-08	695558
rs77685598	1	18247914	0.0228628	T	C	-0.0410302	0.00728258	1.76055e-08	695558
rs77855318	1	18395402	0.0139165	C	T	-0.0471049	0.00801474	4.17039e-09	695558
rs36005846	1	18912663	0.106362	A	T	0.0273973	0.00460181	2.6233e-09	695558
rs12119666	1	19075898	0.0337972	G	A	-0.0314104	0.00575905	4.92254e-08	695558
rs114509203	1	20062859	0.0228628	G	A	0.0508855	0.00752353	1.34685e-11	695558
rs34896470	1	20182255	0.0407555	T	C	-0.0309879	0.00559034	2.97131e-08	695558
rs11580228	1	20268939	0.0337972	A	G	-0.033973	0.00597125	1.27471e-08	695558
rs4453012	1	20286874	0.026839	T	A	-0.0370879	0.0050026	1.22805e-13	695558
rs147317163	1	20295675	0.0149105	A	T	0.0449372	0.0073577	1.01198e-09	695558
rs112140675	1	20313871	0.0298211	A	G	-0.0393149	0.00512961	1.79807e-14	695558
rs112086794	1	20322134	0.0308151	C	T	-0.0387266	0.00511986	3.90873e-14	695558
rs113396977	1	20539573	0.0437376	T	G	0.0321417	0.00571019	1.81435e-08	695558
rs114647507	1	20735478	0.0228628	A	G	0.0333537	0.00586541	1.2967e-08	695558
rs150422994	1	21018820	0.028827	C	G	0.0338069	0.0055101	8.49177e-10	695558
rs149920958	1	24004750	0.0129225	T	C	-0.0384436	0.00661981	6.34676e-09	695558
rs139966026	1	25507449	0.0109344	C	T	-0.0443239	0.00651359	1.01169e-11	695558
rs74389623	1	25568360	0.0149105	T	G	-0.0360278	0.00633801	1.31275e-08	695558
rs112537579	1	25667788	0.0168986	G	A	-0.0330751	0.00594399	2.62973e-08	695558
rs374183284	1	25705708	0.0168986	G	T	0.0491411	0.00588571	6.87068e-17	695558
rs376989595	1	25731609	0.0159046	G	A	0.0499048	0.00650128	1.63938e-14	695558
rs150566049	1	25865512	0.0188867	C	T	0.0432129	0.00769461	1.95431e-08	695558
rs80134243	1	25907052	0.0884692	G	C	0.0253407	0.00431496	4.28605e-09	695558
rs147587542	1	26136282	0.0308151	C	T	0.0315561	0.00493847	1.66057e-10	695558
rs181218424	1	26217249	0.0188867	G	A	-0.0364335	0.00642591	1.42984e-08	695558
rs61775418	1	26393505	0.134195	G	A	-0.0205205	0.00372228	3.53031e-08	695558
rs17380266	1	26893411	0.0238569	C	T	0.0373317	0.00545918	8.01221e-12	695558
rs115825906	1	27843416	0.0178926	C	G	0.0340946	0.0061499	2.9577e-08	695558
rs17163112	1	28608210	0.0477137	C	G	0.0276574	0.00504041	4.08518e-08	695558
rs61785871	1	28610909	0.0477137	G	A	0.0274437	0.00501761	4.51371e-08	695558
rs112965809	1	28613025	0.0467197	G	C	0.0280849	0.00510029	3.65967e-08	695558
rs6701065	1	28616419	0.0457256	A	C	0.0279005	0.00505943	3.49651e-08	695558
rs145924813	1	28617041	0.0457256	C	T	0.027885	0.00506297	3.63698e-08	695558
rs112646516	1	28617884	0.0457256	T	C	0.0278033	0.00506763	4.10094e-08	695558
rs138893632	1	28859590	0.0437376	T	A	-0.0352346	0.00595881	3.3588e-09	695558
rs140463919	1	28859766	0.0437376	G	A	-0.0354873	0.00592158	2.06168e-09	695558
rs2853727	1	28860934	0.0487078	C	T	-0.0324699	0.00591154	3.95989e-08	695558
rs149522139	1	28874228	0.0437376	G	A	-0.0375306	0.00592475	2.38045e-10	695558
rs111852352	1	28881250	0.0477137	G	T	-0.0363435	0.00585829	5.51266e-10	695558
rs72885777	1	28885450	0.0477137	A	G	-0.0359008	0.00584781	8.29467e-10	695558
rs10157536	1	28888441	0.0477137	G	A	-0.035698	0.00590836	1.52267e-09	695558
rs57158973	1	28903185	0.0467197	C	T	-0.0367147	0.00587555	4.13827e-10	695558
rs4252974	1	28963045	0.0357853	A	G	-0.0374305	0.00617025	1.30898e-09	695558
rs143085971	1	29798367	0.0258449	C	G	0.0428315	0.00713081	1.89526e-09	695558
rs112563241	1	29823014	0.0238569	G	A	0.0423367	0.00689679	8.32459e-10	695558
rs148725761	1	29826162	0.0238569	C	T	0.0423339	0.0066988	2.622e-10	695558
rs111383667	1	29828706	0.0238569	A	G	0.0425102	0.00697613	1.10354e-09	695558
rs150085541	1	29828955	0.0228628	C	T	0.0425383	0.00703554	1.48302e-09	695558
rs271379	1	30121603	0.069583	A	C	-0.0297613	0.00534435	2.56581e-08	695558
rs114201646	1	30462681	0.0149105	G	A	-0.0408532	0.00620567	4.6043e-11	695558
rs115299393	1	30476873	0.0168986	C	T	-0.0432758	0.00617088	2.33419e-12	695558
rs145017855	1	30548714	0.0387674	C	A	0.0285036	0.00513224	2.79459e-08	695558
rs72661272	1	30549770	0.0516899	T	G	0.0275	0.00467301	3.98388e-09	695558
rs76760205	1	30568723	0.0218688	C	A	0.0375186	0.00603469	5.06258e-10	695558
rs41263973	1	32162810	0.0347913	G	A	-0.0340826	0.00567431	1.89603e-09	695558
rs55775435	1	32169551	0.0347913	G	A	-0.0341371	0.00547536	4.52707e-10	695558
rs79961898	1	32302927	0.0477137	A	G	0.0312516	0.00510341	9.14485e-10	695558
rs116043511	1	32430368	0.0328032	A	G	0.0337705	0.00598625	1.6873e-08	695558
rs115415370	1	33056517	0.0109344	C	T	-0.0447131	0.00764946	5.05752e-09	695558
rs12567940	1	33067502	0.0298211	C	A	-0.0422249	0.00570741	1.3799e-13	695558
rs139407329	1	33067758	0.0298211	C	T	-0.0421546	0.00575064	2.29453e-13	695558
rs184447366	1	33068238	0.0298211	A	G	-0.0423197	0.00564479	6.52349e-14	695558
rs150035899	1	33068245	0.0298211	G	A	-0.0422466	0.0057002	1.24955e-13	695558
rs146594389	1	33068251	0.0298211	T	A	-0.0422903	0.00567146	8.87205e-14	695558
rs146988136	1	33070737	0.0298211	C	T	-0.0416301	0.00580125	7.17524e-13	695558
rs28697250	1	33071894	0.0298211	C	T	-0.0419678	0.00578605	4.06806e-13	695558
rs367853	1	33071951	0.0367793	G	A	-0.0389523	0.00564249	5.07752e-12	695558
rs12405868	1	33072600	0.0298211	A	C	-0.0418901	0.00581881	6.06182e-13	695558
rs12409922	1	33073781	0.0298211	C	G	-0.0418847	0.00583906	7.32671e-13	695558
rs143782201	1	33074397	0.0119284	G	A	-0.0475902	0.0069593	8.01073e-12	695558
rs77035466	1	33074917	0.0318091	A	G	-0.0419361	0.00590673	1.25017e-12	695558
rs997338	1	33075607	0.0298211	T	C	-0.0418522	0.00582029	6.44391e-13	695558
rs56247523	1	33075819	0.0248509	G	A	-0.0415573	0.00575349	5.08625e-13	695558
rs6658011	1	33077179	0.0318091	A	G	-0.0419629	0.00580215	4.74874e-13	695558
rs876730	1	33077731	0.0318091	C	G	-0.0417808	0.00587063	1.10356e-12	695558
rs12021932	1	33078244	0.0318091	C	T	-0.041777	0.0058794	1.19745e-12	695558
rs1748053	1	33079237	0.0367793	C	A	-0.0388709	0.00565064	6.02617e-12	695558
rs114363956	1	33079503	0.0298211	G	A	-0.0417834	0.00579288	5.4782e-13	695558
rs9660606	1	33079520	0.0318091	T	C	-0.0417597	0.00588533	1.28828e-12	695558
rs145021203	1	33081278	0.0298211	G	A	-0.041792	0.00579163	5.35682e-13	695558
rs10914581	1	33082035	0.0298211	G	C	-0.0416337	0.00575864	4.83783e-13	695558
rs10914582	1	33082041	0.0357853	C	T	-0.0389321	0.0059374	5.48671e-11	695558
rs59727010	1	33082413	0.0347913	A	G	-0.0379752	0.00585824	9.02971e-11	695558
rs3844243	1	33082610	0.0357853	C	T	-0.0381036	0.00582157	5.93944e-11	695558
rs3844244	1	33082821	0.0347913	C	T	-0.0380706	0.00587942	9.46622e-11	695558
rs3844245	1	33083221	0.0347913	C	T	-0.0381472	0.00585109	7.04598e-11	695558
rs80177520	1	33084217	0.0298211	C	G	-0.0416201	0.00576356	5.15112e-13	695558
rs10914584	1	33084922	0.0337972	G	A	-0.0403305	0.00543643	1.18399e-13	695558
rs10914585	1	33085308	0.0298211	G	A	-0.0416077	0.00577415	5.76807e-13	695558
rs3753603	1	33087437	0.0318091	G	A	-0.040477	0.00584823	4.47718e-12	695558
rs704876	1	33088441	0.0367793	A	C	-0.037165	0.0057276	8.65494e-11	695558
rs4372217	1	33090395	0.0357853	A	G	-0.0360546	0.00589177	9.38757e-10	695558
rs704882	1	33090452	0.0367793	A	G	-0.0357072	0.00576874	6.02481e-10	695558
rs7526316	1	33090550	0.0318091	T	C	-0.0391865	0.0059176	3.54301e-11	695558
rs704881	1	33090565	0.0367793	T	C	-0.0359878	0.0057657	4.32831e-10	695558
rs786456	1	33091241	0.0367793	A	G	-0.0367308	0.00581675	2.70749e-10	695558
rs149208324	1	33091598	0.0318091	C	T	-0.0398654	0.00594208	1.95953e-11	695558
rs1737742	1	33091962	0.0367793	C	T	-0.03673	0.00581902	2.75343e-10	695558
rs12048058	1	33093915	0.0308151	G	A	-0.0400118	0.00585242	8.09796e-12	695558
rs12027252	1	33093929	0.0367793	C	G	-0.0368472	0.00576221	1.6094e-10	695558
rs10914589	1	33094511	0.0308151	C	A	-0.0400301	0.00586728	8.941e-12	695558
rs12028215	1	33094837	0.0318091	C	T	-0.0397247	0.0060132	3.9415e-11	695558
rs12045895	1	33094943	0.0308151	A	G	-0.0400284	0.00586835	9.037e-12	695558
rs12049096	1	33094961	0.0318091	G	A	-0.0397183	0.00603662	4.71866e-11	695558
rs12045915	1	33095037	0.0318091	A	G	-0.0390842	0.00594631	4.93627e-11	695558
rs16835057	1	33095222	0.0318091	A	G	-0.0397434	0.00594429	2.2938e-11	695558
rs57351991	1	33096034	0.0318091	G	T	-0.0399505	0.00595115	1.90556e-11	695558
rs78556571	1	33096362	0.0308151	G	A	-0.0399969	0.00597709	2.20571e-11	695558
rs117003206	1	33096395	0.0298211	C	G	-0.0401658	0.00591279	1.0979e-11	695558
rs77660764	1	33098172	0.0308151	C	A	-0.040131	0.00586706	7.91681e-12	695558
rs12021611	1	33098321	0.0318091	T	C	-0.0399873	0.00585132	8.26373e-12	695558
rs3954228	1	33100815	0.0318091	C	T	-0.0399429	0.00587059	1.01823e-11	695558
rs426213	1	33102322	0.0367793	A	G	-0.0367421	0.00569962	1.14531e-10	695558
rs12023613	1	33103064	0.0318091	G	A	-0.0399503	0.00591141	1.39757e-11	695558
rs786464	1	33103325	0.0367793	A	G	-0.037017	0.00570666	8.77768e-11	695558
rs1764881	1	33104198	0.031809	T	A	0.0395716	0.00603251	5.39066e-11	695558
rs622244	1	33105277	0.031809	C	T	0.0395811	0.00604346	5.77633e-11	695558
rs10157362	1	33105452	0.0318091	T	C	-0.0394026	0.00611452	1.1629e-10	695558
rs12033880	1	33105788	0.0318091	C	T	-0.0392678	0.0061127	1.32762e-10	695558
rs145399392	1	33105855	0.0318091	G	A	-0.0393235	0.00612472	1.35862e-10	695558
rs55858623	1	33106751	0.031809	C	G	0.0395941	0.00603667	5.41968e-11	695558
rs7365419	1	33106756	0.031809	G	C	0.0395968	0.00603489	5.33344e-11	695558
rs61781248	1	33107097	0.036779	C	T	0.0362889	0.00591637	8.58862e-10	695558
rs4951790	1	33107495	0.031809	A	T	0.0395628	0.00603592	5.58052e-11	695558
rs2934767	1	33108852	0.031809	T	G	0.0387588	0.00603655	1.35661e-10	695558
rs455122	1	33109037	0.036779	A	G	0.0365417	0.00587878	5.10392e-10	695558
rs686234	1	33109974	0.031809	G	T	0.0396693	0.00606573	6.15566e-11	695558
rs116240459	1	33110070	0.0308151	C	T	-0.0400064	0.00586366	8.93021e-12	695558
rs411942	1	33110460	0.036779	C	T	0.0365081	0.00593935	7.90508e-10	695558
rs76441471	1	33111651	0.0308151	T	C	-0.0399979	0.00586594	9.1886e-12	695558
rs148800934	1	33112447	0.0308151	G	C	-0.0403313	0.00587676	6.75003e-12	695558
rs142441338	1	33112574	0.0318091	C	T	-0.0389315	0.00610337	1.78598e-10	695558
rs117346888	1	33112721	0.0308151	C	T	-0.0398659	0.00588196	1.22134e-11	695558
rs80150647	1	33113714	0.0308151	G	A	-0.0399755	0.00586779	9.57879e-12	695558
rs141873374	1	33115492	0.0308151	C	A	-0.039985	0.00586942	9.59712e-12	695558
rs389409	1	33116544	0.036779	C	T	0.0365548	0.00593303	7.2177e-10	695558
rs704874	1	33116623	0.036779	T	G	0.0365456	0.00592923	7.10911e-10	695558
rs12407673	1	33117092	0.0308151	C	T	-0.0399944	0.00586474	9.13838e-12	695558
rs12407680	1	33117137	0.0308151	C	G	-0.0399793	0.00587083	9.77226e-12	695558
rs150951917	1	33119360	0.0308151	C	T	-0.0399144	0.00591143	1.45737e-11	695558
rs2934766	1	33119593	0.031809	A	G	0.0395643	0.00605084	6.20818e-11	695558
rs12035446	1	33120314	0.0318091	G	T	-0.0392745	0.00609443	1.16113e-10	695558
rs12042574	1	33120373	0.0308151	C	T	-0.0399902	0.00586391	9.12241e-12	695558
rs12035453	1	33120390	0.0318091	G	T	-0.0393078	0.0060946	1.12141e-10	695558
rs12405635	1	33120802	0.0308151	T	C	-0.0399904	0.00586374	9.10758e-12	695558
rs12406480	1	33120846	0.0318091	G	A	-0.0392713	0.00609408	1.16238e-10	695558
rs2786172	1	33121041	0.031809	A	G	0.0395209	0.00604592	6.28564e-11	695558
rs74355434	1	33121090	0.0308151	T	G	-0.0399859	0.00586351	9.13895e-12	695558
rs645094	1	33121576	0.031809	C	T	0.0398536	0.00605937	4.79454e-11	695558
rs10914591	1	33122005	0.0318091	G	A	-0.0392567	0.00610779	1.29883e-10	695558
rs1748046	1	33124120	0.036779	T	A	0.0366142	0.00589386	5.22263e-10	695558
rs12041319	1	33124208	0.0328032	C	T	-0.0389042	0.00616541	2.78914e-10	695558
rs1748045	1	33124211	0.036779	G	A	0.0366845	0.00589248	4.79549e-10	695558
rs12041355	1	33124368	0.0318091	C	T	-0.0392185	0.00609905	1.27379e-10	695558
rs141523226	1	33124658	0.0308151	A	T	-0.0394608	0.00587044	1.793e-11	695558
rs144936267	1	33127590	0.0308151	G	A	-0.0401712	0.00583905	5.99575e-12	695558
rs12410104	1	33129377	0.0318091	C	T	-0.0392654	0.0061001	1.2199e-10	695558
rs12407521	1	33129559	0.0308151	G	A	-0.0397938	0.00589107	1.42907e-11	695558
rs12039939	1	33129751	0.0308151	G	T	-0.0399768	0.00586644	9.45991e-12	695558
rs12047344	1	33130465	0.0308151	C	G	-0.0399954	0.00586058	8.82461e-12	695558
rs61652300	1	33130709	0.0318091	A	G	-0.0391951	0.00611289	1.43741e-10	695558
rs2642550	1	33131013	0.036779	T	G	0.0366143	0.00588058	4.77568e-10	695558
rs2762903	1	33131406	0.031809	C	T	0.0395422	0.00603294	5.58715e-11	695558
rs12038023	1	33131552	0.0308151	A	G	-0.0399357	0.00586674	9.95674e-12	695558
rs675690	1	33131590	0.031809	A	G	0.0395458	0.00603362	5.59256e-11	695558
rs12034716	1	33133550	0.0308151	A	G	-0.039957	0.00585787	9.03621e-12	695558
rs359956	1	33134989	0.036779	A	G	0.0366087	0.00589186	5.18382e-10	695558
rs6670385	1	33135375	0.0318091	C	G	-0.0392485	0.00610255	1.26365e-10	695558
rs359957	1	33135523	0.036779	A	G	0.0366868	0.00585818	3.78863e-10	695558
rs804881	1	33136295	0.036779	T	C	0.036571	0.00589511	5.51823e-10	695558
rs2762905	1	33137928	0.036779	A	G	0.0366084	0.00588579	4.97818e-10	695558
rs1320511	1	33138605	0.030815	T	C	0.039569	0.00606859	7.01705e-11	695558
rs12022735	1	33138943	0.0308151	C	T	-0.0401801	0.00586757	7.49757e-12	695558
rs12040512	1	33139132	0.0308151	A	G	-0.0398959	0.00589338	1.29122e-11	695558
rs7520807	1	33139288	0.030815	C	G	0.0396263	0.00604962	5.74539e-11	695558
rs149985199	1	33139680	0.0308151	C	T	-0.0391308	0.00615896	2.10499e-10	695558
rs80353608	1	33142604	0.0308151	T	C	-0.0399936	0.00585841	8.68873e-12	695558
rs1136258	1	33142694	0.0318091	C	T	-0.0395158	0.00607679	7.88703e-11	695558
rs674636	1	33142871	0.031809	G	A	0.0396348	0.0060205	4.6009e-11	695558
rs659846	1	33143906	0.031809	C	A	0.0393431	0.00599068	5.12098e-11	695558
rs1085458	1	33144070	0.036779	C	A	0.0366443	0.00588128	4.64446e-10	695558
rs1764897	1	33144542	0.036779	G	A	0.0366294	0.00587736	4.5967e-10	695558
rs11809190	1	33147179	0.0318091	A	T	-0.0393027	0.00608011	1.01876e-10	695558
rs12568783	1	33148455	0.0308151	G	A	-0.0400558	0.00584906	7.47606e-12	695558
rs77721490	1	33149169	0.0308151	C	T	-0.0400281	0.00584896	7.72112e-12	695558
rs634717	1	33150643	0.031809	G	A	0.0396643	0.00600302	3.91127e-11	695558
rs601637	1	33150951	0.031809	T	C	0.0396761	0.00599687	3.68701e-11	695558
rs145909829	1	33152759	0.0308151	G	A	-0.0396336	0.00589939	1.83904e-11	695558
rs139152244	1	33153226	0.0308151	T	C	-0.0398995	0.0058828	1.18198e-11	695558
rs138168295	1	33153537	0.0318091	A	G	-0.0393159	0.00609225	1.0934e-10	695558
rs1748051	1	33154333	0.031809	A	G	0.0396325	0.00601295	4.36291e-11	695558
rs1748050	1	33154367	0.036779	C	T	0.0368225	0.00583222	2.72549e-10	695558
rs6425800	1	33155082	0.031809	C	A	0.0395842	0.00600376	4.30356e-11	695558
rs360034	1	33156170	0.030815	G	A	0.0402769	0.00592636	1.07394e-11	695558
rs115808259	1	33156506	0.0298211	G	A	-0.0407071	0.00576895	1.71079e-12	695558
rs360031	1	33157431	0.034791	T	C	0.0373583	0.00586851	1.94157e-10	695558
rs360029	1	33157695	0.035785	C	T	0.0373375	0.00576579	9.4378e-11	695558
rs12562436	1	33158344	0.0298211	G	T	-0.0406287	0.00578778	2.22297e-12	695558
rs114437242	1	33158370	0.0298211	C	G	-0.0406266	0.00578776	2.2283e-12	695558
rs117232983	1	33158541	0.0298211	T	C	-0.0406329	0.00578655	2.188e-12	695558
rs35280287	1	33158885	0.035785	T	C	0.0374287	0.00576922	8.71822e-11	695558
rs116944775	1	33159505	0.0298211	G	A	-0.0406373	0.00578463	2.13993e-12	695558
rs3795424	1	33160644	0.0298211	T	G	-0.0406943	0.00567274	7.30207e-13	695558
rs360042	1	33160878	0.034791	C	T	0.0376308	0.00559092	1.6886e-11	695558
rs360041	1	33161212	0.034791	T	C	0.0375864	0.00561644	2.19804e-11	695558
rs74519835	1	33161264	0.0298211	C	T	-0.0406285	0.0057903	2.2727e-12	695558
rs3806248	1	33161612	0.0298211	T	G	-0.0406403	0.00579015	2.23675e-12	695558
rs360040	1	33161806	0.034791	C	T	0.0375768	0.00561265	2.15656e-11	695558
rs12026015	1	33163301	0.0298211	C	A	-0.0407019	0.00579209	2.10802e-12	695558
rs786301	1	33166456	0.037773	G	A	0.037101	0.0056626	5.67962e-11	695558
rs786302	1	33166887	0.038767	G	A	0.0365715	0.00575407	2.07395e-10	695558
rs77255685	1	33167504	0.0308151	G	A	-0.0401633	0.00575977	3.10063e-12	695558
rs12024067	1	33170825	0.0318091	T	G	-0.0390932	0.00595678	5.28064e-11	695558
rs12030582	1	33172728	0.0308151	C	T	-0.0391504	0.00609039	1.2911e-10	695558
rs786463	1	33173865	0.037773	A	G	0.0373906	0.00569585	5.21933e-11	695558
rs786462	1	33173923	0.036779	A	G	0.0376777	0.00557335	1.3768e-11	695558
rs786461	1	33173981	0.037773	T	C	0.0371709	0.00566298	5.24398e-11	695558
rs78991734	1	33176119	0.0328032	C	T	-0.0404026	0.00587709	6.21693e-12	695558
rs1482958	1	33178065	0.0328032	C	T	-0.0396408	0.00582181	9.82746e-12	695558
rs359949	1	33185311	0.035785	C	T	0.0385697	0.00568081	1.12547e-11	695558
rs12032110	1	33186859	0.0328032	G	A	-0.0403116	0.00532841	3.86683e-14	695558
rs359952	1	33187046	0.034791	C	T	0.0408006	0.00550895	1.29939e-13	695558
rs359953	1	33187258	0.034791	T	C	0.0407524	0.00533641	2.22925e-14	695558
rs360038	1	33188265	0.033797	A	G	0.0412082	0.00525507	4.44858e-15	695558
rs12030796	1	33188794	0.0328032	A	T	-0.0407499	0.00531453	1.75205e-14	695558
rs382454	1	33188969	0.0337972	G	A	-0.0409368	0.00528787	9.81473e-15	695558
rs444823	1	33188975	0.0337972	G	A	-0.0407406	0.00528582	1.28273e-14	695558
rs379994	1	33189011	0.0337972	C	T	-0.040729	0.00527371	1.136e-14	695558
rs438083	1	33189128	0.0337972	T	G	-0.0407355	0.00528128	1.22722e-14	695558
rs702839	1	33189559	0.033797	G	A	0.0401152	0.00522697	1.65864e-14	695558
rs34843051	1	33189632	0.0328032	C	A	-0.040352	0.00530019	2.67173e-14	695558
rs785805	1	33189833	0.033797	G	A	0.0408759	0.00524617	6.61822e-15	695558
rs114184367	1	33190621	0.0298211	C	A	-0.0398786	0.0057329	3.49819e-12	695558
rs116414037	1	33190697	0.0139165	C	T	-0.0480747	0.00660396	3.34616e-13	695558
rs11809265	1	33191341	0.0298211	C	T	-0.0402036	0.00563589	9.78527e-13	695558
rs76015396	1	33191406	0.0298211	C	T	-0.0399607	0.00568655	2.10664e-12	695558
rs12039049	1	33192048	0.0298211	C	T	-0.0403427	0.00565519	9.76782e-13	695558
rs139161314	1	33192085	0.0129225	G	A	-0.0482089	0.00663189	3.61444e-13	695558
rs702840	1	33192150	0.029821	C	T	0.0404186	0.00562336	6.59298e-13	695558
rs785696	1	33192339	0.029821	A	G	0.0402096	0.00564629	1.06825e-12	695558
rs672531	1	33193118	0.028827	A	C	0.0406262	0.00564412	6.11193e-13	695558
rs78943972	1	33199440	0.0208748	G	C	-0.0417468	0.0059222	1.79947e-12	695558
rs145644273	1	33285687	0.0328032	C	T	0.0330806	0.00593573	2.50187e-08	695558
rs11580896	1	33318163	0.0487078	T	G	-0.0280912	0.00508395	3.28627e-08	695558
rs76393060	1	34072678	0.0208748	C	T	0.0397347	0.00700153	1.38574e-08	695558
rs12041409	1	34073102	0.0218688	G	A	0.0402127	0.00695454	7.37208e-09	695558
rs72662071	1	34167109	0.0805169	G	C	0.030056	0.00494285	1.19664e-09	695558
rs16835734	1	34175351	0.0765408	A	G	0.0318133	0.0048751	6.77032e-11	695558
rs72662077	1	34176270	0.0735586	G	A	0.0314298	0.00496773	2.50291e-10	695558
rs55662169	1	34179152	0.0735586	C	T	0.0309787	0.00509074	1.1627e-09	695558
rs72662079	1	34179161	0.0735586	G	T	0.0305359	0.0050974	2.09202e-09	695558
rs72662080	1	34179352	0.0735586	G	C	0.0305871	0.00509926	1.9935e-09	695558
rs76506386	1	34657098	0.0238569	G	T	0.036318	0.0065028	2.33734e-08	695558
rs185024298	1	37288888	0.0218688	C	T	0.0411094	0.00751305	4.45654e-08	695558
rs191877464	1	37299056	0.0218688	G	A	0.0414535	0.0075723	4.39082e-08	695558
rs116070955	1	38126880	0.0347913	G	A	-0.0362173	0.00627059	7.66142e-09	695558
rs190635795	1	38437577	0.0248509	G	A	0.0384557	0.00660622	5.84483e-09	695558
rs77910957	1	38593411	0.0228628	T	C	-0.0338614	0.00548395	6.63142e-10	695558
rs76622784	1	38602487	0.028827	A	C	-0.0340141	0.00513707	3.56027e-11	695558
rs141949227	1	38957985	0.0168986	T	C	-0.0424643	0.00695852	1.04431e-09	695558
rs16825255	1	39055232	0.0447316	G	A	-0.0323111	0.00569811	1.42388e-08	695558
rs75787400	1	40261243	0.0178926	G	A	-0.0369795	0.00673925	4.08397e-08	695558
rs143964807	1	47117407	0.0188867	T	G	0.0481401	0.00747611	1.20109e-10	695558
rs41285912	1	47182275	0.0318091	A	G	0.0391474	0.0071171	3.7877e-08	695558
rs138212919	1	47257329	0.0248509	T	C	0.0391201	0.00532651	2.0665e-13	695558
rs75939488	1	47377213	0.0437376	A	G	0.031401	0.00502312	4.07072e-10	695558
rs9333013	1	47399810	0.0427435	A	G	0.0317497	0.00498933	1.97185e-10	695558
rs7543950	1	47470281	0.0437376	T	A	0.0289698	0.00502487	8.15209e-09	695558
rs191337431	1	47655128	0.0149105	T	C	-0.0385016	0.00667806	8.14742e-09	695558
rs114655655	1	49390285	0.0119284	G	A	-0.0462942	0.00636112	3.39598e-13	695558
rs114242793	1	49768495	0.0159046	C	T	-0.0449946	0.00586709	1.73368e-14	695558
rs78256308	1	50814474	0.0208748	T	G	0.0417479	0.00744511	2.05364e-08	695558
rs72690453	1	50873429	0.0198807	C	T	0.0456104	0.00727494	3.62143e-10	695558
rs7533757	1	50892870	0.0188867	G	A	0.0456901	0.00771265	3.14117e-09	695558
rs72690462	1	50916964	0.0208748	T	G	0.0451111	0.00773882	5.56967e-09	695558
rs116626164	1	50975227	0.0208748	T	A	0.0448764	0.00762993	4.06253e-09	695558
rs74738164	1	51078223	0.0218688	G	A	0.0442594	0.0074639	3.03298e-09	695558
rs72690484	1	51213834	0.0208748	A	G	0.0425686	0.00780887	4.99985e-08	695558
rs72690485	1	51214486	0.0208748	A	G	0.0457779	0.00786611	5.89738e-09	695558
rs72690486	1	51220017	0.0208748	T	G	0.0457322	0.00784498	5.55986e-09	695558
rs72690488	1	51247120	0.0208748	C	T	0.0459035	0.00786639	5.3664e-09	695558
rs72690490	1	51251402	0.0208748	T	C	0.0459679	0.00787057	5.20502e-09	695558
rs72690492	1	51259092	0.0208748	T	C	0.0459915	0.0078501	4.66447e-09	695558
rs72690494	1	51268190	0.0208748	A	G	0.0459671	0.00783221	4.38495e-09	695558
rs148388865	1	51275667	0.0208748	C	T	0.0457687	0.00788003	6.31512e-09	695558
rs72690501	1	51317039	0.0208748	C	A	0.0456886	0.00787534	6.57336e-09	695558
rs79948214	1	51322205	0.0208748	A	G	0.0457197	0.00787448	6.39598e-09	695558
rs72692203	1	51332374	0.0208748	A	T	0.0455883	0.007876	7.11199e-09	695558
rs7545860	1	51341666	0.0208748	A	G	0.0453956	0.00787911	8.33636e-09	695558
rs72692206	1	51346055	0.0218688	T	C	0.0456851	0.00776677	4.05051e-09	695558
rs72692207	1	51348604	0.0208748	C	T	0.0432971	0.00792143	4.60765e-08	695558
rs72692208	1	51348794	0.0208748	C	A	0.0458749	0.00784023	4.87963e-09	695558
rs55855890	1	51358668	0.0208748	A	T	0.0457276	0.00782249	5.04564e-09	695558
rs56323917	1	51417052	0.0208748	A	T	0.0443879	0.00752527	3.66789e-09	695558
rs72692216	1	51427904	0.0208748	A	C	0.0452094	0.00781742	7.33107e-09	695558
rs72692218	1	51436946	0.0208748	A	G	0.0451526	0.007817	7.64037e-09	695558
rs66462949	1	51439506	0.0208748	T	A	0.0450069	0.00787393	1.091e-08	695558
rs72692220	1	51440463	0.0208748	G	A	0.0451535	0.0078189	7.69901e-09	695558
rs56233647	1	51449880	0.0208748	T	C	0.0450583	0.00781582	8.16538e-09	695558
rs116287796	1	51457442	0.0208748	C	T	0.0452668	0.00786633	8.68961e-09	695558
rs142574398	1	51474022	0.0218688	A	C	0.044747	0.00784656	1.17883e-08	695558
rs72692233	1	51485823	0.0218688	T	C	0.0447276	0.00790018	1.49979e-08	695558
rs116760613	1	51490709	0.0228628	G	A	0.0443797	0.00797037	2.57565e-08	695558
rs75427464	1	51526194	0.0198807	A	G	0.0440674	0.00763263	7.76163e-09	695558
rs72692287	1	51657231	0.0248509	T	C	0.0414016	0.00753438	3.90676e-08	695558
rs114323871	1	51660775	0.0248509	G	A	0.0418241	0.00753831	2.88622e-08	695558
rs143979165	1	51694402	0.0248509	G	A	0.0406843	0.00722707	1.80805e-08	695558
rs17106459	1	51708934	0.0238569	T	C	0.0404207	0.00732568	3.43527e-08	695558
rs146833682	1	51718744	0.0238569	G	A	0.0413532	0.00719155	8.9114e-09	695558
rs72692296	1	51727595	0.0238569	C	T	0.0407421	0.007247	1.88833e-08	695558
rs72692299	1	51733971	0.0238569	C	G	0.0405499	0.00727991	2.54586e-08	695558
rs149177386	1	51740182	0.0238569	G	A	0.0408342	0.00723512	1.66263e-08	695558
rs72692301	1	51744481	0.0238569	C	T	0.0420464	0.00758656	2.98644e-08	695558
rs6588404	1	51751680	0.0238569	C	T	0.0424875	0.0075873	2.14575e-08	695558
rs72694106	1	51762346	0.0238569	G	A	0.0426151	0.0076728	2.79123e-08	695558
rs76294895	1	51766636	0.0238569	C	A	0.0423449	0.00772305	4.18342e-08	695558
rs55763623	1	51779056	0.0238569	C	G	0.042115	0.00744861	1.56686e-08	695558
rs35844950	1	51797723	0.0308151	A	G	0.0366758	0.00640786	1.04318e-08	695558
rs115076220	1	53640300	0.0238569	G	A	0.0397796	0.0069001	8.16215e-09	695558
rs144089126	1	53671466	0.0159046	C	T	0.0415485	0.00706973	4.17867e-09	695558
rs138830298	1	54204441	0.0188867	C	G	-0.0431989	0.00750546	8.63047e-09	695558
rs145058012	1	54312091	0.0149105	G	C	0.0503447	0.00706032	9.98961e-13	695558
rs143646411	1	55556974	0.0218688	T	C	0.0381255	0.00656521	6.35216e-09	695558
rs113857680	1	56634923	0.0298211	C	T	0.0407876	0.00706532	7.79068e-09	695558
rs12133084	1	57600215	0.0139165	G	C	0.0503535	0.00774097	7.77942e-11	695558
rs17420873	1	57609070	0.0149105	G	A	0.0483313	0.0082198	4.10626e-09	695558
rs57319955	1	57655322	0.0178926	C	T	0.0473476	0.00866253	4.60844e-08	695558
rs72664609	1	58200311	0.0168986	C	A	-0.0419402	0.00654976	1.52027e-10	695558
rs11584699	1	58207881	0.0735586	G	C	-0.0265183	0.00473592	2.15096e-08	695558
rs72664617	1	58211291	0.0735586	T	C	-0.0271366	0.00476111	1.20061e-08	695558
rs72664618	1	58211303	0.0735586	T	C	-0.0273425	0.0047586	9.14212e-09	695558
rs72664623	1	58214481	0.0735586	C	T	-0.0271891	0.00474733	1.02082e-08	695558
rs72664624	1	58214763	0.0735586	C	T	-0.0271245	0.00473949	1.04603e-08	695558
rs79371534	1	59489756	0.0238569	G	A	0.0456871	0.0073003	3.89299e-10	695558
rs4428913	1	59539095	0.0208748	G	A	0.0467954	0.00690047	1.18957e-11	695558
rs78703957	1	59540052	0.0218688	T	A	0.0462065	0.00728927	2.31298e-10	695558
rs3861827	1	59543794	0.0208748	G	A	0.046209	0.00719458	1.33838e-10	695558
rs17118699	1	59544232	0.0208748	A	G	0.0513414	0.00695549	1.56612e-13	695558
rs6692803	1	59546039	0.0208748	G	A	0.0460052	0.0073535	3.94403e-10	695558
rs12406411	1	59552659	0.0208748	C	T	0.045853	0.00709115	1.00475e-10	695558
rs74079130	1	59581150	0.0487078	C	T	-0.0313778	0.0051067	8.02445e-10	695558
rs142627356	1	59638485	0.0178926	A	C	-0.0369768	0.00574108	1.189e-10	695558
rs140983501	1	60250038	0.0208748	A	G	0.03553	0.00625656	1.35606e-08	695558
rs11572196	1	60391255	0.0228628	A	G	0.0363462	0.00628501	7.33789e-09	695558
rs80148979	1	61005727	0.026839	C	T	-0.0350895	0.00576381	1.14404e-09	695558
rs149208823	1	61048035	0.026839	A	C	-0.0357876	0.00573502	4.3702e-10	695558
rs77030537	1	61061090	0.026839	G	C	-0.0351408	0.00578009	1.20469e-09	695558
rs142015271	1	61346309	0.0129225	C	G	0.0435236	0.0077589	2.02894e-08	695558
rs116772458	1	61870526	0.0168986	A	G	0.0495119	0.00731396	1.2923e-11	695558
rs114708236	1	62088754	0.0258449	C	A	-0.0297613	0.00537236	3.02991e-08	695558
rs114371123	1	62452647	0.0168986	G	A	-0.0465102	0.00793545	4.59921e-09	695558
rs116686373	1	62452778	0.0168986	G	A	-0.0465962	0.00791351	3.90463e-09	695558
rs115468766	1	62453072	0.0168986	T	C	-0.0459506	0.00815265	1.73757e-08	695558
rs114903248	1	62453692	0.0168986	G	A	-0.0461902	0.00820161	1.78289e-08	695558
rs1360552	1	62454426	0.0178926	A	G	-0.0461245	0.00789391	5.1255e-09	695558
rs7541163	1	62457155	0.0168986	C	T	-0.0472019	0.00764701	6.71777e-10	695558
rs944709	1	62457533	0.0168986	A	G	-0.0465216	0.00794081	4.66925e-09	695558
rs115624788	1	62459807	0.0168986	C	T	-0.0462388	0.00797192	6.62304e-09	695558
rs114330474	1	62461527	0.0178926	C	T	-0.0451124	0.00821322	3.95929e-08	695558
rs114709797	1	62567086	0.0129225	T	C	-0.049716	0.0079403	3.81963e-10	695558
rs17097042	1	62577750	0.0139165	G	T	-0.050232	0.00772495	7.89561e-11	695558
rs55736774	1	64079787	0.0536779	T	A	0.0317891	0.00552552	8.76034e-09	695558
rs78608455	1	64597333	0.0357853	T	C	0.0340786	0.00622588	4.40737e-08	695558
rs76977469	1	64889840	0.0328032	T	C	-0.0460858	0.00606715	3.05546e-14	695558
rs74838363	1	65768816	0.0119284	C	T	-0.0440884	0.00775246	1.29276e-08	695558
rs77639003	1	65847963	0.0367793	C	G	-0.0424285	0.00472466	2.70237e-19	695558
rs7529239	1	66958259	0.050696	T	C	-0.0314083	0.00477238	4.66449e-11	695558
rs17838041	1	67792787	0.028827	G	A	0.037058	0.00608509	1.12933e-09	695558
rs144839186	1	68036185	0.0188867	G	A	0.0382924	0.00627363	1.03643e-09	695558
rs78618931	1	68069588	0.0298211	A	G	0.0322216	0.00580338	2.82065e-08	695558
rs142549682	1	68497436	0.026839	G	A	0.0364469	0.00603192	1.5189e-09	695558
rs1413370	1	72058801	0.0228628	C	T	0.0370063	0.00603939	8.92798e-10	695558
rs141765414	1	72230188	0.0109344	G	C	0.0403889	0.00735113	3.92389e-08	695558
rs145638995	1	72682853	0.0228628	T	C	-0.0383234	0.0068319	2.02945e-08	695558
rs146937791	1	73018891	0.026839	C	T	-0.032651	0.00593102	3.68922e-08	695558
rs114298274	1	73059862	0.0228628	G	A	-0.0403336	0.00612493	4.54389e-11	695558
rs78365878	1	73070794	0.0218688	G	A	-0.0409024	0.00615524	3.02934e-11	695558
rs189611571	1	73205742	0.0129225	A	G	0.042409	0.00605134	2.41421e-12	695558
rs112026989	1	73293092	0.0248509	T	C	-0.0408818	0.00590114	4.27499e-12	695558
rs78006102	1	73324268	0.0377734	A	G	-0.0351506	0.00626091	1.97356e-08	695558
rs61772287	1	73443714	0.0596421	G	A	-0.0296998	0.00481863	7.1141e-10	695558
rs61773616	1	73553643	0.028827	G	T	-0.0383751	0.00526363	3.08544e-13	695558
rs61767579	1	73565301	0.0606362	G	A	-0.0304425	0.00464956	5.85491e-11	695558
rs61767580	1	73568531	0.0616302	T	C	-0.0293243	0.00466067	3.13655e-10	695558
rs61767582	1	73586252	0.028827	C	T	-0.0380658	0.00521415	2.86762e-13	695558
rs1923213	1	73818678	0.033797	T	C	0.0356823	0.00618348	7.90001e-09	695558
rs113519251	1	74010173	0.0347913	T	G	-0.0336991	0.00611533	3.57613e-08	695558
rs61767170	1	74048333	0.0377734	C	A	0.02844	0.00426878	2.69517e-11	695558
rs61767191	1	74118855	0.0437376	T	C	-0.0295931	0.00513318	8.16289e-09	695558
rs139271662	1	74196720	0.0218688	T	C	-0.0420341	0.00612645	6.83363e-12	695558
rs61765867	1	74211816	0.0477137	G	A	-0.0333488	0.00510709	6.58103e-11	695558
rs78727853	1	74234164	0.0477137	G	A	-0.0321135	0.00523631	8.63172e-10	695558
rs144977569	1	76357283	0.0149105	C	T	0.0514378	0.00804279	1.60007e-10	695558
rs182749632	1	77080190	0.0159046	G	A	0.0407835	0.00686664	2.86123e-09	695558
rs74938917	1	77081615	0.0159046	T	C	0.0405682	0.0069183	4.52146e-09	695558
rs141168993	1	77083227	0.0159046	C	G	0.0399732	0.00697873	1.01703e-08	695558
rs77741724	1	77086541	0.0159046	A	G	0.0410453	0.00684605	2.02894e-09	695558
rs150452676	1	77087688	0.0159046	A	T	0.0409628	0.00681488	1.84624e-09	695558
rs140422746	1	77095064	0.0159046	A	G	0.0398171	0.00695357	1.02746e-08	695558
rs1051414	1	77096206	0.0159046	G	C	0.0400799	0.00694972	8.06396e-09	695558
rs115132181	1	77096753	0.0159046	G	A	0.0400055	0.00695003	8.60432e-09	695558
rs116030350	1	77097102	0.0159046	T	C	0.0400087	0.00694961	8.56405e-09	695558
rs150389035	1	77097115	0.0159046	C	T	0.0400079	0.00694925	8.5542e-09	695558
rs41291540	1	77098012	0.0159046	T	A	0.0395419	0.00707298	2.26347e-08	695558
rs143870928	1	77099858	0.0159046	A	C	0.0393865	0.00707603	2.60384e-08	695558
rs116791098	1	77107524	0.0159046	G	C	0.0389967	0.00713142	4.54386e-08	695558
rs1933394	1	77457002	0.0168986	A	G	-0.0461173	0.00699001	4.17873e-11	695558
rs141991475	1	77471035	0.0168986	G	A	-0.0468733	0.00680286	5.57003e-12	695558
rs74790838	1	77473991	0.0159046	T	C	-0.0452525	0.00721497	3.56391e-10	695558
rs115013416	1	77518496	0.0258449	C	T	-0.0372577	0.00629747	3.29276e-09	695558
rs75170415	1	77518686	0.0258449	T	C	-0.0368536	0.00634888	6.44687e-09	695558
rs80331024	1	77520626	0.026839	C	A	-0.0367669	0.00632875	6.26559e-09	695558
rs76211710	1	77532595	0.0258449	A	G	-0.0355815	0.0064553	3.54831e-08	695558
rs2602950	1	77727137	0.0168986	G	A	-0.0442607	0.00743221	2.59673e-09	695558
rs112924481	1	78046496	0.0516899	T	C	-0.0284212	0.00515375	3.49453e-08	695558
rs180732865	1	78571057	0.0168986	G	T	0.0451477	0.00755294	2.26592e-09	695558
rs150467092	1	79290192	0.0218688	C	G	0.0374849	0.00614923	1.08846e-09	695558
rs41313381	1	79411968	0.027833	C	A	0.0337802	0.00570695	3.23628e-09	695558
rs115294879	1	79467975	0.0337972	G	A	0.0312547	0.00573132	4.94383e-08	695558
rs72678124	1	79531629	0.0159046	C	T	0.0412379	0.00659112	3.93513e-10	695558
rs149156675	1	80059921	0.0119284	A	C	-0.0535145	0.00733939	3.06751e-13	695558
rs79378075	1	83543197	0.0208748	C	G	0.0376678	0.00668953	1.79315e-08	695558
rs116460516	1	84748160	0.0308151	C	T	-0.0386732	0.00630809	8.74741e-10	695558
rs139592818	1	84856182	0.0337972	A	G	-0.0359313	0.00657509	4.63531e-08	695558
rs142598066	1	84858004	0.0178926	T	A	-0.0420811	0.00664342	2.38503e-10	695558
rs140569703	1	84858508	0.0337972	G	A	-0.0360747	0.0064797	2.58659e-08	695558
rs77346611	1	84866439	0.0437376	G	A	-0.0313688	0.00522461	1.92461e-09	695558
rs41293021	1	84867410	0.0328032	T	G	-0.0351025	0.00637064	3.58738e-08	695558
rs41293023	1	84867563	0.0328032	C	T	-0.0357305	0.00628678	1.32009e-08	695558
rs41293025	1	84867569	0.0328032	C	G	-0.0358307	0.0062645	1.0675e-08	695558
rs41293027	1	84867806	0.0337972	T	C	-0.0352356	0.00619417	1.28153e-08	695558
rs927480	1	84868445	0.0447316	G	A	-0.0306471	0.00518131	3.3202e-09	695558
rs145914031	1	84869921	0.0328032	T	C	-0.0349968	0.00632488	3.14452e-08	695558
rs114488455	1	84875353	0.0328032	A	G	-0.0356191	0.00620983	9.69828e-09	695558
rs76542130	1	84875592	0.0328032	A	C	-0.0356075	0.00621826	1.02655e-08	695558
rs41298531	1	84876501	0.0328032	G	A	-0.0352582	0.00630267	2.2168e-08	695558
rs75450182	1	84876990	0.0328032	G	A	-0.0356954	0.00620802	8.93025e-09	695558
rs141039709	1	84880906	0.0328032	T	C	-0.0358657	0.00617572	6.34025e-09	695558
rs142587611	1	84884302	0.0328032	C	T	-0.0356677	0.00623447	1.05872e-08	695558
rs144155371	1	84887573	0.0328032	T	C	-0.0359656	0.00621482	7.16251e-09	695558
rs4907065	1	84889422	0.0467197	T	A	-0.0307346	0.00511443	1.86234e-09	695558
rs114831515	1	84889928	0.0337972	T	C	-0.0360277	0.00605993	2.7605e-09	695558
rs144032033	1	84894139	0.0328032	C	T	-0.0355166	0.00628528	1.59739e-08	695558
rs6576706	1	84895761	0.034791	T	C	0.0344294	0.0062203	3.1121e-08	695558
rs145801506	1	84896605	0.0328032	A	G	-0.0351421	0.0063508	3.13927e-08	695558
rs139723387	1	84896797	0.0328032	C	T	-0.0360597	0.00625398	8.12314e-09	695558
rs148618693	1	84900639	0.0328032	A	G	-0.035081	0.0063658	3.57084e-08	695558
rs140838968	1	84913373	0.0328032	T	G	-0.0354995	0.00633065	2.05188e-08	695558
rs116745525	1	84922079	0.0228628	G	A	-0.0421156	0.00608793	4.58434e-12	695558
rs148533305	1	84980611	0.0198807	G	A	-0.0413775	0.00706116	4.63245e-09	695558
rs151000202	1	85019424	0.0198807	C	T	-0.0408748	0.00708757	8.06415e-09	695558
rs41289749	1	85845872	0.0815109	A	G	-0.030014	0.00461957	8.1857e-11	695558
rs183243337	1	86023058	0.0149105	A	T	-0.0488954	0.00642838	2.8231e-14	695558
rs147504154	1	86035432	0.0159046	G	A	-0.0441428	0.00613978	6.49636e-13	695558
rs12569293	1	86320956	0.0228628	T	C	-0.0363098	0.00592137	8.67802e-10	695558
rs74716071	1	86351613	0.0318091	G	T	-0.0356355	0.00548694	8.32531e-11	695558
rs11589719	1	86352629	0.0318091	C	T	-0.0356458	0.00546191	6.74377e-11	695558
rs76666601	1	86355212	0.0318091	C	A	-0.0356846	0.00546128	6.39882e-11	695558
rs11588668	1	86357741	0.0318091	A	G	-0.035322	0.00550057	1.34915e-10	695558
rs2062760	1	86376344	0.0318091	T	C	-0.0359678	0.00537442	2.19539e-11	695558
rs74775551	1	86378296	0.0318091	T	C	-0.0360146	0.00537622	2.10039e-11	695558
rs11578980	1	86381556	0.0318091	C	T	-0.0355673	0.00529372	1.83255e-11	695558
rs146804669	1	86385095	0.0238569	C	T	-0.0346311	0.00631836	4.22877e-08	695558
rs138771196	1	86387061	0.0238569	G	A	-0.0374124	0.00570531	5.47268e-11	695558
rs142739092	1	86387236	0.0218688	C	T	-0.0406583	0.00732348	2.8279e-08	695558
rs184135652	1	86390384	0.0318091	C	T	-0.0358705	0.00538172	2.64205e-11	695558
rs114709374	1	86404973	0.0218688	T	C	-0.0403973	0.0074051	4.88796e-08	695558
rs12567327	1	86407135	0.0308151	C	T	-0.0361028	0.00537394	1.84086e-11	695558
rs1393551	1	86407558	0.0218688	C	T	-0.0402146	0.0073196	3.927e-08	695558
rs117188217	1	86410994	0.0318091	G	A	-0.0356846	0.0052938	1.57493e-11	695558
rs78237210	1	86411776	0.0318091	T	C	-0.0357615	0.00531304	1.68623e-11	695558
rs17128505	1	86413212	0.0318091	T	A	-0.0359205	0.00531003	1.33618e-11	695558
rs12564528	1	86416023	0.0318091	G	A	-0.0350546	0.00539136	7.92564e-11	695558
rs17128512	1	86416431	0.0218688	T	C	-0.0408066	0.00738297	3.25514e-08	695558
rs17128521	1	86417406	0.0308151	C	A	-0.0354318	0.00538495	4.71172e-11	695558
rs78191858	1	86427353	0.0318091	A	C	-0.0349404	0.0054198	1.14237e-10	695558
rs11161712	1	86430497	0.0218688	G	A	-0.0406188	0.00739814	4.00997e-08	695558
rs28649612	1	86431476	0.0218688	G	A	-0.0406659	0.00739691	3.84806e-08	695558
rs78513458	1	86497006	0.0198807	T	G	-0.0390569	0.00641106	1.11431e-09	695558
rs12079760	1	86502582	0.0198807	G	A	-0.0393354	0.00620123	2.25095e-10	695558
rs17128768	1	86507592	0.0188867	A	C	-0.0387762	0.00628515	6.8513e-10	695558
rs77257288	1	86509110	0.0188867	T	C	-0.0371204	0.00654418	1.40908e-08	695558
rs41309161	1	86512433	0.0188867	C	T	-0.036614	0.00657547	2.57292e-08	695558
rs77495895	1	86517519	0.0188867	G	A	-0.0375162	0.00644379	5.81235e-09	695558
rs74852500	1	86519336	0.0188867	G	A	-0.036612	0.00647414	1.55752e-08	695558
rs41309191	1	86524903	0.0188867	C	T	-0.0371049	0.00657606	1.67681e-08	695558
rs1324896	1	86528943	0.0188867	A	T	-0.0373636	0.00645317	7.04058e-09	695558
rs115783895	1	88101144	0.0218688	C	T	-0.0474194	0.00749068	2.44453e-10	695558
rs142035488	1	89890330	0.0208748	T	A	0.0366061	0.00597869	9.19638e-10	695558
rs146927259	1	89990440	0.0139165	C	T	-0.0432288	0.00674705	1.4834e-10	695558
rs72712506	1	89999372	0.0129225	G	A	-0.0477	0.00664538	7.07816e-13	695558
rs56101477	1	90000419	0.0129225	T	A	-0.0473463	0.00666756	1.23868e-12	695558
rs72712518	1	90033573	0.0129225	C	T	-0.0472903	0.0067935	3.37599e-12	695558
rs71666239	1	90524377	0.0188867	C	G	0.040627	0.00657209	6.33956e-10	695558
rs146475724	1	90799123	0.0119284	G	A	-0.0409772	0.00728545	1.86022e-08	695558
rs12126351	1	94181528	0.0745527	G	A	-0.0291196	0.00515382	1.60345e-08	695558
rs114312253	1	95412323	0.0178926	A	G	0.0411678	0.00653556	2.99483e-10	695558
rs145166701	1	95462429	0.0178926	G	A	0.038951	0.00643407	1.41408e-09	695558
rs17419901	1	96413879	0.0208748	G	A	-0.0407169	0.00746246	4.86365e-08	695558
rs2199079	1	96425009	0.0218688	C	A	-0.0440061	0.00679305	9.28799e-11	695558
rs72731871	1	96437661	0.0218688	C	T	-0.0435087	0.00681946	1.76985e-10	695558
rs4950122	1	98827969	0.0218688	C	T	0.0383723	0.00656858	5.16422e-09	695558
rs72719900	1	98845697	0.0218688	T	C	0.0391699	0.00666528	4.18492e-09	695558
rs115584471	1	99655264	0.0248509	T	G	-0.0332775	0.00565478	3.98428e-09	695558
rs74685581	1	99783743	0.027833	C	T	-0.0297889	0.00540221	3.50338e-08	695558
rs11589652	1	101717675	0.0208748	G	C	-0.0483681	0.00716628	1.48456e-11	695558
rs117910241	1	101904701	0.0228628	G	A	0.0478566	0.00718533	2.73233e-11	695558
rs80082110	1	102602296	0.026839	C	T	-0.0314542	0.00569046	3.24767e-08	695558
rs17438093	1	102623626	0.0109344	T	C	-0.0482386	0.0065961	2.60843e-13	695558
rs76065553	1	102939910	0.0139165	T	C	0.0456028	0.00638694	9.33225e-13	695558
rs147798408	1	103077074	0.0139165	T	A	0.0434814	0.00683464	1.99247e-10	695558
rs114697375	1	103112695	0.0149105	T	G	0.0441936	0.00668431	3.8033e-11	695558
rs77306002	1	103114235	0.0139165	T	C	0.0440435	0.0067278	5.89043e-11	695558
rs141177856	1	103194595	0.0119284	A	G	0.0438873	0.00681701	1.21129e-10	695558
rs78370433	1	103261369	0.0129225	G	A	0.0395858	0.00721719	4.13632e-08	695558
rs139708149	1	106058629	0.0149105	C	T	0.0471557	0.00851479	3.05785e-08	695558
rs114461608	1	106342497	0.0367793	T	C	-0.0330522	0.00560794	3.77369e-09	695558
rs61816454	1	106384094	0.027833	T	C	0.034118	0.00597391	1.12201e-08	695558
rs112511146	1	106760173	0.026839	T	C	0.0405354	0.00713456	1.33474e-08	695558
rs12736730	1	107153676	0.0129225	T	G	-0.0399511	0.00615911	8.78474e-11	695558
rs150642698	1	107316791	0.0248509	T	C	0.0418016	0.00756829	3.32785e-08	695558
rs74111663	1	108610970	0.0497018	T	C	-0.0298438	0.00533476	2.21627e-08	695558
rs74111664	1	108610987	0.0497018	C	T	-0.0297876	0.00535038	2.58611e-08	695558
rs74837497	1	108653205	0.0516899	G	A	-0.0295748	0.00530051	2.41053e-08	695558
rs1660431	1	108653210	0.060636	G	T	0.0262046	0.00473938	3.2186e-08	695558
rs4915103	1	108659739	0.060636	T	G	0.0262101	0.00479581	4.62362e-08	695558
rs17020987	1	108660313	0.0516899	A	C	-0.029371	0.00537366	4.61023e-08	695558
rs74112005	1	108662267	0.0536779	T	C	-0.0292818	0.00531188	3.53746e-08	695558
rs80342606	1	108888029	0.0367793	C	T	-0.0350066	0.00549372	1.86446e-10	695558
rs75186794	1	109065121	0.0248509	G	A	-0.0393404	0.0069508	1.51518e-08	695558
rs139579938	1	109273733	0.0198807	C	T	-0.0417833	0.00674864	5.96457e-10	695558
rs147290502	1	109365979	0.0218688	G	A	-0.0406709	0.00550221	1.44922e-13	695558
rs75313099	1	110802208	0.0139165	G	C	0.0455926	0.00732595	4.86387e-10	695558
rs75979920	1	110803793	0.0139165	A	T	0.0458557	0.00727268	2.87831e-10	695558
rs57456462	1	110806418	0.0159046	A	G	0.0453355	0.0068531	3.7073e-11	695558
rs4838972	1	110806708	0.0159046	T	C	0.0452767	0.00680713	2.90391e-11	695558
rs74401639	1	110823228	0.0139165	C	T	0.0417399	0.00757601	3.59894e-08	695558
rs17025579	1	110825347	0.0119284	C	T	0.0447023	0.00810115	3.42825e-08	695558
rs4459105	1	110832093	0.0129225	A	G	0.045744	0.00811335	1.71922e-08	695558
rs77028996	1	111967597	0.0168986	T	C	-0.0508692	0.00723068	1.98989e-12	695558
rs41282514	1	111983484	0.0178926	G	C	-0.0500311	0.00754882	3.4103e-11	695558
rs12125862	1	112354879	0.0367793	C	T	-0.0413589	0.00640625	1.07485e-10	695558
rs114663531	1	112677831	0.0208748	C	T	0.0427766	0.00766867	2.43163e-08	695558
rs116440249	1	112681075	0.0208748	C	T	0.0426203	0.00766597	2.70271e-08	695558
rs115863171	1	113154229	0.0149105	T	C	0.0385022	0.00698402	3.52959e-08	695558
rs114534388	1	113202585	0.0149105	T	C	0.0402771	0.00693519	6.33575e-09	695558
rs150746416	1	114195591	0.0198807	C	A	0.0367675	0.00614081	2.13212e-09	695558
rs747448	1	114655334	0.0178926	T	C	-0.0455116	0.00563009	6.28677e-16	695558
rs113536929	1	115998012	0.0357853	G	A	0.0330916	0.00555441	2.5579e-09	695558
rs139284095	1	116351968	0.0337972	G	A	-0.042012	0.0063773	4.46557e-11	695558
rs116026551	1	116507851	0.0467197	T	C	-0.0343826	0.00583099	3.71204e-09	695558
rs114530790	1	116508511	0.0347913	C	T	-0.0384182	0.00560946	7.44554e-12	695558
rs17515267	1	116606138	0.0357853	G	A	-0.0386709	0.00522558	1.35871e-13	695558
rs79759069	1	117364809	0.0129225	T	A	-0.03568	0.00562657	2.27768e-10	695558
rs61789070	1	117495424	0.0208748	C	G	-0.0388749	0.00656058	3.11276e-09	695558
rs141008659	1	118647205	0.0218688	A	T	0.0377123	0.00629772	2.12111e-09	695558
rs12568580	1	119504673	0.05666	A	C	0.0309727	0.00555194	2.42307e-08	695558
rs12406668	1	120303055	0.0606362	C	T	-0.0270885	0.00469544	7.9689e-09	695558
rs77139473	1	120304006	0.0606362	A	G	-0.0268073	0.00468236	1.03328e-08	695558
rs12079115	1	120308275	0.055666	C	G	-0.0281474	0.0047332	2.73454e-09	695558
rs56868468	1	147155518	0.0178926	G	T	0.0416697	0.00715448	5.73566e-09	695558
rs78010317	1	147262276	0.0248509	A	G	-0.0373517	0.0063735	4.61555e-09	695558
rs370300625	1	147398918	0.0149105	G	T	-0.0384879	0.00703224	4.42336e-08	695558
rs190210305	1	147811259	0.0119284	G	A	-0.0421243	0.00770637	4.59864e-08	695558
rs142407416	1	150522712	0.0119284	C	T	-0.0445439	0.00745086	2.25407e-09	695558
rs3811411	1	151511268	0.188867	T	G	-0.0212339	0.00378518	2.0263e-08	695558
rs4970957	1	151517388	0.188867	A	G	-0.0213577	0.0037774	1.56692e-08	695558
rs151288460	1	151587185	0.0238569	T	G	0.0360687	0.00563711	1.56978e-10	695558
rs61814884	1	151976836	0.0208748	A	G	0.0348864	0.00582615	2.12575e-09	695558
rs140371183	1	152098428	0.0188867	A	G	0.0347512	0.00624362	2.60836e-08	695558
rs61816766	1	152319572	0.0198807	T	C	0.03736	0.00579911	1.17619e-10	695558
rs192027207	1	153997664	0.0139165	A	G	-0.0472985	0.00717768	4.40822e-11	695558
rs146954548	1	153997684	0.0139165	G	A	-0.0465921	0.00732936	2.05848e-10	695558
rs141372821	1	154044909	0.0159046	T	C	-0.045931	0.00676586	1.13192e-11	695558
rs142091750	1	154165153	0.0139165	C	T	-0.0473759	0.00708934	2.34579e-11	695558
rs79505546	1	154212458	0.0109344	C	T	-0.0450746	0.00765324	3.87105e-09	695558
rs149681784	1	155301642	0.0238569	C	T	-0.0371752	0.00605521	8.28484e-10	695558
rs148838862	1	155385138	0.0238569	A	T	-0.036802	0.0060354	1.0761e-09	695558
rs79133443	1	155473756	0.0337972	C	A	-0.0309741	0.00551958	2.00372e-08	695558
rs148794484	1	155533153	0.0328032	G	A	-0.0310684	0.00554596	2.11911e-08	695558
rs75017191	1	155563104	0.0347913	A	C	-0.0297422	0.00522479	1.25174e-08	695558
rs143313487	1	155637899	0.0357853	C	T	-0.0304483	0.00517162	3.9193e-09	695558
rs111672099	1	157375289	0.0407555	G	A	0.0379603	0.00588698	1.13209e-10	695558
rs72710041	1	157806486	0.0337972	C	T	0.0329379	0.0058236	1.54999e-08	695558
rs57491387	1	157866883	0.0367793	C	T	-0.0326849	0.00589959	3.02115e-08	695558
rs12038233	1	157870465	0.0367793	T	A	-0.0326968	0.00588481	2.7582e-08	695558
rs57051195	1	157879792	0.0367793	A	G	-0.0329873	0.00582193	1.46135e-08	695558
rs74119408	1	157881834	0.0367793	A	T	-0.0330187	0.00581203	1.33832e-08	695558
rs77959153	1	157882283	0.0367793	A	T	-0.0330155	0.00581006	1.32762e-08	695558
rs80264016	1	157887227	0.0367793	A	G	-0.0329182	0.00579156	1.31722e-08	695558
rs73009198	1	157890495	0.0377734	C	A	-0.0321101	0.00571361	1.91035e-08	695558
rs72702909	1	158742940	0.0367793	C	A	0.0381917	0.00611384	4.19062e-10	695558
rs76374060	1	158827484	0.0298211	A	G	-0.0374273	0.00686193	4.91543e-08	695558
rs139934569	1	159012071	0.0109344	T	C	-0.054332	0.00735534	1.50467e-13	695558
rs114305292	1	161113788	0.0109344	G	A	0.0458437	0.00755844	1.31759e-09	695558
rs142352313	1	161128107	0.0109344	C	T	0.0458023	0.00763748	2.00948e-09	695558
rs112462458	1	161841018	0.0188867	G	T	0.0384129	0.006602	5.94211e-09	695558
rs12135228	1	164654897	0.0208748	C	G	-0.0470076	0.0086142	4.84278e-08	695558
rs111916854	1	165303462	0.0198807	T	C	0.0421184	0.00679885	5.83125e-10	695558
rs11585036	1	165346666	0.0218688	A	G	-0.0368046	0.00631738	5.6796e-09	695558
rs61800571	1	165347275	0.0218688	G	A	-0.0357299	0.0064642	3.25097e-08	695558
rs6667343	1	165348917	0.0218688	G	A	-0.0368526	0.00632401	5.62924e-09	695558
rs7354912	1	165353929	0.0248509	G	A	-0.0371074	0.00625494	2.9838e-09	695558
rs185905	1	165380027	0.0218688	C	T	-0.041452	0.00604065	6.78213e-12	695558
rs4528097	1	166038795	0.0805169	G	C	0.0230895	0.00416267	2.90963e-08	695558
rs12123986	1	167473344	0.0139165	C	T	-0.043282	0.00788286	4.00475e-08	695558
rs147145243	1	167647194	0.0149105	G	A	0.0443067	0.00731177	1.36428e-09	695558
rs141742946	1	167681272	0.0119284	G	A	-0.0490439	0.00824859	2.75218e-09	695558
rs151216675	1	167892510	0.027833	C	G	-0.0433755	0.00642363	1.45325e-11	695558
rs139281402	1	168001799	0.0248509	T	C	-0.0444044	0.00705629	3.11628e-10	695558
rs61802613	1	168596770	0.0129225	T	C	-0.0446607	0.00718615	5.13788e-10	695558
rs115305638	1	169060946	0.0168986	A	G	-0.0456982	0.00736429	5.45674e-10	695558
rs115977231	1	169066729	0.0178926	G	A	-0.0468316	0.0073734	2.13319e-10	695558
rs113500703	1	169339486	0.0139165	A	G	-0.0395503	0.00661231	2.21343e-09	695558
rs111704584	1	169464006	0.0159046	G	A	-0.0404209	0.00636972	2.21284e-10	695558
rs7471431	1	171143953	0.0178926	A	G	-0.0403461	0.00663729	1.21158e-09	695558
rs116310590	1	171674111	0.0318091	T	C	-0.039214	0.00643645	1.11171e-09	695558
rs144409768	1	171883190	0.0357853	A	G	0.0359862	0.00519076	4.12759e-12	695558
rs114780788	1	171894757	0.0884692	G	T	0.0265126	0.00464212	1.1211e-08	695558
rs140563072	1	172038453	0.0119284	A	G	0.0387213	0.0066441	5.61184e-09	695558
rs1234311	1	173106566	0.0218688	G	A	0.0419506	0.00730188	9.18234e-09	695558
rs1234308	1	173109507	0.0228628	G	C	0.0405997	0.00742797	4.60858e-08	695558
rs765423	1	175191146	0.0139165	G	C	-0.0441349	0.00689973	1.58855e-10	695558
rs78025620	1	175443498	0.0298211	A	G	-0.0351163	0.00623524	1.78231e-08	695558
rs75040733	1	175450299	0.0298211	G	A	-0.0352971	0.00625687	1.6873e-08	695558
rs143951574	1	178222857	0.0149105	G	A	0.0419791	0.00653225	1.30633e-10	695558
rs115020226	1	178253504	0.0159046	C	T	0.0414542	0.00606845	8.42645e-12	695558
rs113860084	1	178266673	0.028827	C	T	0.0395904	0.00724288	4.59992e-08	695558
rs61815313	1	178549672	0.0576541	C	T	-0.03342	0.00515228	8.7883e-11	695558
rs11580572	1	178569101	0.05666	A	G	-0.0317973	0.00562995	1.62441e-08	695558
rs61811561	1	180261366	0.027833	G	A	0.0450487	0.00779004	7.34404e-09	695558
rs61811564	1	180276958	0.027833	C	T	0.0440876	0.00774594	1.25777e-08	695558
rs150722112	1	181007855	0.0218688	A	G	-0.0401135	0.00719888	2.51557e-08	695558
rs16858983	1	182419640	0.101392	T	A	-0.0226347	0.00412599	4.11445e-08	695558
rs78873744	1	183105105	0.0218688	G	A	0.0372046	0.00651869	1.1473e-08	695558
rs35953580	1	183546520	0.0188867	G	T	0.0402955	0.00733715	3.9746e-08	695558
rs59153811	1	183847718	0.0228628	T	C	-0.0390823	0.00683173	1.06086e-08	695558
rs76296745	1	183899609	0.0387674	G	A	-0.0354746	0.0061354	7.38396e-09	695558
rs113050569	1	184191982	0.0964215	C	G	0.0249978	0.00433319	7.97835e-09	695558
rs113136857	1	184253333	0.0218688	G	T	0.0356105	0.00641564	2.84725e-08	695558
rs75782164	1	184781516	0.0149105	C	T	-0.0403709	0.00738519	4.59095e-08	695558
rs144681088	1	184782501	0.0149105	A	G	-0.0405771	0.00734525	3.30887e-08	695558
rs112028214	1	185036383	0.0208748	G	A	0.0410768	0.0070434	5.47816e-09	695558
rs150350158	1	185347017	0.0168986	G	A	0.0421905	0.00687576	8.45603e-10	695558
rs372354901	1	185348543	0.0168986	G	T	0.0422841	0.0068708	7.54712e-10	695558
rs140112801	1	185349982	0.0168986	T	C	0.0411897	0.00733636	1.97179e-08	695558
rs145963628	1	185350523	0.0168986	G	A	0.0422997	0.0068652	7.20786e-10	695558
rs140471484	1	185351970	0.0168986	A	G	0.0422688	0.00685869	7.14667e-10	695558
rs75050011	1	185353972	0.0168986	A	T	0.0420817	0.0069002	1.06987e-09	695558
rs80023976	1	185354504	0.0168986	T	C	0.0420932	0.0068984	1.04824e-09	695558
rs143409599	1	185357473	0.0168986	A	T	0.0415331	0.00662812	3.6999e-10	695558
rs73052301	1	185361290	0.0228628	A	G	0.0390116	0.00567152	6.04799e-12	695558
rs140263041	1	185361768	0.0129225	C	A	0.0426031	0.00649678	5.46916e-11	695558
rs76055398	1	185364554	0.0168986	A	G	0.0422405	0.00687496	8.04151e-10	695558
rs76293238	1	185364928	0.0168986	G	T	0.0423483	0.00685666	6.56491e-10	695558
rs79788955	1	185365526	0.0168986	T	C	0.0422501	0.00688917	8.63283e-10	695558
rs74886562	1	185369330	0.0168986	C	T	0.042441	0.0068714	6.55466e-10	695558
rs75767859	1	185370322	0.0168986	C	T	0.0424429	0.00686192	6.19946e-10	695558
rs4650680	1	185374569	0.0168986	G	A	0.0430147	0.00678107	2.2482e-10	695558
rs181480219	1	187112133	0.0337972	C	T	-0.0387765	0.00635829	1.07012e-09	695558
rs114233029	1	188310869	0.0258449	G	A	0.0351	0.00622228	1.69044e-08	695558
rs111721974	1	188671290	0.0188867	C	T	-0.0417607	0.00760426	3.97972e-08	695558
rs79805258	1	189431847	0.0129225	G	C	-0.0411168	0.00722196	1.24605e-08	695558
rs145493745	1	189759254	0.0178926	C	T	-0.0389489	0.00645804	1.62879e-09	695558
rs72739845	1	189810803	0.026839	C	A	0.0348653	0.0061835	1.71594e-08	695558
rs75787256	1	190482184	0.0497018	G	T	-0.0279115	0.00507317	3.75947e-08	695558
rs77041745	1	190516570	0.0387674	C	T	-0.0340809	0.00621352	4.1355e-08	695558
rs7537986	1	190518072	0.0497018	G	A	-0.0283598	0.00502609	1.67578e-08	695558
rs10159191	1	191321186	0.0864811	A	G	0.0226582	0.00406436	2.47735e-08	695558
rs73057237	1	191394203	0.0785288	G	C	0.0243407	0.0043027	1.53986e-08	695558
rs115697574	1	191492655	0.0318091	G	A	0.0426103	0.00661491	1.18262e-10	695558
rs151146250	1	191589529	0.0318091	C	T	0.0423153	0.00606679	3.06071e-12	695558
rs146627098	1	191593984	0.0318091	A	G	0.0427776	0.00603193	1.32317e-12	695558
rs147082784	1	191849281	0.0337972	G	A	0.0406489	0.00539137	4.71325e-14	695558
rs75216826	1	191920792	0.0218688	T	A	-0.0403221	0.00730749	3.43045e-08	695558
rs79663897	1	191922512	0.0218688	C	T	-0.0400963	0.00733319	4.55704e-08	695558
rs74360869	1	191927588	0.0218688	C	A	-0.0401924	0.00732075	4.01457e-08	695558
rs75235976	1	191929412	0.0218688	T	A	-0.0404124	0.00725302	2.52109e-08	695558
rs112158205	1	191931448	0.0218688	A	G	-0.0427797	0.00689378	5.45044e-10	695558
rs12097088	1	191941410	0.0208748	T	C	-0.0457154	0.00706371	9.68002e-11	695558
rs112900938	1	191942235	0.0208748	G	A	-0.0452652	0.00726408	4.62368e-10	695558
rs75264734	1	191945972	0.0208748	C	A	-0.0457006	0.00706962	1.01729e-10	695558
rs73057150	1	191952172	0.0208748	A	G	-0.0456744	0.00712041	1.41215e-10	695558
rs73057158	1	191955209	0.0208748	A	G	-0.045759	0.00709113	1.09662e-10	695558
rs79938841	1	192581982	0.0178926	T	C	0.046427	0.00744168	4.40996e-10	695558
rs142892175	1	195445320	0.0248509	A	G	-0.0396718	0.00557801	1.14216e-12	695558
rs143275940	1	195552184	0.0228628	G	A	-0.0382252	0.00569416	1.90591e-11	695558
rs12130214	1	195619403	0.027833	G	A	0.0439339	0.00724287	1.31285e-09	695558
rs72644137	1	195631311	0.0467197	T	C	0.0388113	0.00627341	6.14625e-10	695558
rs12138108	1	195637915	0.0248509	G	A	0.0466396	0.00667092	2.71987e-12	695558
rs12122249	1	195659664	0.0467197	G	T	0.0384477	0.00637866	1.66455e-09	695558
rs12119702	1	195659696	0.0467197	T	C	0.0383914	0.00631762	1.22543e-09	695558
rs6428317	1	195923004	0.0129225	A	G	-0.0406087	0.00678011	2.10634e-09	695558
rs61820755	1	196441927	0.106362	T	C	-0.0273486	0.00440979	5.58255e-10	695558
rs61819887	1	196545857	0.0666004	G	A	-0.0313358	0.00490483	1.67235e-10	695558
rs138704248	1	198534375	0.0198807	T	C	-0.0477876	0.00683139	2.64699e-12	695558
rs141075349	1	199694814	0.0407555	G	C	0.030965	0.00455482	1.05863e-11	695558
rs185131047	1	199694819	0.0407555	G	A	0.0312047	0.00449303	3.78132e-12	695558
rs2553735	1	199816095	0.0258449	C	A	0.033234	0.00567524	4.74226e-09	695558
rs2737622	1	200108546	0.030815	T	C	-0.0487675	0.00708333	5.78599e-12	695558
rs2737623	1	200111846	0.029821	T	C	-0.051609	0.00757711	9.68093e-12	695558
rs7537087	1	200113244	0.032803	A	T	-0.0470214	0.00851358	3.33049e-08	695558
rs2737624	1	200113663	0.032803	T	C	-0.0473457	0.00836706	1.52629e-08	695558
rs2816965	1	200115407	0.058648	A	G	-0.0303825	0.00531943	1.11913e-08	695558
rs2816964	1	200117310	0.05666	C	T	-0.0332525	0.00509941	6.99129e-11	695558
rs148314332	1	200694473	0.0238569	C	G	0.0340398	0.00614875	3.0935e-08	695558
rs150724764	1	201803598	0.0149105	G	A	-0.0521867	0.00849274	8.00332e-10	695558
rs140409943	1	201946448	0.0337972	C	T	-0.0419143	0.00683866	8.84221e-10	695558
rs114412642	1	202511853	0.0109344	C	T	0.0583243	0.0062819	1.62475e-20	695558
rs12564942	1	203214009	0.0437376	C	T	-0.0331175	0.00488726	1.23291e-11	695558
rs138912256	1	203370517	0.0188867	A	G	-0.0408541	0.00618971	4.1026e-11	695558
rs149218107	1	203374788	0.0188867	T	C	-0.0391948	0.00631636	5.45979e-10	695558
rs114430739	1	203388567	0.0129225	C	T	-0.0431872	0.00591618	2.88115e-13	695558
rs139878705	1	203400116	0.0208748	C	T	-0.0400701	0.00618258	9.10382e-11	695558
rs144764382	1	203404528	0.0208748	G	C	-0.0398311	0.0061254	7.89375e-11	695558
rs145727604	1	203417518	0.0178926	G	T	-0.0393343	0.00630317	4.36453e-10	695558
rs139826451	1	203429918	0.0178926	G	T	-0.0400656	0.00587208	8.91154e-12	695558
rs116934163	1	203544455	0.0119284	T	C	0.0524981	0.00848022	5.99154e-10	695558
rs36110196	1	203706932	0.0178926	C	A	0.0369871	0.00581598	2.02342e-10	695558
rs79653359	1	203925409	0.0417495	A	C	-0.0343075	0.00546561	3.45196e-10	695558
rs142259865	1	205380554	0.0139165	G	C	0.0403603	0.0073776	4.48369e-08	695558
rs150107207	1	205524657	0.027833	T	C	-0.0298994	0.00547225	4.65969e-08	695558
rs61817215	1	206740801	0.0159046	T	C	0.0375323	0.00647243	6.67915e-09	695558
rs17013239	1	206810721	0.0337972	T	A	0.0345686	0.00506105	8.47227e-12	695558
rs17013564	1	206820446	0.0347913	C	T	0.0334683	0.00509461	5.05329e-11	695558
rs72758913	1	207034160	0.0119284	G	T	0.0410426	0.00716668	1.0231e-08	695558
rs2232363	1	207042033	0.0298211	G	A	0.039242	0.00597974	5.29186e-11	695558
rs79487632	1	207149364	0.0308151	C	A	0.0411863	0.00516426	1.52072e-15	695558
rs61815033	1	207181668	0.0596421	C	T	0.0322746	0.00454812	1.2818e-12	695558
rs148855767	1	207221144	0.0298211	T	G	-0.0416728	0.00657176	2.28005e-10	695558
rs114895372	1	207230003	0.0347913	C	T	0.0397792	0.00480187	1.19012e-16	695558
rs148838761	1	207235002	0.028827	G	T	-0.0422996	0.00675415	3.78254e-10	695558
rs79965342	1	207284967	0.0298211	A	T	0.0405805	0.00486491	7.33813e-17	695558
rs2808472	1	207312228	0.015905	G	T	0.0396128	0.00702521	1.7137e-08	695558
rs56138454	1	208409226	0.0119284	G	A	0.0431854	0.00772078	2.22665e-08	695558
rs116837393	1	208624751	0.0467197	C	T	0.0314695	0.00484137	8.02496e-11	695558
rs113066334	1	208931737	0.0149105	G	A	-0.0423059	0.00708779	2.38939e-09	695558
rs77027094	1	209056897	0.0218688	C	T	-0.0357821	0.00592079	1.50845e-09	695558
rs4844475	1	209593193	0.042744	A	G	-0.0315736	0.00519965	1.26117e-09	695558
rs149320001	1	210558400	0.0119284	C	T	0.0380396	0.00670448	1.397e-08	695558
rs144854914	1	211072012	0.0526839	A	G	-0.0269838	0.00488794	3.38095e-08	695558
rs145817804	1	212823393	0.0457256	G	A	0.0349601	0.00595764	4.40796e-09	695558
rs189239018	1	213688833	0.0387674	C	T	-0.0403772	0.00572536	1.75939e-12	695558
rs79362385	1	213700561	0.0347913	G	A	-0.0399402	0.00587736	1.07862e-11	695558
rs78001230	1	213725424	0.0646123	A	G	-0.0305321	0.00486368	3.43913e-10	695558
rs79861752	1	213729911	0.0646123	G	T	-0.0308477	0.00481795	1.52685e-10	695558
rs75836545	1	213738182	0.0656064	C	T	-0.0306805	0.00477675	1.33721e-10	695558
rs12403789	1	213776180	0.0636183	G	T	-0.0302698	0.00498325	1.24526e-09	695558
rs57880156	1	214631478	0.0994036	A	G	-0.0232984	0.00417359	2.37298e-08	695558
rs61819600	1	214634172	0.0994036	T	G	-0.0230895	0.00420753	4.07269e-08	695558
rs146217406	1	214641814	0.100398	A	G	-0.0233646	0.00420719	2.80009e-08	695558
rs76065572	1	214641999	0.100398	G	C	-0.0233358	0.0042085	2.9409e-08	695558
rs74139884	1	214642315	0.100398	T	C	-0.0233879	0.00421147	2.80204e-08	695558
rs74139885	1	214642399	0.100398	A	G	-0.0233896	0.00421189	2.80449e-08	695558
rs61819616	1	214643593	0.100398	C	T	-0.0234066	0.00421553	2.81678e-08	695558
rs61819617	1	214643606	0.100398	A	G	-0.0234093	0.00421646	2.82607e-08	695558
rs61819618	1	214643873	0.100398	C	T	-0.0233996	0.00421755	2.88705e-08	695558
rs61819619	1	214643956	0.0477137	T	C	-0.0280248	0.00504956	2.85763e-08	695558
rs61819620	1	214644004	0.100398	G	A	-0.0233902	0.00421898	2.95555e-08	695558
rs61819621	1	214644108	0.100398	T	C	-0.023353	0.00415093	1.84454e-08	695558
rs61819622	1	214644225	0.100398	G	A	-0.0236732	0.00422407	2.09026e-08	695558
rs61819623	1	214644271	0.100398	C	G	-0.0235999	0.00421949	2.23103e-08	695558
rs61819624	1	214644454	0.100398	T	C	-0.0234482	0.00421673	2.68615e-08	695558
rs61819625	1	214644554	0.100398	T	C	-0.0233688	0.00422297	3.13504e-08	695558
rs74139887	1	214644601	0.100398	A	C	-0.0233656	0.0042279	3.26625e-08	695558
rs10159464	1	214644989	0.100398	G	A	-0.0233618	0.0042276	3.27604e-08	695558
rs10158378	1	214645042	0.100398	C	T	-0.0232861	0.00422488	3.55464e-08	695558
rs10159086	1	214645130	0.100398	A	C	-0.0233292	0.00422658	3.397e-08	695558
rs10158490	1	214645263	0.100398	C	A	-0.0233332	0.00422692	3.38725e-08	695558
rs61819626	1	214645288	0.0477137	T	C	-0.0281778	0.00505229	2.44376e-08	695558
rs61819627	1	214645649	0.100398	C	T	-0.023348	0.00422691	3.32005e-08	695558
rs74139888	1	214645682	0.100398	G	A	-0.0233793	0.00422332	3.09867e-08	695558
rs61819628	1	214645748	0.100398	G	A	-0.0232688	0.00421594	3.40458e-08	695558
rs61819629	1	214645757	0.100398	C	T	-0.0232025	0.00425043	4.79248e-08	695558
rs74139889	1	214646126	0.101392	C	G	-0.0233279	0.00420853	2.97349e-08	695558
rs61819632	1	214648076	0.101392	A	G	-0.0232497	0.00421798	3.54707e-08	695558
rs56230786	1	214648460	0.101392	T	C	-0.0232544	0.0042158	3.46772e-08	695558
rs61819634	1	214648484	0.0487078	T	G	-0.0274715	0.00502477	4.57141e-08	695558
rs60798187	1	214648541	0.101392	C	A	-0.0232909	0.00421812	3.35859e-08	695558
rs58530653	1	214648729	0.101392	A	G	-0.0232469	0.00421353	3.4443e-08	695558
rs61819637	1	214649221	0.101392	A	C	-0.0231437	0.00423282	4.55988e-08	695558
rs61819639	1	214653666	0.0477137	T	C	-0.027989	0.00505436	3.06641e-08	695558
rs139529588	1	215476077	0.0159046	C	T	-0.0424961	0.00759592	2.21145e-08	695558
rs138452403	1	216823971	0.027833	C	T	-0.0330388	0.0060591	4.95929e-08	695558
rs80056422	1	218097966	0.0487078	A	T	-0.0314939	0.00531804	3.17884e-09	695558
rs10495085	1	218105019	0.0666004	C	T	-0.0279195	0.00496375	1.8585e-08	695558
rs12073229	1	218206795	0.0347913	G	A	-0.0368794	0.00597329	6.65654e-10	695558
rs4846260	1	218218139	0.0367793	G	C	-0.0355364	0.00637717	2.51189e-08	695558
rs11804314	1	218231421	0.0367793	C	T	-0.0356519	0.0062835	1.3959e-08	695558
rs11118027	1	218231896	0.0377734	A	G	-0.0355626	0.00628143	1.50017e-08	695558
rs61826437	1	218232219	0.0367793	T	C	-0.0356709	0.00626912	1.27083e-08	695558
rs61826439	1	218240682	0.0347913	A	C	-0.0360381	0.00612645	4.04406e-09	695558
rs12126697	1	218242731	0.0367793	A	G	-0.0356888	0.00627613	1.2972e-08	695558
rs17047306	1	218243697	0.0367793	C	T	-0.0358725	0.00627757	1.10098e-08	695558
rs56988092	1	218251784	0.0337972	T	C	-0.0376946	0.00577015	6.46014e-11	695558
rs75729704	1	218284063	0.0119284	A	T	-0.0437253	0.00716141	1.02361e-09	695558
rs142767264	1	218288526	0.0119284	G	A	-0.0429474	0.00775546	3.06486e-08	695558
rs80230142	1	218388732	0.0328032	G	T	-0.0423974	0.00774517	4.39874e-08	695558
rs117620583	1	219573971	0.0377734	G	A	0.0377949	0.00665788	1.3731e-08	695558
rs115054901	1	221609644	0.0178926	T	C	-0.0353732	0.00613523	8.13747e-09	695558
rs78554848	1	222492691	0.0218688	T	C	-0.037969	0.0061245	5.66339e-10	695558
rs5744118	1	223313616	0.0387674	T	C	0.0339042	0.00505973	2.07303e-11	695558
rs5744117	1	223313617	0.0367793	G	A	0.0341991	0.00512906	2.59808e-11	695558
rs5744116	1	223313621	0.0367793	G	T	0.0341562	0.00513375	2.86675e-11	695558
rs5744115	1	223313622	0.0367793	C	T	0.0340122	0.00513313	3.44873e-11	695558
rs35487290	1	223374252	0.0387674	C	T	0.0328907	0.00526888	4.30781e-10	695558
rs116485596	1	223519678	0.0467197	T	C	0.030565	0.00524352	5.57234e-09	695558
rs182644570	1	224491120	0.0228628	G	C	0.0373435	0.00589714	2.41263e-10	695558
rs148609962	1	224527319	0.0208748	A	C	0.0408217	0.00731263	2.37291e-08	695558
rs115583619	1	224710626	0.0198807	G	A	0.0389979	0.00619875	3.14922e-10	695558
rs75382275	1	224730397	0.0208748	G	C	0.0377904	0.00627109	1.67936e-09	695558
rs41271539	1	224753353	0.0417495	T	A	0.0280017	0.00457616	9.41464e-10	695558
rs116449248	1	224762569	0.0397614	C	T	0.0289594	0.00462492	3.81037e-10	695558
rs80094541	1	224771216	0.0208748	G	T	0.0363997	0.006653	4.47083e-08	695558
rs16849875	1	224776820	0.0437376	G	A	0.0288416	0.00457041	2.78148e-10	695558
rs16850015	1	224787159	0.0447316	A	G	0.0285816	0.00458676	4.62481e-10	695558
rs16850250	1	224804649	0.0407555	G	A	0.0286328	0.00461405	5.44988e-10	695558
rs79130477	1	224811063	0.0407555	A	T	0.0286038	0.00462091	6.01346e-10	695558
rs77305346	1	224812101	0.0407555	A	G	0.0286666	0.00461424	5.21002e-10	695558
rs76585821	1	224812701	0.0407555	A	C	0.0287404	0.00459323	3.92159e-10	695558
rs138180668	1	224813072	0.0407555	A	G	0.0286178	0.00461042	5.39347e-10	695558
rs140619678	1	224813135	0.0407555	A	G	0.0285452	0.00460974	5.92694e-10	695558
rs78063337	1	224813696	0.0407555	C	G	0.0285483	0.0046104	5.93486e-10	695558
rs76854023	1	224813712	0.0407555	C	T	0.0285384	0.00461364	6.18443e-10	695558
rs76653941	1	224813776	0.0407555	T	C	0.0284732	0.0046096	6.53602e-10	695558
rs12131256	1	224819977	0.0447316	G	A	0.0275388	0.00475148	6.79812e-09	695558
rs145014397	1	227117180	0.0208748	G	T	0.0308248	0.00516766	2.44723e-09	695558
rs78642543	1	227989136	0.0487078	A	G	-0.0294733	0.00472029	4.26595e-10	695558
rs77585876	1	227989515	0.0487078	A	C	-0.0289582	0.00476186	1.19232e-09	695558
rs7548859	1	227994297	0.0487078	A	G	-0.0291118	0.00476405	9.91717e-10	695558
rs78715898	1	228002897	0.0487078	C	T	-0.0291592	0.00477692	1.03326e-09	695558
rs80045078	1	228006297	0.0487078	T	C	-0.0283381	0.00484254	4.85969e-09	695558
rs79227474	1	228006356	0.0487078	G	A	-0.0288727	0.00478122	1.55279e-09	695558
rs12566153	1	228008288	0.0497018	C	T	-0.0288974	0.0047557	1.22933e-09	695558
rs7518148	1	228018501	0.0497018	C	T	-0.0287972	0.00478448	1.75627e-09	695558
rs4335375	1	228021134	0.0506958	G	A	-0.0272904	0.0049097	2.72162e-08	695558
rs4579752	1	228021257	0.0506958	A	G	-0.0270932	0.00490919	3.41173e-08	695558
rs4639813	1	228021622	0.0506958	T	C	-0.0270821	0.00490952	3.46331e-08	695558
rs13375375	1	228023251	0.0506958	A	G	-0.0270386	0.00492049	3.9048e-08	695558
rs11804604	1	228026608	0.0506958	G	A	-0.027129	0.00491047	3.30005e-08	695558
rs12567098	1	228027243	0.0487078	C	T	-0.0273981	0.00494245	2.96625e-08	695558
rs12565154	1	228027310	0.0487078	G	A	-0.0273933	0.00494475	3.02682e-08	695558
rs12567117	1	228027439	0.0477137	C	T	-0.0284881	0.00484287	4.04156e-09	695558
rs16848158	1	228027564	0.0487078	T	C	-0.0270825	0.00496785	4.99307e-08	695558
rs79416295	1	228956680	0.0367793	C	A	0.0381413	0.00584601	6.8308e-11	695558
rs116598757	1	228983628	0.0298211	A	G	0.0401138	0.00662877	1.43534e-09	695558
rs75343021	1	228986483	0.0367793	C	T	0.0385064	0.00606693	2.19646e-10	695558
rs140488759	1	229352559	0.0109344	C	T	-0.0462167	0.00809978	1.15714e-08	695558
rs77354825	1	229794223	0.0258449	T	C	0.0404835	0.00583855	4.0959e-12	695558
rs145877557	1	229831790	0.0159046	G	A	0.0397043	0.00696368	1.18672e-08	695558
rs12124639	1	231734501	0.0248509	G	A	-0.0368239	0.00589691	4.24876e-10	695558
rs77824118	1	231780288	0.0248509	G	A	-0.0364916	0.00592223	7.19204e-10	695558
rs12134895	1	231812523	0.0298211	C	T	-0.0354642	0.00532562	2.75369e-11	695558
rs115763962	1	232058875	0.0387674	A	C	-0.0326819	0.00574433	1.27479e-08	695558
rs80231137	1	232572362	0.0218688	C	T	-0.038204	0.00628691	1.22641e-09	695558
rs142169857	1	232572894	0.0218688	G	A	-0.0389463	0.00599824	8.41692e-11	695558
rs80345661	1	233849936	0.0188867	T	G	0.0456268	0.00546763	7.12741e-17	695558
rs115428488	1	233949625	0.0159046	G	A	0.0439065	0.00564038	7.00901e-15	695558
rs72756103	1	234157478	0.0328032	C	T	-0.0391246	0.00617059	2.29036e-10	695558
rs144572064	1	234188948	0.0367793	T	C	-0.0398566	0.00567541	2.17645e-12	695558
rs76139659	1	234574682	0.0168986	T	C	0.036353	0.00655375	2.9078e-08	695558
rs12143488	1	234703136	0.0188867	A	G	-0.0444085	0.00810982	4.35301e-08	695558
rs78351223	1	234973128	0.0337972	T	C	0.0346233	0.00554241	4.18482e-10	695558
rs12755406	1	234993406	0.0487078	A	G	0.0300259	0.00487788	7.48303e-10	695558
rs60086105	1	235022547	0.0318091	C	T	0.0303182	0.00554914	4.66598e-08	695558
rs7532083	1	235042641	0.0347913	C	T	0.0311933	0.00560178	2.5699e-08	695558
rs12046829	1	235043611	0.0337972	T	C	0.0310354	0.00563579	3.65352e-08	695558
rs10495357	1	235044007	0.0337972	C	T	0.0311838	0.00563017	3.04732e-08	695558
rs16841127	1	235044790	0.0328032	G	A	0.0321965	0.00561107	9.57828e-09	695558
rs7534411	1	235048665	0.0328032	C	A	0.0317871	0.00563672	1.70746e-08	695558
rs12024483	1	235051704	0.0328032	G	A	0.0316707	0.00571078	2.92664e-08	695558
rs138408439	1	235620526	0.0119284	G	C	-0.0385182	0.00662616	6.13434e-09	695558
rs139239576	1	235683201	0.0109344	G	A	-0.0402846	0.00628104	1.42043e-10	695558
rs112939197	1	235729390	0.0218688	G	A	0.0395199	0.00684919	7.92645e-09	695558
rs2564765	1	236891896	0.311133	T	A	-0.0168468	0.00304569	3.17777e-08	695558
rs2564764	1	236892000	0.311133	T	A	-0.0168628	0.00304481	3.05614e-08	695558
rs819639	1	236893599	0.310139	G	A	-0.0169155	0.0030209	2.14996e-08	695558
rs819640	1	236894647	0.311133	G	A	-0.0168327	0.00302143	2.53143e-08	695558
rs819641	1	236895089	0.310139	A	G	-0.0167092	0.00302971	3.48566e-08	695558
rs707206	1	236895285	0.310139	T	G	-0.0169461	0.00303263	2.29813e-08	695558
rs115303770	1	237284996	0.0119284	C	T	-0.0406434	0.0063825	1.91577e-10	695558
rs78538843	1	237365041	0.0168986	C	T	0.0410274	0.00587334	2.84123e-12	695558
rs76159256	1	237538613	0.0119284	C	A	-0.0499448	0.00816855	9.69942e-10	695558
rs148323239	1	237562996	0.0178926	G	C	-0.0382475	0.00663468	8.17581e-09	695558
rs116074106	1	237645908	0.0248509	G	A	-0.0344536	0.00603552	1.13993e-08	695558
rs16835305	1	237646357	0.027833	C	T	-0.0378347	0.00519679	3.32861e-13	695558
rs73110419	1	237646661	0.0298211	A	C	-0.0369967	0.00517237	8.50533e-13	695558
rs115111383	1	237651680	0.026839	C	G	-0.0381922	0.00544338	2.27887e-12	695558
rs76555905	1	237652365	0.026839	T	G	-0.0376915	0.00542776	3.80578e-12	695558
rs112782987	1	237652822	0.0318091	C	T	-0.034252	0.00528884	9.40143e-11	695558
rs115546154	1	237653484	0.026839	G	T	-0.0379621	0.00536979	1.55412e-12	695558
rs72549414	1	237655173	0.0258449	A	T	-0.0377708	0.00568038	2.94415e-11	695558
rs148007211	1	237657585	0.0218688	C	T	-0.0431815	0.00554475	6.81763e-15	695558
rs113822672	1	237659607	0.0238569	C	T	-0.0433084	0.00577524	6.43172e-14	695558
rs10495398	1	237660894	0.0228628	G	A	-0.0403156	0.00583054	4.69371e-12	695558
rs12075439	1	237669646	0.0318091	G	A	-0.0402658	0.00593718	1.18538e-11	695558
rs16835331	1	237671043	0.0596421	C	T	-0.0289066	0.00429033	1.60999e-11	695558
rs78157830	1	237671180	0.0238569	G	T	-0.0429333	0.00570879	5.45397e-14	695558
rs113465376	1	237672027	0.0238569	G	C	-0.0422707	0.005976	1.51172e-12	695558
rs75870187	1	237674537	0.0238569	C	T	-0.0415939	0.00574715	4.57667e-13	695558
rs78276630	1	240015622	0.0337972	G	A	-0.0371659	0.00656574	1.50866e-08	695558
rs72762583	1	240190732	0.0328032	G	A	0.0283651	0.00519495	4.75778e-08	695558
rs35136065	1	240538628	0.0437376	G	A	-0.0329998	0.00502742	5.23924e-11	695558
rs71646900	1	240560464	0.0447316	A	G	-0.0328648	0.00501232	5.49694e-11	695558
rs75760213	1	240585914	0.027833	A	G	-0.0372711	0.0062191	2.05994e-09	695558
rs72767984	1	240610200	0.0218688	C	T	-0.0417701	0.00575989	4.1099e-13	695558
rs150886210	1	241231479	0.0139165	T	C	-0.0485811	0.00655801	1.28308e-13	695558
rs12726573	1	241353749	0.0129225	T	C	-0.0431397	0.00726886	2.94095e-09	695558
rs35124939	1	241381967	0.0258449	C	T	-0.0418483	0.0063321	3.87164e-11	695558
rs186292857	1	242185027	0.0188867	A	G	-0.0408867	0.00686891	2.64189e-09	695558
rs12131190	1	242207121	0.0109344	G	A	-0.0420961	0.00690146	1.06336e-09	695558
rs145556649	1	242259832	0.0139165	C	T	-0.0476509	0.00689383	4.775e-12	695558
rs78386783	1	242715568	0.0685885	C	A	-0.0271017	0.00449221	1.60895e-09	695558
rs78575331	1	242736335	0.0685885	G	T	-0.0273006	0.00451522	1.48167e-09	695558
rs115414120	1	242736537	0.0685885	A	C	-0.0274296	0.00453299	1.43859e-09	695558
rs77216592	1	242740498	0.0685885	G	T	-0.027161	0.00453258	2.06762e-09	695558
rs75016651	1	242743969	0.0675944	G	C	-0.0264097	0.00456739	7.37169e-09	695558
rs115482823	1	242785356	0.0149105	C	T	0.0442697	0.0058194	2.79945e-14	695558
rs147642934	1	242807547	0.0168986	G	A	0.0442347	0.00606842	3.11536e-13	695558
rs76000562	1	242838324	0.0705765	A	G	-0.0246704	0.0045115	4.54299e-08	695558
rs142528752	1	242895948	0.0218688	G	A	0.0427773	0.00700176	9.99365e-10	695558
rs56081605	1	242926610	0.0228628	C	G	0.0403412	0.00627943	1.32442e-10	695558
rs143236176	1	242935407	0.0218688	A	G	0.0399521	0.0071145	1.95893e-08	695558
rs72772621	1	243080891	0.0397614	A	T	0.0299299	0.0053664	2.44317e-08	695558
rs142863791	1	243134036	0.0357853	T	C	0.0332672	0.00527246	2.79752e-10	695558
rs113296501	1	243277072	0.0854871	T	A	0.0229491	0.00397255	7.60727e-09	695558
rs113860383	1	243384359	0.0735586	T	C	0.0256697	0.00424289	1.44795e-09	695558
rs72757680	1	243386993	0.0854871	G	A	0.0222506	0.00396512	2.00478e-08	695558
rs11807000	1	243398183	0.0884692	A	T	0.022714	0.00394425	8.47304e-09	695558
rs72759804	1	243460594	0.0616302	G	T	0.0277558	0.00457145	1.2668e-09	695558
rs138973931	1	243916170	0.0129225	G	T	-0.0522305	0.00880903	3.04409e-09	695558
rs115157573	1	244254609	0.0258449	C	T	0.035281	0.00504934	2.80315e-12	695558
rs10927196	1	244489069	0.161034	T	C	-0.0163455	0.00297306	3.84356e-08	695558
rs114811756	1	244646694	0.0238569	C	T	-0.0396166	0.00715411	3.06641e-08	695558
rs140385063	1	244674421	0.0238569	A	G	0.0333446	0.00590643	1.64729e-08	695558
rs115083980	1	244918970	0.0159046	G	A	-0.0436953	0.00607165	6.17331e-13	695558
rs72779229	1	245383571	0.0337972	T	G	-0.03111	0.00557934	2.46224e-08	695558
rs140129576	1	245646819	0.0318091	G	A	0.0358079	0.00610342	4.44152e-09	695558
rs72762900	1	245788984	0.0119284	T	C	-0.0452931	0.00748848	1.46324e-09	695558
rs139640771	1	246246726	0.0487078	T	C	0.0271302	0.00466775	6.16289e-09	695558
rs72772566	1	246289848	0.0487078	T	C	0.0268332	0.00479656	2.2155e-08	695558
rs76909574	1	246449418	0.0397614	A	T	0.0335688	0.00585578	9.89046e-09	695558
rs115322160	1	246478242	0.0487078	C	A	0.0311208	0.00540949	8.76738e-09	695558
rs146602885	1	246638932	0.0178926	A	G	0.0413161	0.00622253	3.14212e-11	695558
rs3120714	1	246730090	0.018887	G	C	-0.0413371	0.00753919	4.1825e-08	695558
rs78136488	1	246806939	0.0178926	C	G	0.0496316	0.00779718	1.94873e-10	695558
rs74765723	1	246873348	0.0328032	T	C	-0.0310158	0.0055743	2.63542e-08	695558
rs78787480	1	246904162	0.026839	C	G	-0.0319182	0.00569438	2.08001e-08	695558
rs74221617	1	246911675	0.026839	G	A	-0.03204	0.00570339	1.93509e-08	695558
rs74227172	1	246925867	0.026839	G	C	-0.0320458	0.00568938	1.77557e-08	695558
rs77026692	1	246954728	0.026839	C	T	-0.0324407	0.00584413	2.84064e-08	695558
rs4078128	1	246955482	0.026839	C	G	-0.0323494	0.00586759	3.52318e-08	695558
rs3087781	1	246955486	0.026839	C	A	-0.0322864	0.00586173	3.62952e-08	695558
rs7551836	1	246960463	0.026839	A	G	0.0334776	0.00577023	6.56145e-09	695558
rs12407065	1	246960898	0.026839	C	T	-0.0339724	0.00581067	5.01847e-09	695558
rs72475077	1	246964299	0.027833	C	T	-0.033871	0.00560515	1.51433e-09	695558
rs12034911	1	246965228	0.0258449	A	G	-0.0345035	0.00565924	1.08177e-09	695558
rs77669816	1	246965808	0.0258449	G	A	-0.0341945	0.0057018	2.00828e-09	695558
rs6668806	1	246966192	0.0258449	A	G	-0.0346032	0.00571413	1.39787e-09	695558
rs115559799	1	247746055	0.0417495	C	G	-0.0290329	0.00510047	1.25411e-08	695558
rs79804555	1	248138693	0.0228628	G	A	0.0335406	0.00600114	2.28337e-08	695558
rs11204593	1	248306808	0.047714	A	C	0.0290321	0.00516164	1.8594e-08	695558
rs147601126	1	249093974	0.0318091	A	C	0.0347624	0.00609039	1.14477e-08	695558
rs78243577	2	122290	0.0586481	G	A	0.0257248	0.00469957	4.40352e-08	695558
rs79393418	2	382545	0.0258449	G	C	0.0367571	0.00610286	1.71298e-09	695558
rs148709294	2	783925	0.0238569	A	G	0.0353662	0.00586535	1.64277e-09	695558
rs28991272	2	1498207	0.05666	G	A	0.0284765	0.00521525	4.75508e-08	695558
rs28991275	2	1498252	0.055666	C	T	0.0291165	0.00523766	2.71219e-08	695558
rs140134102	2	1748117	0.0168986	C	G	-0.0432627	0.00507885	1.62034e-17	695558
rs116152899	2	1833668	0.0238569	C	T	-0.0387708	0.00611186	2.24561e-10	695558
rs72769262	2	2314603	0.0258449	T	A	-0.0364198	0.00664153	4.16651e-08	695558
rs80294075	2	2388034	0.027833	A	G	-0.0361131	0.00632167	1.11274e-08	695558
rs113918696	2	2494296	0.0477137	C	T	-0.0296416	0.00514642	8.42868e-09	695558
rs72766492	2	4434390	0.0188867	A	G	-0.0468488	0.00856339	4.47955e-08	695558
rs150196055	2	4571874	0.0129225	T	C	-0.0433436	0.00790284	4.14506e-08	695558
rs75745175	2	4668115	0.0337972	T	C	-0.0292965	0.00525079	2.41294e-08	695558
rs62117182	2	4668340	0.0337972	A	G	-0.0290146	0.00525386	3.3416e-08	695558
rs79479952	2	4669785	0.0258449	G	A	-0.0323858	0.00557711	6.36326e-09	695558
rs150493926	2	4669806	0.0258449	A	G	-0.0320391	0.0055791	9.31795e-09	695558
rs79522734	2	4670077	0.0258449	G	A	-0.0320467	0.00557711	9.13255e-09	695558
rs75423954	2	4670541	0.0258449	C	T	-0.0321443	0.00556903	7.83531e-09	695558
rs77642465	2	4670619	0.0258449	A	G	-0.0321624	0.00556856	7.66294e-09	695558
rs116528299	2	4670740	0.0258449	C	T	-0.0324799	0.00557595	5.71119e-09	695558
rs114895259	2	4671370	0.0258449	T	C	-0.0324448	0.00557407	5.86145e-09	695558
rs78890645	2	4671572	0.0258449	A	G	-0.0321183	0.00557518	8.36446e-09	695558
rs76597247	2	4672246	0.0258449	C	T	-0.0332268	0.00558636	2.71703e-09	695558
rs79413817	2	4673463	0.0258449	T	G	-0.0333556	0.00556751	2.08421e-09	695558
rs62117184	2	4674148	0.0337972	G	T	-0.0298658	0.00524536	1.24273e-08	695558
rs75995140	2	4674593	0.0258449	C	T	-0.0332744	0.00558811	2.60854e-09	695558
rs75715921	2	4674810	0.0258449	C	T	-0.0338526	0.00555555	1.10482e-09	695558
rs62117185	2	4675579	0.0337972	A	G	-0.0302939	0.00528849	1.01462e-08	695558
rs62117186	2	4675716	0.0337972	A	C	-0.0303159	0.00528774	9.85285e-09	695558
rs62117187	2	4675730	0.0337972	G	A	-0.0303208	0.00528739	9.77685e-09	695558
rs141406823	2	4676180	0.0337972	T	C	-0.0302195	0.00526597	9.54415e-09	695558
rs62117188	2	4676625	0.0337972	G	A	-0.0295735	0.00532854	2.85638e-08	695558
rs62117189	2	4676716	0.0337972	T	C	-0.0305773	0.00526027	6.14067e-09	695558
rs75402971	2	4687252	0.0258449	G	C	-0.0347982	0.00552256	2.95532e-10	695558
rs140514783	2	4799782	0.0626243	C	T	0.031774	0.00480433	3.75011e-11	695558
rs116594321	2	4849818	0.0119284	C	T	-0.042865	0.00699711	9.00631e-10	695558
rs4468788	2	5197536	0.189861	G	A	0.0245502	0.0039525	5.25439e-10	695558
rs10929558	2	5203316	0.195825	A	C	0.0224786	0.00409283	3.96956e-08	695558
rs6431931	2	5205333	0.193837	A	T	0.0245467	0.00401332	9.57605e-10	695558
rs4669247	2	5205769	0.17992	G	C	0.0225333	0.00408775	3.53967e-08	695558
rs6752818	2	5214958	0.192843	A	G	-0.0247464	0.00397584	4.84069e-10	695558
rs10208820	2	5215037	0.192843	G	A	-0.023778	0.00402553	3.48849e-09	695558
rs28391045	2	5217760	0.192843	T	C	-0.0236492	0.00402519	4.22101e-09	695558
rs10439233	2	5228504	0.182903	C	T	-0.0235907	0.0040224	4.49622e-09	695558
rs10169484	2	5232256	0.182903	T	A	-0.0241314	0.00400419	1.67498e-09	695558
rs13409658	2	5234249	0.187873	G	A	-0.0240364	0.00401532	2.14834e-09	695558
rs78116657	2	5532326	0.0139165	A	T	-0.042036	0.00651171	1.07894e-10	695558
rs78450502	2	5636662	0.0258449	G	A	0.0364653	0.0059872	1.12527e-09	695558
rs80335304	2	5696607	0.027833	G	T	0.0360767	0.00568119	2.15036e-10	695558
rs115564401	2	5722282	0.0238569	G	A	0.0380769	0.0057103	2.59124e-11	695558
rs116811014	2	5727922	0.0208748	G	A	0.0355991	0.00608298	4.84965e-09	695558
rs189905208	2	5789613	0.0228628	A	G	0.0372581	0.00601969	6.04014e-10	695558
rs62110533	2	6308386	0.0198807	G	A	0.0413503	0.00666592	5.53132e-10	695558
rs62110559	2	6361611	0.0208748	T	G	0.0459007	0.00659506	3.40618e-12	695558
rs17649894	2	6863415	0.121272	A	G	-0.0228862	0.00398949	9.6591e-09	695558
rs77194194	2	6869380	0.126243	T	C	-0.0221525	0.00378145	4.67936e-09	695558
rs11687816	2	6870151	0.126243	C	T	-0.0220519	0.00377513	5.1773e-09	695558
rs78298137	2	6871028	0.125249	A	G	-0.022258	0.00375707	3.13611e-09	695558
rs1870744	2	6871849	0.125249	T	C	-0.0221328	0.003719	2.66076e-09	695558
rs186150100	2	6872040	0.125249	A	G	-0.0223212	0.00373857	2.36501e-09	695558
rs77191956	2	6879240	0.126243	C	T	-0.0215378	0.00382046	1.72552e-08	695558
rs75423522	2	6879918	0.127237	G	C	-0.0213817	0.0038091	1.9847e-08	695558
rs11681428	2	6880984	0.126243	T	C	-0.021435	0.00386193	2.85144e-08	695558
rs62104924	2	7794644	0.0516899	C	T	-0.0281961	0.00506645	2.61747e-08	695558
rs144603163	2	7995754	0.0168986	A	G	-0.0497181	0.00819806	1.32271e-09	695558
rs77964329	2	8573989	0.0159046	G	A	-0.0436989	0.00751917	6.18524e-09	695558
rs113118467	2	9265338	0.0119284	G	T	0.0445943	0.00798308	2.32225e-08	695558
rs112885931	2	9284073	0.0367793	G	A	-0.0352238	0.00571518	7.12915e-10	695558
rs72773307	2	9285673	0.0367793	T	C	-0.0341404	0.00580472	4.06588e-09	695558
rs111796939	2	9286183	0.0328032	G	C	-0.036892	0.00572007	1.12167e-10	695558
rs74706731	2	9286747	0.0328032	G	A	-0.0366522	0.00571235	1.39618e-10	695558
rs6713124	2	9288390	0.0139165	G	C	0.0516685	0.00937807	3.59837e-08	695558
rs867570	2	9289209	0.0367793	G	C	-0.034454	0.00572373	1.74962e-09	695558
rs3929500	2	9292070	0.0357853	C	T	-0.0339619	0.00609389	2.5024e-08	695558
rs56790460	2	9292812	0.0357853	T	A	-0.0349401	0.00595802	4.5079e-09	695558
rs2356975	2	9294128	0.0357853	G	A	-0.0364366	0.0056841	1.45268e-10	695558
rs57745438	2	9297951	0.0139165	C	A	0.0507907	0.00920036	3.38008e-08	695558
rs79471375	2	9307493	0.0318091	G	A	-0.0384196	0.00623773	7.30952e-10	695558
rs33930824	2	9514917	0.259443	C	T	-0.0192815	0.00340852	1.54179e-08	695558
rs35836426	2	9581660	0.317097	C	T	-0.0185493	0.00312306	2.85983e-09	695558
rs116264366	2	9618822	0.0745527	G	A	-0.0276511	0.00449342	7.57004e-10	695558
rs12469362	2	9618957	0.32008	T	C	-0.0181301	0.00312782	6.77516e-09	695558
rs116805787	2	9620287	0.083499	A	T	-0.0280117	0.00432522	9.39586e-11	695558
rs13032333	2	9620701	0.32008	T	A	-0.0179967	0.00312525	8.48651e-09	695558
rs13032363	2	9620740	0.32008	T	C	-0.0180875	0.00312782	7.34789e-09	695558
rs12475630	2	9634381	0.317097	C	T	-0.0184126	0.00314154	4.60058e-09	695558
rs13031491	2	9642521	0.318091	C	T	-0.0181657	0.00313858	7.12817e-09	695558
rs111433022	2	9642956	0.319085	C	T	-0.017943	0.00313253	1.01651e-08	695558
rs1056204	2	9647091	0.32008	A	C	-0.0180899	0.00313936	8.29878e-09	695558
rs13029376	2	9647545	0.319085	C	T	-0.0181938	0.00313686	6.63158e-09	695558
rs34525045	2	9650779	0.319085	C	T	-0.0180318	0.00313274	8.61733e-09	695558
rs66835002	2	9655260	0.321074	T	C	-0.0178824	0.00313487	1.16796e-08	695558
rs13011033	2	9657312	0.32008	G	C	-0.018124	0.00314039	7.86858e-09	695558
rs35848871	2	9657827	0.32008	A	G	-0.0179239	0.00313905	1.12995e-08	695558
rs12463748	2	9671810	0.319085	G	A	-0.0179215	0.00315566	1.35356e-08	695558
rs13034367	2	9673372	0.319085	T	A	-0.0177897	0.00315649	1.74138e-08	695558
rs34137501	2	9674852	0.319085	T	G	-0.0175463	0.00315517	2.68012e-08	695558
rs17362650	2	9676413	0.319085	T	C	-0.0175843	0.00316718	2.82355e-08	695558
rs13008271	2	9679356	0.319085	C	A	-0.0174378	0.00315497	3.2558e-08	695558
rs10495565	2	9686440	0.32008	A	G	-0.0175699	0.00315638	2.59946e-08	695558
rs13030469	2	9690775	0.32008	T	C	-0.0175269	0.00314218	2.43368e-08	695558
rs4464248	2	9691320	0.319085	G	A	-0.0174381	0.00313353	2.62132e-08	695558
rs112168484	2	9698115	0.324056	C	T	-0.01839	0.00314197	4.82735e-09	695558
rs71437668	2	9721046	0.0298211	A	G	-0.0409469	0.00680193	1.74526e-09	695558
rs79993884	2	9721339	0.026839	G	C	-0.0419743	0.00670147	3.7657e-10	695558
rs11901221	2	11163329	0.027833	C	T	0.0538408	0.00782355	5.90663e-12	695558
rs11886531	2	11163335	0.027833	T	C	0.0543438	0.00795356	8.33666e-12	695558
rs146254608	2	11187055	0.0139165	C	T	0.0502676	0.00623245	7.2965e-16	695558
rs13019113	2	11209361	0.0606362	G	A	0.028094	0.00513881	4.57651e-08	695558
rs112795633	2	11211159	0.0208748	A	C	0.0527807	0.00828449	1.87769e-10	695558
rs77073594	2	11561276	0.0258449	G	A	0.0382697	0.0057707	3.31788e-11	695558
rs116072365	2	11669349	0.0178926	G	A	0.0350058	0.00640313	4.57754e-08	695558
rs75421235	2	11894527	0.0785288	C	G	0.0287524	0.00515614	2.45628e-08	695558
rs143968310	2	11957809	0.0407555	A	G	0.0347797	0.00606471	9.76488e-09	695558
rs144402881	2	11997678	0.028827	C	T	0.0464534	0.00686556	1.32255e-11	695558
rs139544419	2	12213983	0.0248509	G	A	-0.0437117	0.00655294	2.54848e-11	695558
rs72777701	2	12311111	0.0884692	T	C	-0.0267088	0.00430368	5.43376e-10	695558
rs10197563	2	12316301	0.0894632	C	T	-0.0263527	0.00428868	8.01082e-10	695558
rs72779872	2	12319394	0.0894632	C	T	-0.0262655	0.00429342	9.49847e-10	695558
rs10170534	2	12322482	0.0894632	C	A	-0.0264255	0.00430442	8.29644e-10	695558
rs10175939	2	12329228	0.0904573	C	T	-0.0257157	0.00425252	1.47424e-09	695558
rs10495593	2	12329347	0.0904573	G	T	-0.0256931	0.00426083	1.63896e-09	695558
rs10495594	2	12330399	0.0904573	G	A	-0.0257056	0.00425335	1.50708e-09	695558
rs10204131	2	12333403	0.0904573	T	G	-0.0254169	0.00425897	2.40395e-09	695558
rs10204741	2	12334238	0.0904573	A	G	-0.0255318	0.00425517	1.97088e-09	695558
rs12465732	2	12335122	0.0904573	G	A	-0.0254385	0.00425218	2.198e-09	695558
rs10200170	2	12337792	0.0904573	T	A	-0.0260401	0.00420131	5.71503e-10	695558
rs10210767	2	12337931	0.0904573	G	T	-0.0258949	0.00423893	1.00356e-09	695558
rs10202729	2	12337977	0.0904573	T	G	-0.0259399	0.00424135	9.59802e-10	695558
rs12476454	2	12338108	0.0904573	T	C	-0.0258738	0.00422476	9.10692e-10	695558
rs4669827	2	12339169	0.0914513	G	A	-0.0250898	0.00427355	4.33339e-09	695558
rs724755	2	12341826	0.0904573	C	T	-0.0253891	0.00423475	2.02947e-09	695558
rs72779882	2	12342059	0.0904573	G	A	-0.025393	0.00423023	1.94008e-09	695558
rs2167919	2	12342525	0.0914513	G	A	-0.0249138	0.00430845	7.35804e-09	695558
rs28686894	2	12342614	0.0914513	A	G	-0.0249372	0.0042979	6.54561e-09	695558
rs1015716	2	12342939	0.0894632	G	A	-0.0259457	0.00419524	6.2278e-10	695558
rs1530981	2	12353382	0.0894632	G	A	-0.0258486	0.00424447	1.12945e-09	695558
rs148092167	2	13191506	0.0178926	C	A	0.0443733	0.00777919	1.16959e-08	695558
rs55805871	2	14550023	0.0308151	G	A	-0.0368024	0.00626206	4.17676e-09	695558
rs6732303	2	15122108	0.0675944	G	A	-0.026283	0.00476065	3.37308e-08	695558
rs146797171	2	15211671	0.0407555	T	C	-0.0342972	0.00594842	8.12826e-09	695558
rs111382731	2	15559821	0.027833	G	A	0.0355941	0.00608257	4.86229e-09	695558
rs113951544	2	15916842	0.0178926	C	T	-0.0400714	0.00628036	1.76584e-10	695558
rs116073216	2	16166362	0.0258449	G	A	0.0328916	0.00576525	1.16238e-08	695558
rs12465924	2	16825278	0.0357853	C	T	0.0388804	0.0068854	1.63478e-08	695558
rs1024924	2	16838500	0.0666004	G	A	0.0362066	0.00462425	4.88954e-15	695558
rs1024922	2	16838966	0.102386	A	C	0.0273545	0.00439376	4.79225e-10	695558
rs57001219	2	16840671	0.0397614	T	C	0.0393114	0.00629549	4.25493e-10	695558
rs60258045	2	16842178	0.0397614	G	A	0.0394129	0.00628557	3.60157e-10	695558
rs77899071	2	16842784	0.0417495	C	T	0.0392266	0.00619815	2.47143e-10	695558
rs76236680	2	16851065	0.0357853	C	A	0.0361158	0.00654606	3.44479e-08	695558
rs41347856	2	16867615	0.0347913	G	A	0.0369414	0.00657508	1.9273e-08	695558
rs6725232	2	16872118	0.0347913	A	G	0.0404827	0.00644214	3.29869e-10	695558
rs13400378	2	16876703	0.0367793	G	A	0.0406235	0.00630373	1.16095e-10	695558
rs79206818	2	16877852	0.0109344	T	C	0.0522245	0.00795116	5.09389e-11	695558
rs13402280	2	16879778	0.0109344	C	T	0.049539	0.00825443	1.95496e-09	695558
rs28584752	2	16881316	0.0109344	T	C	0.0480568	0.00875937	4.10358e-08	695558
rs115363981	2	16884754	0.0109344	C	T	0.0520986	0.00798402	6.78394e-11	695558
rs7596031	2	16886975	0.0109344	G	A	0.0522549	0.00789945	3.71535e-11	695558
rs377172936	2	16890398	0.0159046	T	G	0.0554634	0.00657951	3.46484e-17	695558
rs74416474	2	16890844	0.0109344	A	G	0.0521261	0.00790292	4.22975e-11	695558
rs74909929	2	16893083	0.0109344	T	C	0.0519075	0.00808679	1.37347e-10	695558
rs116246249	2	16903656	0.0109344	T	C	0.0520016	0.00801669	8.77579e-11	695558
rs56154248	2	17262915	0.0168986	G	A	-0.049817	0.0066168	5.11837e-14	695558
rs142832041	2	18324730	0.028827	T	A	-0.0432932	0.00660615	5.62167e-11	695558
rs75877119	2	18350812	0.0357853	C	T	0.0420655	0.00746476	1.74846e-08	695558
rs189850010	2	19188257	0.0357853	A	G	-0.0344097	0.00578012	2.63102e-09	695558
rs11903779	2	19518695	0.0725646	T	C	-0.0279246	0.00473733	3.75609e-09	695558
rs56395266	2	20130259	0.0208748	G	A	-0.0385381	0.00666529	7.38581e-09	695558
rs62109429	2	20224298	0.027833	A	G	-0.0375693	0.00638301	3.96053e-09	695558
rs188518966	2	20775685	0.0208748	C	A	0.0394181	0.00721696	4.71124e-08	695558
rs116277352	2	21787478	0.0178926	T	C	-0.0392547	0.00681541	8.42613e-09	695558
rs76640858	2	22459645	0.055666	A	G	0.0278871	0.00508958	4.27113e-08	695558
rs147030854	2	23204845	0.0417495	G	C	-0.035431	0.00569084	4.78561e-10	695558
rs62125424	2	23765341	0.0347913	G	A	-0.0375553	0.00559909	1.98133e-11	695558
rs13002760	2	23777026	0.0785288	G	A	-0.0243917	0.00446795	4.78135e-08	695558
rs75053133	2	25788523	0.0228628	C	T	0.0379467	0.00687562	3.40881e-08	695558
rs114831265	2	25877698	0.0178926	C	T	0.0431738	0.00701724	7.62533e-10	695558
rs112171331	2	25917523	0.0357853	C	A	0.0302203	0.00535348	1.65188e-08	695558
rs140952370	2	26051040	0.0149105	C	T	0.0387674	0.00672804	8.30937e-09	695558
rs72788142	2	29246302	0.0149105	G	A	0.0448858	0.00739118	1.25629e-09	695558
rs4499385	2	29606824	0.0258449	G	A	-0.0353208	0.00638852	3.2245e-08	695558
rs76727023	2	29657231	0.0168986	C	T	-0.0396595	0.00636023	4.50194e-10	695558
rs114681173	2	29748357	0.0178926	T	C	-0.0410179	0.0058447	2.25117e-12	695558
rs9973358	2	30000281	0.0109344	T	C	-0.0451542	0.00825751	4.5447e-08	695558
rs17734060	2	30006587	0.0149105	G	A	0.0411764	0.00678596	1.29611e-09	695558
rs6711991	2	30010359	0.0109344	T	C	-0.0462795	0.00788298	4.3366e-09	695558
rs6709517	2	30010894	0.0109344	A	G	-0.0463603	0.0076327	1.24838e-09	695558
rs17008743	2	30011959	0.0109344	G	C	-0.0464757	0.00757691	8.57751e-10	695558
rs6749880	2	30015071	0.0407555	C	A	-0.0302921	0.00382075	2.22167e-15	695558
rs59170569	2	30020927	0.0109344	T	C	-0.0424332	0.00714256	2.83481e-09	695558
rs1470549	2	30264147	0.0248509	G	T	-0.0424102	0.00708687	2.17276e-09	695558
rs9653592	2	30264877	0.027833	T	C	-0.040335	0.00702274	9.27459e-09	695558
rs78522260	2	30265665	0.0228628	A	G	-0.0433791	0.00696802	4.80143e-10	695558
rs10193978	2	30267167	0.0248509	T	C	-0.0425203	0.00675334	3.05041e-10	695558
rs13414461	2	30267639	0.0248509	T	C	-0.0425456	0.0067948	3.81292e-10	695558
rs116796109	2	30271290	0.0228628	A	G	-0.0426279	0.00661376	1.15348e-10	695558
rs114545272	2	30271657	0.0228628	A	C	-0.0425599	0.00676412	3.13366e-10	695558
rs141606286	2	30274072	0.0198807	G	T	0.0402867	0.00701727	9.40803e-09	695558
rs78796649	2	30274825	0.0228628	A	G	-0.0428287	0.00664175	1.13028e-10	695558
rs144112704	2	30275931	0.0228628	G	A	-0.0428201	0.00664886	1.19301e-10	695558
rs72859266	2	30280601	0.0218688	T	C	-0.0444673	0.00700875	2.23086e-10	695558
rs10199347	2	30284650	0.0228628	T	C	-0.0441943	0.00686034	1.1791e-10	695558
rs72859281	2	30286218	0.0218688	A	C	-0.0451837	0.00707967	1.74583e-10	695558
rs146970469	2	30292698	0.0208748	G	A	-0.0462022	0.00667503	4.46442e-12	695558
rs79535335	2	30560086	0.0328032	T	G	-0.0318686	0.00573151	2.69393e-08	695558
rs115281793	2	30672226	0.0119284	A	G	-0.0402574	0.00659692	1.04451e-09	695558
rs76722960	2	30789551	0.0119284	G	A	-0.0399977	0.00657023	1.14533e-09	695558
rs72790859	2	34855715	0.0248509	C	T	0.0426421	0.00625406	9.21188e-12	695558
rs75511400	2	34919372	0.0218688	G	A	-0.0383962	0.00609101	2.90534e-10	695558
rs190612985	2	34975077	0.0119284	T	C	0.0377887	0.0068504	3.46238e-08	695558
rs115692629	2	36884902	0.0337972	A	G	0.0303808	0.0055507	4.41678e-08	695558
rs12619311	2	37388819	0.0308151	T	C	-0.0369589	0.0065409	1.60036e-08	695558
rs4670669	2	37392791	0.0308151	C	T	-0.0381691	0.00668362	1.1242e-08	695558
rs28494956	2	37396780	0.0347913	C	T	-0.0368162	0.00596581	6.77734e-10	695558
rs28597784	2	37396843	0.0318091	C	T	-0.0381529	0.00600152	2.05444e-10	695558
rs151094491	2	37418484	0.0139165	T	C	0.0382131	0.00667582	1.03983e-08	695558
rs142193657	2	37476423	0.0149105	A	C	0.0384718	0.00652402	3.70299e-09	695558
rs142118071	2	37541842	0.0178926	C	T	0.0370499	0.00634885	5.35705e-09	695558
rs115152661	2	37571291	0.0168986	A	T	0.0382221	0.00612425	4.3449e-10	695558
rs115387897	2	37826978	0.0178926	G	A	-0.0514576	0.00703474	2.57781e-13	695558
rs77196557	2	38099388	0.027833	G	A	0.0387076	0.00635143	1.09909e-09	695558
rs147460545	2	38130640	0.0328032	C	A	0.0389929	0.00544829	8.25271e-13	695558
rs75321548	2	38211131	0.0238569	T	C	0.0431998	0.00589794	2.39689e-13	695558
rs77193118	2	38219374	0.0238569	A	G	0.042389	0.00593447	9.14153e-13	695558
rs149606626	2	38288737	0.0159046	C	A	-0.0436956	0.00772457	1.54307e-08	695558
rs143328593	2	38375024	0.0139165	A	C	0.0521209	0.0061601	2.65007e-17	695558
rs76655630	2	38427705	0.0188867	A	G	0.0398116	0.00681723	5.22495e-09	695558
rs115750191	2	38470042	0.0178926	C	G	0.0424198	0.00722019	4.22426e-09	695558
rs113712180	2	38864129	0.0377734	G	A	0.0334422	0.0054819	1.05752e-09	695558
rs13398507	2	38870476	0.0377734	G	A	0.0331352	0.0055852	2.98039e-09	695558
rs115959894	2	41432870	0.0218688	C	A	-0.0420777	0.00730574	8.43403e-09	695558
rs114814135	2	41545173	0.0516899	A	G	-0.0346866	0.00585533	3.14332e-09	695558
rs114054556	2	41798210	0.0188867	T	C	-0.0445507	0.00683785	7.25396e-11	695558
rs143050282	2	41864230	0.0129225	T	C	-0.0548509	0.00764207	7.09982e-13	695558
rs77040794	2	41947265	0.0188867	C	T	-0.0505246	0.00796789	2.28238e-10	695558
rs111600463	2	41965643	0.0417495	T	C	-0.0339315	0.00473502	7.71721e-13	695558
rs6752849	2	43138118	0.042744	G	A	-0.0307801	0.00497966	6.36276e-10	695558
rs76462753	2	43329664	0.0298211	T	C	-0.0376651	0.00681673	3.28755e-08	695558
rs183403107	2	43338989	0.0129225	T	A	0.0392841	0.00693831	1.49689e-08	695558
rs77872154	2	43339600	0.0308151	C	G	-0.0381618	0.00663482	8.83314e-09	695558
rs146764735	2	43388601	0.0536779	C	T	0.0292728	0.00516194	1.4205e-08	695558
rs142954365	2	43863900	0.0119284	T	C	0.0504879	0.00744242	1.17052e-11	695558
rs143422395	2	44037976	0.0139165	T	G	0.0485755	0.00642909	4.16992e-14	695558
rs78147617	2	47421156	0.0188867	C	G	0.0399067	0.00721489	3.18135e-08	695558
rs4953476	2	47433465	0.0178926	T	A	0.0415308	0.00721547	8.62277e-09	695558
rs76315327	2	47451833	0.0109344	G	T	0.0423725	0.00750376	1.63427e-08	695558
rs6761941	2	47464099	0.0129225	G	T	0.0477497	0.00875569	4.93716e-08	695558
rs189651365	2	48759466	0.0139165	C	T	0.0448726	0.00788062	1.24064e-08	695558
rs12713010	2	48837407	0.030815	G	A	-0.0362905	0.00575706	2.90712e-10	695558
rs1965507	2	48846363	0.029821	C	T	-0.0372629	0.00575604	9.56305e-11	695558
rs1464726	2	48846571	0.029821	C	T	-0.0372589	0.00575584	9.5923e-11	695558
rs12994211	2	48879954	0.028827	G	C	-0.0388038	0.00569222	9.29701e-12	695558
rs6761791	2	48881388	0.029821	C	A	-0.0369901	0.00576373	1.38322e-10	695558
rs1404055	2	48882340	0.028827	A	G	-0.0384794	0.00569516	1.41348e-11	695558
rs7596065	2	48884171	0.028827	T	C	-0.0387254	0.00570015	1.09253e-11	695558
rs4429517	2	48885374	0.028827	A	G	-0.0374647	0.00597055	3.49814e-10	695558
rs4953606	2	48885853	0.028827	A	G	-0.0376147	0.00579306	8.41052e-11	695558
rs1608568	2	48886229	0.028827	C	T	-0.0375482	0.00579055	8.90926e-11	695558
rs1608567	2	48886273	0.028827	T	A	-0.037547	0.00579049	8.91708e-11	695558
rs6728351	2	48890532	0.028827	A	G	-0.0373158	0.00585251	1.81738e-10	695558
rs1916839	2	48892396	0.028827	G	A	-0.037704	0.00578925	7.37865e-11	695558
rs3920390	2	48898798	0.028827	T	A	-0.037016	0.00585796	2.63405e-10	695558
rs6713319	2	48904267	0.028827	G	A	-0.0357701	0.0060132	2.70453e-09	695558
rs1524151	2	48906049	0.027833	A	C	-0.0375145	0.00584894	1.41844e-10	695558
rs1965508	2	48906625	0.027833	T	C	-0.0372234	0.00587332	2.33203e-10	695558
rs1554614	2	48923065	0.027833	T	C	-0.0381454	0.0057576	3.46736e-11	695558
rs10209331	2	48988149	0.0805169	G	A	-0.0295526	0.00537055	3.73984e-08	695558
rs76496097	2	49003381	0.0238569	C	T	0.0379011	0.00663806	1.13206e-08	695558
rs111608898	2	49099363	0.0198807	C	T	0.0475982	0.00628641	3.68639e-14	695558
rs72825215	2	49135725	0.0139165	G	A	-0.039625	0.00588686	1.68402e-11	695558
rs817078	2	49590949	0.0109344	A	T	0.0385752	0.0060251	1.52941e-10	695558
rs1405955	2	49684567	0.033797	T	C	-0.0327253	0.00527095	5.34512e-10	695558
rs1527888	2	49685117	0.033797	T	C	-0.0321685	0.00537391	2.14989e-09	695558
rs7596289	2	49703164	0.011928	C	T	-0.0412298	0.0058275	1.49408e-12	695558
rs144828911	2	50240809	0.0109344	G	A	0.0392924	0.00662899	3.07861e-09	695558
rs17570033	2	51079664	0.0934394	G	T	0.0255436	0.00429664	2.76441e-09	695558
rs17504635	2	51080824	0.0944334	C	T	0.0254262	0.00428035	2.84637e-09	695558
rs78864136	2	51080916	0.0944334	T	A	0.0254267	0.00428203	2.88505e-09	695558
rs10490173	2	51085669	0.102386	A	T	0.0239459	0.0042539	1.81075e-08	695558
rs79552484	2	51086538	0.0715706	C	A	0.029104	0.00461645	2.89295e-10	695558
rs76376207	2	51093698	0.0646123	C	T	0.0307202	0.00465693	4.20499e-11	695558
rs1558799	2	51095053	0.0715706	G	A	0.0288438	0.00459274	3.37928e-10	695558
rs114962448	2	51095468	0.0646123	C	T	0.0303741	0.00466697	7.60028e-11	695558
rs116006548	2	51095566	0.0646123	C	G	0.0310636	0.00465312	2.45782e-11	695558
rs74752178	2	51096242	0.0715706	T	C	0.0291902	0.00457144	1.71033e-10	695558
rs17505013	2	51098574	0.0656064	T	C	0.0310099	0.00463635	2.25578e-11	695558
rs79127403	2	51098879	0.0646123	G	T	0.0307888	0.00469403	5.41243e-11	695558
rs79165826	2	51100097	0.0646123	C	T	0.0308365	0.00466339	3.77976e-11	695558
rs78268258	2	51102647	0.0646123	C	A	0.0306908	0.0046818	5.55169e-11	695558
rs148813578	2	51632848	0.0149105	C	T	-0.0398269	0.00661575	1.74407e-09	695558
rs17864559	2	51848853	0.0238569	T	G	0.0357235	0.0064016	2.39959e-08	695558
rs143255492	2	52823332	0.0168986	G	A	0.046332	0.00710745	7.08762e-11	695558
rs62138398	2	53285012	0.0208748	T	G	-0.0343416	0.00621227	3.23861e-08	695558
rs140950331	2	53513331	0.0258449	G	A	0.0388136	0.00695549	2.40123e-08	695558
rs17267943	2	53633500	0.0109344	C	T	0.0486695	0.00863174	1.71596e-08	695558
rs144656128	2	53641733	0.0328032	T	C	0.0356266	0.00613289	6.28113e-09	695558
rs77589893	2	53680030	0.0218688	A	G	0.0460172	0.00646993	1.13988e-12	695558
rs191230858	2	53748740	0.0188867	G	A	0.0436561	0.00796773	4.27453e-08	695558
rs115911687	2	53874271	0.0159046	C	T	-0.0406633	0.00614769	3.73059e-11	695558
rs78341998	2	53932432	0.0149105	G	A	-0.0431361	0.00589842	2.60917e-13	695558
rs74775808	2	54042593	0.0149105	G	A	-0.0407408	0.00629539	9.70138e-11	695558
rs114374165	2	54075102	0.0159046	C	A	-0.0415918	0.00619372	1.87878e-11	695558
rs186529060	2	54078682	0.0347913	C	T	-0.0316232	0.00541044	5.07069e-09	695558
rs149749985	2	54429036	0.0178926	G	A	-0.0375442	0.00583306	1.22294e-10	695558
rs113498202	2	54616280	0.028827	A	G	0.0399763	0.00609265	5.33088e-11	695558
rs111586818	2	55432909	0.0188867	T	C	0.0419012	0.00719807	5.84379e-09	695558
rs147369648	2	56062472	0.0258449	G	A	-0.0373496	0.00637132	4.56916e-09	695558
rs115559499	2	56151423	0.0159046	C	T	0.0427473	0.00715789	2.34288e-09	695558
rs115252433	2	56533549	0.0337972	C	A	0.0331308	0.00546897	1.37852e-09	695558
rs114785966	2	57235105	0.026839	G	T	-0.0323229	0.00562912	9.352e-09	695558
rs180682538	2	57422006	0.0417495	G	A	-0.0323738	0.00474351	8.80123e-12	695558
rs76639612	2	59516825	0.0487078	C	T	0.0274775	0.00475884	7.7413e-09	695558
rs143359612	2	59554127	0.0218688	C	A	0.0295349	0.00540553	4.65966e-08	695558
rs2540082	2	59772239	0.0238569	G	A	0.03324	0.00556203	2.28352e-09	695558
rs62145458	2	59802516	0.0208748	G	A	-0.0433301	0.00770956	1.90621e-08	695558
rs139384855	2	60043325	0.0198807	T	C	-0.0416877	0.0062688	2.93029e-11	695558
rs149136503	2	60050508	0.0188867	C	T	-0.0420175	0.00637263	4.29796e-11	695558
rs72805319	2	60883140	0.0198807	C	T	-0.0486469	0.00742594	5.71742e-11	695558
rs185306207	2	60894436	0.0159046	A	G	-0.0377037	0.0062001	1.19328e-09	695558
rs76441909	2	61523578	0.0238569	C	T	-0.0344202	0.0062465	3.58198e-08	695558
rs6739127	2	62686505	0.0109344	A	G	0.0443242	0.00718717	6.95416e-10	695558
rs72813410	2	63363311	0.0298211	C	A	0.0385217	0.00651655	3.39289e-09	695558
rs187428347	2	64548209	0.0198807	C	A	-0.0412863	0.00617486	2.29046e-11	695558
rs180797273	2	65778113	0.0159046	C	T	-0.0461141	0.00745351	6.13626e-10	695558
rs115095222	2	66744897	0.027833	T	G	0.0345722	0.00595457	6.39855e-09	695558
rs139989120	2	66764941	0.027833	G	C	0.0347591	0.00581685	2.29268e-09	695558
rs148599312	2	66785457	0.028827	A	G	0.0353436	0.00574649	7.72581e-10	695558
rs115974196	2	66786307	0.028827	C	A	0.0349414	0.00580877	1.79579e-09	695558
rs17032230	2	66786726	0.028827	T	C	0.0347675	0.00580898	2.162e-09	695558
rs17032248	2	66791579	0.028827	G	C	0.0358543	0.00564623	2.15142e-10	695558
rs1055386	2	66797316	0.0298211	T	C	0.0326749	0.00590821	3.19444e-08	695558
rs76623705	2	67624799	0.0218688	C	G	0.0369091	0.00621061	2.79995e-09	695558
rs7590977	2	67880627	0.0407555	G	A	0.0295734	0.00498593	3.0042e-09	695558
rs113332777	2	67891593	0.0407555	G	A	0.0285524	0.00499588	1.09588e-08	695558
rs17040168	2	67898389	0.0407555	A	G	0.0283243	0.00513828	3.53969e-08	695558
rs143647955	2	69466598	0.027833	G	A	-0.0429471	0.0058256	1.6791e-13	695558
rs72827701	2	69502855	0.027833	C	T	-0.0431586	0.00589598	2.47969e-13	695558
rs116268778	2	70117807	0.0258449	A	C	-0.0377874	0.00577638	6.08201e-11	695558
rs142253440	2	70156198	0.026839	G	T	-0.040072	0.00524225	2.10485e-14	695558
rs6752567	2	70342484	0.295229	A	G	0.0188405	0.00335044	1.87358e-08	695558
rs9989876	2	70342710	0.295229	T	A	0.0187561	0.00334002	1.95905e-08	695558
rs9989836	2	70342727	0.294235	G	A	0.0193323	0.00335418	8.23211e-09	695558
rs10496178	2	70342815	0.295229	A	G	0.0185205	0.0033349	2.79937e-08	695558
rs4853319	2	70344090	0.297217	T	C	0.0191365	0.00333288	9.37084e-09	695558
rs11126262	2	70345323	0.298211	G	C	0.019138	0.00333337	9.39288e-09	695558
rs6743853	2	70345997	0.297217	A	C	0.0191328	0.00333219	9.36676e-09	695558
rs6546570	2	70350033	0.293241	G	C	0.0208889	0.00330485	2.60407e-10	695558
rs6743372	2	70352640	0.293241	G	T	0.0207621	0.00333481	4.78858e-10	695558
rs2028879	2	70354637	0.294235	C	T	0.0206705	0.00332499	5.07635e-10	695558
rs12617812	2	70359471	0.295229	A	G	0.020975	0.00331871	2.61188e-10	695558
rs7599072	2	70360006	0.295229	C	T	0.020948	0.00331801	2.72896e-10	695558
rs12992553	2	70360262	0.295229	A	G	0.020967	0.00331867	2.65175e-10	695558
rs11890701	2	70360457	0.293241	T	A	0.0208558	0.00333537	4.02872e-10	695558
rs11890741	2	70360506	0.295229	T	C	0.0209578	0.00331776	2.66965e-10	695558
rs4853334	2	70360950	0.297217	A	G	0.0212145	0.00330186	1.31842e-10	695558
rs7579922	2	70361913	0.296223	A	G	0.0209459	0.00331305	2.57829e-10	695558
rs7570337	2	70364164	0.293241	A	G	0.0206615	0.00333495	5.81196e-10	695558
rs11885933	2	70366219	0.293241	C	T	0.0209774	0.00333973	3.36031e-10	695558
rs28623550	2	70366392	0.295229	T	C	0.0211971	0.00332064	1.73144e-10	695558
rs12999042	2	70366811	0.295229	C	T	0.0207281	0.00333716	5.25513e-10	695558
rs7582417	2	70367861	0.296223	A	G	0.0208399	0.00331106	3.09341e-10	695558
rs11692018	2	70369154	0.295229	A	C	0.0205172	0.00333951	8.0578e-10	695558
rs4853348	2	70371939	0.299205	T	C	0.0205714	0.00333784	7.13436e-10	695558
rs6546572	2	70373642	0.296223	G	A	0.020132	0.00334586	1.77707e-09	695558
rs4632370	2	70376825	0.299205	A	T	0.0206959	0.00332632	4.91278e-10	695558
rs13017427	2	70381531	0.299205	G	A	0.0206288	0.00335817	8.10337e-10	695558
rs9677885	2	70381819	0.299205	A	G	0.0200032	0.00334833	2.31392e-09	695558
rs6546576	2	70401488	0.296223	G	A	0.020413	0.00334224	1.01157e-09	695558
rs13012533	2	70403465	0.299205	A	T	0.0206854	0.00333793	5.75236e-10	695558
rs4853373	2	70406916	0.299205	A	T	0.0204165	0.00333487	9.23326e-10	695558
rs6728731	2	70431821	0.313121	A	G	0.0195745	0.00322112	1.22512e-09	695558
rs13391765	2	70432237	0.314115	G	T	0.0194049	0.00320468	1.4028e-09	695558
rs13024392	2	70440506	0.313121	C	A	0.019595	0.00322145	1.18198e-09	695558
rs2921711	2	70446785	0.313121	A	C	0.0194465	0.00321854	1.52182e-09	695558
rs2166451	2	70451402	0.315109	G	C	0.0195278	0.00319485	9.82177e-10	695558
rs2592181	2	70454794	0.313121	G	C	0.0193218	0.00322105	1.99042e-09	695558
rs1823103	2	70457740	0.318091	T	C	0.0189288	0.00319662	3.19031e-09	695558
rs2706767	2	70460306	0.318091	T	C	0.0189575	0.00320268	3.23392e-09	695558
rs2952466	2	70466310	0.318091	C	T	0.0188057	0.00320859	4.59932e-09	695558
rs2592178	2	70472482	0.313121	G	A	0.0194624	0.00321943	1.49129e-09	695558
rs2464699	2	70481675	0.314115	C	G	0.0193442	0.00322001	1.88405e-09	695558
rs2592183	2	70481867	0.314115	G	A	0.0193817	0.00322008	1.75497e-09	695558
rs2464698	2	70482451	0.317097	C	T	0.0186988	0.00321835	6.24482e-09	695558
rs6546578	2	70493210	0.314115	T	C	-0.0192795	0.00320753	1.84733e-09	695558
rs6546579	2	70493282	0.314115	G	T	-0.0192243	0.00320885	2.0852e-09	695558
rs6546580	2	70494213	0.313121	T	C	-0.019316	0.00320372	1.64733e-09	695558
rs17005439	2	70502930	0.32008	A	G	-0.0186968	0.00318995	4.59624e-09	695558
rs7595934	2	70504972	0.314115	G	C	-0.0193369	0.00320654	1.63495e-09	695558
rs4853438	2	70508379	0.317097	G	A	-0.0185091	0.00321571	8.62041e-09	695558
rs6546583	2	70509158	0.32008	C	T	-0.0188856	0.00319179	3.28039e-09	695558
rs6721896	2	70512679	0.318091	C	G	-0.0183985	0.00321235	1.01965e-08	695558
rs1961833	2	70518785	0.317097	G	A	-0.018379	0.00321715	1.11122e-08	695558
rs2862842	2	70521115	0.316103	G	A	0.0194147	0.00322894	1.82453e-09	695558
rs17428404	2	70522043	0.0467197	G	C	-0.0302061	0.00502818	1.88562e-09	695558
rs2279159	2	70528827	0.318091	G	A	0.0196842	0.00323322	1.1425e-09	695558
rs2952468	2	70529614	0.322068	T	C	0.0189314	0.00322068	4.15075e-09	695558
rs2618236	2	70530179	0.322068	C	T	0.0189056	0.00322338	4.48718e-09	695558
rs2706766	2	70532424	0.315109	A	G	0.0192907	0.00320919	1.84283e-09	695558
rs2706764	2	70545164	0.287276	C	T	0.0188115	0.0033088	1.30596e-08	695558
rs140432814	2	70856356	0.0318091	C	T	-0.0389481	0.00676092	8.37289e-09	695558
rs138144627	2	72083275	0.0129225	C	T	0.0438503	0.00677435	9.60813e-11	695558
rs139130924	2	72121811	0.0367793	C	T	-0.0439073	0.00644488	9.57591e-12	695558
rs148402202	2	74278668	0.0149105	G	A	0.0368017	0.00669653	3.89317e-08	695558
rs116351387	2	75646941	0.0218688	G	C	-0.0429567	0.0078245	4.01882e-08	695558
rs115338657	2	76450531	0.0178926	T	C	0.0404302	0.00739358	4.54402e-08	695558
rs62169947	2	76781428	0.0387674	G	T	0.032342	0.00504461	1.44386e-10	695558
rs76512647	2	76820840	0.0367793	G	C	0.0313771	0.00561384	2.28075e-08	695558
rs74705580	2	76882360	0.0168986	A	G	0.0377893	0.00646407	5.03349e-09	695558
rs142349374	2	78102127	0.0178926	C	A	0.0439485	0.00579615	3.39347e-14	695558
rs139032907	2	78211371	0.0168986	C	T	0.0432557	0.00625711	4.74371e-12	695558
rs138272323	2	78253318	0.0159046	T	C	0.0430482	0.00632938	1.03654e-11	695558
rs149098058	2	78313393	0.0168986	C	T	0.0431089	0.00697235	6.2961e-10	695558
rs17014976	2	78314822	0.0308151	A	C	0.0342584	0.00573443	2.31283e-09	695558
rs56991936	2	78316221	0.0298211	G	A	0.0351548	0.0058056	1.4013e-09	695558
rs60211458	2	78316460	0.0298211	G	A	0.03478	0.0058561	2.8658e-09	695558
rs73944135	2	78317976	0.0298211	T	A	0.0357433	0.00566565	2.8125e-10	695558
rs114218165	2	78675483	0.0188867	A	C	0.0410521	0.00650592	2.79113e-10	695558
rs144890574	2	78718870	0.0178926	G	C	0.0427823	0.00693567	6.89656e-10	695558
rs62165719	2	79087711	0.0139165	A	T	-0.040116	0.0060425	3.1586e-11	695558
rs62157265	2	79114372	0.0139165	T	C	-0.0383655	0.00615618	4.60399e-10	695558
rs62157337	2	79222579	0.0149105	C	G	-0.0370898	0.00677465	4.38032e-08	695558
rs139060939	2	79609208	0.0149105	C	T	-0.0472132	0.00665062	1.25601e-12	695558
rs62140148	2	79943326	0.0119284	T	C	-0.0388396	0.00648509	2.11063e-09	695558
rs75215802	2	80556345	0.0178926	T	C	-0.048565	0.00567466	1.14612e-17	695558
rs116700725	2	80589554	0.0188867	A	T	-0.048622	0.00605338	9.5743e-16	695558
rs116018398	2	80680523	0.0238569	G	T	-0.0445473	0.00576233	1.06894e-14	695558
rs116790354	2	80782042	0.0218688	A	T	-0.042531	0.00561553	3.62409e-14	695558
rs79341523	2	80837312	0.0248509	G	C	-0.035999	0.00639089	1.77252e-08	695558
rs140647561	2	80854391	0.0318091	G	A	-0.0364628	0.00546822	2.59084e-11	695558
rs78639667	2	80873114	0.026839	G	A	-0.0367717	0.0059135	5.0265e-10	695558
rs80094990	2	80941794	0.0248509	C	T	-0.0393964	0.0055538	1.30667e-12	695558
rs114265078	2	81015275	0.0228628	A	G	-0.0444732	0.00551253	7.1664e-16	695558
rs114822825	2	81062434	0.0238569	C	A	-0.0439314	0.00552907	1.93362e-15	695558
rs75153771	2	81093767	0.0238569	G	A	-0.0422514	0.00514681	2.22599e-16	695558
rs147925919	2	81100361	0.0168986	T	A	-0.0422974	0.00769367	3.84787e-08	695558
rs76947080	2	81142503	0.0228628	C	A	-0.0421801	0.0052607	1.0751e-15	695558
rs111755373	2	81541499	0.0218688	G	A	-0.0421194	0.0060008	2.23519e-12	695558
rs115339372	2	82138102	0.0129225	T	C	0.0439193	0.00801101	4.19688e-08	695558
rs72835923	2	82291767	0.115308	C	T	0.0251159	0.00430366	5.3487e-09	695558
rs72835925	2	82293156	0.115308	G	A	0.0251212	0.00430756	5.48012e-09	695558
rs72835935	2	82300925	0.115308	C	T	0.024024	0.00431249	2.53597e-08	695558
rs116611921	2	82332634	0.0318091	C	T	0.0339369	0.00610734	2.74858e-08	695558
rs77743309	2	82344143	0.026839	T	C	0.0345571	0.00622368	2.8158e-08	695558
rs75049574	2	82344582	0.0318091	C	T	0.0346578	0.0059698	6.41655e-09	695558
rs114947643	2	82364891	0.0318091	G	A	0.0358449	0.00590587	1.28407e-09	695558
rs114458780	2	82376523	0.0328032	T	C	0.0367398	0.00570913	1.23258e-10	695558
rs115346191	2	82376603	0.0328032	A	T	0.0365072	0.00573041	1.88062e-10	695558
rs115620485	2	82396522	0.0308151	A	G	0.0366454	0.00582679	3.19243e-10	695558
rs115512359	2	82407702	0.0258449	A	G	0.0387508	0.00581498	2.6655e-11	695558
rs114306125	2	82434699	0.0308151	C	A	0.0357709	0.00578279	6.1807e-10	695558
rs76828131	2	82454624	0.0308151	T	C	0.035228	0.00577845	1.08457e-09	695558
rs148231700	2	83556338	0.0139165	C	G	-0.0507063	0.00830296	1.01509e-09	695558
rs112129264	2	84044303	0.0586481	C	T	0.0320854	0.0053887	2.6134e-09	695558
rs147244481	2	84192587	0.0347913	G	C	0.0332177	0.00544376	1.04769e-09	695558
rs61315951	2	84905693	0.026839	A	G	0.0340891	0.00608418	2.10785e-08	695558
rs183566080	2	84947496	0.0258449	G	T	0.0343471	0.0062253	3.44182e-08	695558
rs79110598	2	84962489	0.0258449	G	A	0.0344013	0.00620097	2.8941e-08	695558
rs723134	2	84969260	0.0258449	G	A	0.0342925	0.00621883	3.50172e-08	695558
rs75394965	2	84979908	0.0258449	T	C	0.0349208	0.00614944	1.35728e-08	695558
rs76252337	2	85105286	0.0308151	A	C	-0.038102	0.00613909	5.41927e-10	695558
rs79164861	2	85322439	0.0188867	G	A	-0.0357414	0.00595389	1.93659e-09	695558
rs145488973	2	85366826	0.0248509	C	G	-0.0449307	0.00636389	1.66199e-12	695558
rs182387236	2	85419972	0.0337972	A	T	-0.0369745	0.006207	2.57064e-09	695558
rs114511373	2	85495483	0.0208748	C	T	0.0433976	0.00710182	9.91481e-10	695558
rs188300460	2	85981841	0.0129225	T	G	0.0367153	0.00647365	1.41556e-08	695558
rs145785310	2	86089261	0.0298211	G	C	-0.0338194	0.00599277	1.66758e-08	695558
rs145203475	2	86101472	0.0298211	A	G	-0.0339616	0.00596861	1.27013e-08	695558
rs114555038	2	86128740	0.0308151	A	C	-0.034397	0.00599951	9.84933e-09	695558
rs139694518	2	86133165	0.0298211	T	A	-0.0344591	0.00604013	1.16322e-08	695558
rs60952640	2	88590789	0.0109344	G	A	0.0512355	0.0079676	1.27208e-10	695558
rs9678236	2	98557565	0.0228628	C	T	-0.0347659	0.00547399	2.13776e-10	695558
rs143258511	2	98794868	0.026839	T	C	-0.0506967	0.00879537	8.21336e-09	695558
rs112339708	2	98958451	0.0407555	C	T	0.0315732	0.00567536	2.64851e-08	695558
rs13386116	2	101520490	0.028827	T	C	0.0373715	0.00548814	9.7939e-12	695558
rs17025128	2	101591844	0.0337972	G	T	-0.0363848	0.00532949	8.66715e-12	695558
rs150997448	2	104651217	0.0178926	C	A	-0.0415634	0.00650543	1.6695e-10	695558
rs145863583	2	104677546	0.0178926	G	A	-0.0414228	0.00656893	2.86579e-10	695558
rs148497461	2	104692341	0.0188867	T	C	-0.0412629	0.0065817	3.62568e-10	695558
rs145976328	2	104693996	0.0188867	C	A	-0.0416668	0.00652741	1.73242e-10	695558
rs78391301	2	105166154	0.0139165	C	T	0.0408893	0.00746565	4.32618e-08	695558
rs144029621	2	105413397	0.0188867	C	A	0.0394872	0.00647251	1.05575e-09	695558
rs114301121	2	105694543	0.0149105	C	G	-0.0465751	0.00665804	2.64651e-12	695558
rs146825997	2	105814846	0.0387674	T	C	-0.0366417	0.00616707	2.82409e-09	695558
rs114993523	2	105873258	0.0347913	G	A	-0.0342928	0.00565238	1.30345e-09	695558
rs113957027	2	106061713	0.0208748	C	T	-0.0413316	0.00731795	1.62347e-08	695558
rs199695825	2	108487440	0.0119284	A	C	0.0416516	0.00659843	2.74828e-10	695558
rs60360305	2	108587099	0.0318091	G	A	0.0376287	0.00359845	1.36203e-25	695558
rs114263638	2	108682218	0.0139165	C	G	0.0408048	0.00704976	7.1185e-09	695558
rs114535991	2	109122712	0.0168986	G	T	0.0477843	0.0076994	5.42703e-10	695558
rs114697001	2	109372489	0.0159046	A	G	0.0470754	0.00766535	8.18362e-10	695558
rs116364807	2	109520952	0.0159046	A	T	0.044933	0.00823688	4.89459e-08	695558
rs76377200	2	111799358	0.0258449	G	A	-0.0360386	0.006521	3.26591e-08	695558
rs190299371	2	112241353	0.0755467	A	G	-0.0269386	0.00473852	1.30798e-08	695558
rs139158031	2	112921327	0.0139165	G	A	-0.0465325	0.00823366	1.59061e-08	695558
rs34179430	2	113259739	0.17992	A	G	-0.0182168	0.00321023	1.39023e-08	695558
rs13024583	2	113260861	0.181909	T	G	-0.0178877	0.00322196	2.82746e-08	695558
rs11692276	2	113261035	0.181909	A	G	-0.0178649	0.00321819	2.83692e-08	695558
rs7606392	2	113267166	0.183897	T	C	-0.017833	0.00322495	3.20774e-08	695558
rs7559710	2	113274378	0.176938	A	G	-0.0179987	0.00324369	2.87564e-08	695558
rs62157536	2	113277497	0.176938	C	T	-0.0180813	0.00324801	2.59331e-08	695558
rs151168935	2	113496954	0.0228628	T	A	0.0319222	0.00585256	4.91417e-08	695558
rs60431472	2	114058693	0.0506958	A	C	0.0374174	0.00612636	1.01142e-09	695558
rs138407870	2	114161170	0.0149105	T	G	-0.0391296	0.00608694	1.28909e-10	695558
rs55659564	2	117268210	0.0149105	G	A	-0.0428881	0.00624697	6.62912e-12	695558
rs4849505	2	117352253	0.0238569	T	A	-0.0374242	0.00602231	5.15659e-10	695558
rs72841051	2	117372857	0.0119284	T	A	-0.0405329	0.00645314	3.36152e-10	695558
rs12475867	2	117386772	0.0248509	C	T	-0.0367047	0.00604755	1.28436e-09	695558
rs114711536	2	118048184	0.0228628	A	G	0.0341241	0.00611278	2.37196e-08	695558
rs149217025	2	118063034	0.0228628	T	C	0.0337342	0.00600866	1.97396e-08	695558
rs72842716	2	119279460	0.0208748	T	A	-0.0441819	0.00796522	2.9085e-08	695558
rs79540222	2	119593524	0.0228628	G	A	-0.0492571	0.00840831	4.68068e-09	695558
rs72839718	2	119870351	0.0248509	C	T	-0.0505606	0.00915278	3.31239e-08	695558
rs183071321	2	120107678	0.028827	T	C	0.0364042	0.00660885	3.62103e-08	695558
rs150371005	2	120135008	0.028827	G	C	0.0385012	0.00605748	2.07092e-10	695558
rs145409843	2	120340067	0.0178926	T	C	0.0327436	0.00580062	1.65328e-08	695558
rs35367661	2	120538607	0.0387674	G	A	0.0312033	0.00527154	3.23516e-09	695558
rs2311304	2	121362173	0.073559	A	C	-0.0266133	0.0045818	6.3042e-09	695558
rs74642757	2	121363948	0.0725646	G	A	0.0265574	0.00451545	4.06705e-09	695558
rs11887671	2	121365588	0.0765408	C	T	0.0262652	0.0046862	2.08496e-08	695558
rs80238967	2	121367672	0.0725646	C	T	0.0267096	0.0045382	3.96832e-09	695558
rs72966793	2	121370431	0.0735586	G	A	0.0269959	0.00460401	4.53022e-09	695558
rs76886632	2	121370744	0.0745527	A	G	0.0267677	0.00458375	5.22967e-09	695558
rs6742498	2	121377286	0.0785288	C	G	0.0258785	0.00465506	2.70995e-08	695558
rs10203473	2	121380184	0.0785288	G	A	0.0262092	0.00463844	1.60041e-08	695558
rs78563104	2	121392355	0.0735586	G	T	0.0266857	0.00450748	3.21335e-09	695558
rs10201680	2	121395161	0.0795229	G	A	0.0259069	0.00457841	1.52694e-08	695558
rs6757849	2	121397117	0.0785288	G	A	0.0259624	0.00455674	1.21511e-08	695558
rs6757970	2	121397195	0.0785288	G	A	0.0258439	0.00455674	1.41499e-08	695558
rs10210584	2	121397350	0.0785288	C	A	0.025554	0.00455904	2.08087e-08	695558
rs112925503	2	121406241	0.0765408	G	A	0.0250053	0.00454313	3.71307e-08	695558
rs113383000	2	121406257	0.0765408	C	T	0.0253406	0.00454237	2.42315e-08	695558
rs6754686	2	121413998	0.0775348	A	G	0.0247944	0.00453399	4.5372e-08	695558
rs13386119	2	121416656	0.0765408	A	G	0.0250272	0.00455384	3.88849e-08	695558
rs13412208	2	121417070	0.0765408	C	T	0.0255498	0.00456074	2.11753e-08	695558
rs60531497	2	121424812	0.0755467	G	A	0.0257828	0.0045554	1.51514e-08	695558
rs6752414	2	121425339	0.0755467	C	T	0.0256527	0.00460089	2.46691e-08	695558
rs76964856	2	121428954	0.0755467	C	A	0.0241453	0.00439815	4.02219e-08	695558
rs55633297	2	121565142	0.0735586	A	G	0.0260875	0.0043165	1.50647e-09	695558
rs71424376	2	121958212	0.0168986	T	C	0.0399079	0.00653899	1.04046e-09	695558
rs71424377	2	121958277	0.0168986	T	G	0.04033	0.00639289	2.81605e-10	695558
rs77469140	2	121959950	0.0168986	A	G	0.0403563	0.00645165	3.97042e-10	695558
rs12993912	2	121960426	0.0168986	C	A	0.036567	0.00664928	3.81121e-08	695558
rs12994854	2	121960956	0.0168986	A	G	0.0403014	0.00642415	3.53187e-10	695558
rs71424378	2	121962047	0.0168986	C	T	0.0371933	0.00660659	1.80493e-08	695558
rs34491011	2	121963125	0.0168986	G	C	0.0366554	0.00662216	3.1076e-08	695558
rs148377944	2	122034819	0.0367793	T	C	-0.0308664	0.00551534	2.18759e-08	695558
rs10496584	2	123126479	0.126243	A	G	0.0234463	0.00414532	1.54849e-08	695558
rs33920762	2	123135010	0.125249	T	C	0.0244474	0.00410888	2.68309e-09	695558
rs1919922	2	123136890	0.126243	C	T	0.0242711	0.00416224	5.50142e-09	695558
rs4848768	2	123141545	0.125249	A	G	0.0238571	0.00419416	1.28412e-08	695558
rs4848769	2	123147790	0.125249	C	T	0.0243968	0.00411777	3.12736e-09	695558
rs60653244	2	123148779	0.125249	T	C	0.0245275	0.00410819	2.36676e-09	695558
rs7607285	2	123150536	0.125249	C	A	0.0245223	0.00413329	2.97658e-09	695558
rs4848179	2	123154033	0.125249	G	A	0.0255263	0.00410376	4.96432e-10	695558
rs7602324	2	123154555	0.125249	C	T	0.0254941	0.0040834	4.28275e-10	695558
rs145214618	2	124456002	0.0159046	A	G	-0.0332014	0.00580485	1.06772e-08	695558
rs1513791	2	124485730	0.0705765	G	C	0.0268955	0.00471275	1.15008e-08	695558
rs62163106	2	124517046	0.0695825	T	C	0.0296681	0.00490113	1.41899e-09	695558
rs147947629	2	124634422	0.0218688	C	T	0.0347653	0.00617344	1.78719e-08	695558
rs116660903	2	124665496	0.0337972	C	T	0.0400591	0.00570734	2.23658e-12	695558
rs115533011	2	124906244	0.0188867	C	T	0.0476823	0.00778725	9.17563e-10	695558
rs72845536	2	124913966	0.0208748	C	A	0.0453965	0.00789322	8.85447e-09	695558
rs6710131	2	124944476	0.138171	G	A	0.0226728	0.00409514	3.08574e-08	695558
rs144602900	2	125502324	0.0168986	C	A	0.0461615	0.00754739	9.58191e-10	695558
rs112477097	2	126091522	0.027833	A	C	0.0408782	0.00730068	2.15316e-08	695558
rs111749816	2	126262838	0.0218688	C	A	0.0478505	0.0074348	1.22654e-10	695558
rs111240503	2	126389236	0.0228628	A	G	0.0466564	0.00831409	2.00315e-08	695558
rs13006762	2	129130565	0.0656064	C	T	-0.0263003	0.00432119	1.15511e-09	695558
rs17016212	2	129134764	0.0646123	C	T	-0.0239886	0.00427444	1.99881e-08	695558
rs2043876	2	129137203	0.0656064	G	A	-0.0239093	0.00421083	1.36243e-08	695558
rs2043875	2	129137556	0.0646123	A	G	-0.0241134	0.00423753	1.26708e-08	695558
rs75752750	2	129138694	0.0646123	A	G	-0.0242908	0.00420118	7.38626e-09	695558
rs150433877	2	129140504	0.0656064	A	G	-0.0241621	0.00420467	9.11193e-09	695558
rs140601442	2	130091315	0.0188867	G	A	-0.0435689	0.0076721	1.35585e-08	695558
rs116333634	2	131485764	0.026839	C	T	0.0393575	0.00674028	5.24659e-09	695558
rs116063194	2	133187404	0.0318091	C	T	0.0318327	0.00556983	1.09571e-08	695558
rs68091983	2	133733093	0.0457256	C	T	-0.0289949	0.00523165	2.98689e-08	695558
rs72614501	2	133745819	0.0417495	C	T	-0.0302367	0.00537345	1.83317e-08	695558
rs4953867	2	133749707	0.0417495	C	T	-0.0312798	0.005486	1.18592e-08	695558
rs16844985	2	133749949	0.0407555	G	T	-0.0309202	0.00544857	1.38752e-08	695558
rs143264962	2	133953468	0.0218688	A	C	-0.046214	0.00758125	1.08878e-09	695558
rs77260312	2	134486658	0.0208748	T	C	-0.0385579	0.00705938	4.70949e-08	695558
rs114630113	2	134948832	0.0178926	A	G	-0.0419157	0.00710447	3.63704e-09	695558
rs189874805	2	134970312	0.0109344	T	G	0.0458789	0.00673052	9.3251e-12	695558
rs145824877	2	137189366	0.0188867	G	C	-0.0390962	0.00657104	2.68528e-09	695558
rs140607576	2	138857375	0.0139165	C	T	-0.0418106	0.00678342	7.10874e-10	695558
rs73960656	2	139076986	0.0695825	G	A	0.0250058	0.00453555	3.52175e-08	695558
rs61557068	2	139082260	0.0695825	T	C	0.0252441	0.00450806	2.14623e-08	695558
rs149987666	2	139086168	0.0715706	C	T	0.0270755	0.00429945	3.02615e-10	695558
rs55860521	2	139100930	0.0715706	T	C	0.0265323	0.00429004	6.22435e-10	695558
rs4359708	2	139110343	0.0715706	G	A	0.0271561	0.00428871	2.41992e-10	695558
rs76430746	2	139111150	0.0705765	G	A	0.0272063	0.00426735	1.82408e-10	695558
rs73959423	2	139114027	0.083499	T	A	0.0241528	0.00405738	2.63591e-09	695558
rs34815930	2	139116665	0.083499	G	A	0.0240753	0.00405828	2.98556e-09	695558
rs77707290	2	139122213	0.083499	G	T	0.0241291	0.00406182	2.84212e-09	695558
rs80201676	2	139127085	0.0705765	C	T	0.0271786	0.0043067	2.77635e-10	695558
rs7598286	2	139130069	0.083499	C	T	0.0240295	0.00407535	3.71775e-09	695558
rs73959424	2	139134034	0.083499	G	T	0.0243026	0.00406605	2.27369e-09	695558
rs76345425	2	139142079	0.083499	A	G	0.024163	0.00406525	2.78488e-09	695558
rs34961515	2	139144052	0.083499	A	G	0.0241716	0.00406471	2.73595e-09	695558
rs56208697	2	139145424	0.083499	C	T	0.0241704	0.0040639	2.72109e-09	695558
rs56213554	2	139145614	0.083499	A	G	0.0241732	0.00406372	2.70558e-09	695558
rs11903850	2	139148167	0.083499	T	C	0.0241944	0.00406376	2.62164e-09	695558
rs73959427	2	139149454	0.083499	C	A	0.024162	0.00407119	2.94098e-09	695558
rs73959428	2	139154130	0.083499	T	C	0.0242358	0.00405589	2.29437e-09	695558
rs55684764	2	139157067	0.083499	T	C	0.0242212	0.00405665	2.36171e-09	695558
rs77484661	2	139162532	0.0745527	T	C	0.0248068	0.00418712	3.13129e-09	695558
rs77708734	2	139163725	0.0705765	C	T	0.0273643	0.00427183	1.49627e-10	695558
rs75395814	2	139167282	0.0705765	A	G	0.0274457	0.00428156	1.45314e-10	695558
rs7571998	2	139168429	0.083499	A	G	0.0242826	0.00406422	2.30469e-09	695558
rs73959431	2	139170136	0.083499	G	A	0.0242112	0.00405818	2.43109e-09	695558
rs75626258	2	139170993	0.0705765	C	G	0.0274596	0.00427567	1.34234e-10	695558
rs73959432	2	139173807	0.083499	G	A	0.0243482	0.00406569	2.11529e-09	695558
rs73959434	2	139174816	0.0874751	T	C	0.0221961	0.00397881	2.42506e-08	695558
rs11893089	2	139175990	0.083499	C	T	0.0242911	0.00405482	2.08983e-09	695558
rs36045740	2	139176009	0.083499	A	G	0.0242988	0.00405177	2.00896e-09	695558
rs77639252	2	139181897	0.0705765	G	A	0.0275378	0.00426176	1.03593e-10	695558
rs75529043	2	139183213	0.083499	C	G	0.0244421	0.00405769	1.70523e-09	695558
rs4564835	2	139183467	0.083499	C	T	0.0243288	0.00405915	2.05293e-09	695558
rs56215252	2	139184970	0.083499	C	T	0.0244002	0.00407976	2.22045e-09	695558
rs79653500	2	139185985	0.0874751	T	C	0.0221499	0.00398154	2.64927e-08	695558
rs75226500	2	139186725	0.0874751	A	G	0.0221039	0.00398407	2.88825e-08	695558
rs75953695	2	139190195	0.0874751	C	T	0.021865	0.00397946	3.91891e-08	695558
rs191431468	2	139194631	0.0745527	C	T	0.0250112	0.00421625	2.9908e-09	695558
rs55926999	2	139195654	0.0705765	A	G	0.0277102	0.00428351	9.86283e-11	695558
rs55898170	2	139196118	0.0874751	C	A	0.0223512	0.00398479	2.03339e-08	695558
rs74905303	2	139205809	0.0487078	G	A	0.0311118	0.0049896	4.50835e-10	695558
rs139565096	2	139207242	0.0487078	T	A	0.0311389	0.00501049	5.14078e-10	695558
rs114475771	2	140254740	0.0308151	C	T	-0.0340696	0.00567483	1.92947e-09	695558
rs138623691	2	140341079	0.0168986	A	G	-0.0411738	0.00615396	2.22232e-11	695558
rs17784187	2	140392093	0.0178926	A	G	-0.0371768	0.00649404	1.03584e-08	695558
rs113035934	2	140935193	0.0337972	C	T	0.0326735	0.0055339	3.54263e-09	695558
rs111772250	2	140939614	0.0337972	G	A	0.0325694	0.00551482	3.50921e-09	695558
rs146897872	2	141328309	0.0427435	C	T	-0.0299628	0.0050949	4.07951e-09	695558
rs192314515	2	141365800	0.0109344	A	G	0.037679	0.00632714	2.59851e-09	695558
rs142320277	2	141422979	0.0168986	G	C	0.040316	0.00543924	1.24339e-13	695558
rs77245864	2	141690177	0.0308151	A	G	0.0430554	0.0074477	7.42415e-09	695558
rs10496863	2	141715002	0.0337972	T	A	0.0403878	0.00726682	2.73132e-08	695558
rs72852314	2	141860856	0.0347913	C	A	0.0357951	0.00631135	1.41514e-08	695558
rs79929612	2	141863425	0.0357853	A	G	0.0373109	0.00587095	2.08194e-10	695558
rs76177133	2	141907678	0.0149105	G	C	-0.0489686	0.00830109	3.65589e-09	695558
rs78525159	2	143115606	0.0298211	A	G	-0.0376672	0.00667939	1.70735e-08	695558
rs72849103	2	143503381	0.0139165	G	A	-0.0433991	0.00662109	5.57659e-11	695558
rs72849116	2	143641549	0.0109344	T	C	-0.0399056	0.00680076	4.41569e-09	695558
rs72849136	2	143739441	0.0109344	T	A	-0.048966	0.00691734	1.4548e-12	695558
rs72849137	2	143741341	0.0109344	A	G	-0.0485876	0.00710694	8.10705e-12	695558
rs188551914	2	144177203	0.0119284	T	C	0.0460783	0.00711068	9.16272e-11	695558
rs146663455	2	144573409	0.028827	A	T	0.0346576	0.00553929	3.93219e-10	695558
rs147205787	2	144815972	0.028827	C	T	-0.0351975	0.00582783	1.54535e-09	695558
rs149306552	2	144926894	0.0298211	G	T	-0.0356034	0.005781	7.33445e-10	695558
rs148990406	2	145057085	0.0188867	T	C	-0.0412704	0.00583628	1.53426e-12	695558
rs138716915	2	145090313	0.0258449	G	T	-0.0373875	0.00539452	4.18928e-12	695558
rs75156687	2	145102809	0.0616302	C	T	-0.0262301	0.0047602	3.58242e-08	695558
rs139273704	2	145221678	0.0407555	T	C	-0.0315031	0.00517798	1.17176e-09	695558
rs144894168	2	145222172	0.0318091	T	C	-0.031832	0.00562979	1.56577e-08	695558
rs12052925	2	145230014	0.0318091	G	T	-0.0330076	0.00559196	3.57637e-09	695558
rs78786854	2	145233462	0.0318091	C	T	-0.0329193	0.00558593	3.78671e-09	695558
rs116237319	2	145241652	0.0318091	T	C	-0.0328711	0.0055987	4.32636e-09	695558
rs114721169	2	145247680	0.0318091	C	T	-0.0327945	0.00563548	5.90946e-09	695558
rs149563950	2	145313536	0.0168986	A	G	0.0400326	0.00670005	2.30143e-09	695558
rs116603234	2	145450246	0.0248509	C	T	0.0394849	0.00696846	1.45975e-08	695558
rs144473890	2	145540283	0.0139165	A	C	0.0520928	0.00754408	5.01584e-12	695558
rs34427735	2	145612080	0.0238569	G	T	0.0382342	0.00694318	3.65554e-08	695558
rs67157443	2	145626969	0.0258449	C	T	0.0387717	0.00670855	7.49488e-09	695558
rs34944792	2	145644533	0.0238569	G	C	0.0412291	0.00694642	2.93302e-09	695558
rs34388422	2	145667511	0.0248509	C	T	0.0413582	0.00681009	1.25485e-09	695558
rs34027796	2	145705813	0.0248509	A	G	0.042066	0.00690441	1.11069e-09	695558
rs139142178	2	145810646	0.0119284	A	G	-0.0516189	0.0077865	3.37332e-11	695558
rs34878291	2	145983637	0.0328032	A	G	-0.0335699	0.00555848	1.54688e-09	695558
rs35281142	2	145992452	0.0328032	C	G	-0.0342143	0.00554128	6.63972e-10	695558
rs13028192	2	146003936	0.0328032	T	C	-0.0334671	0.00562325	2.65595e-09	695558
rs71428056	2	146022590	0.0357853	T	A	-0.0302817	0.00535382	1.54857e-08	695558
rs12992992	2	146102948	0.0228628	G	T	0.0392839	0.00651373	1.63009e-09	695558
rs140071474	2	146659168	0.0198807	A	G	-0.0416339	0.00686372	1.31303e-09	695558
rs75176694	2	149195241	0.026839	C	A	0.0284575	0.00517067	3.72027e-08	695558
rs76894989	2	149556098	0.0417495	C	G	-0.0280895	0.00510674	3.78778e-08	695558
rs78963265	2	149560937	0.0417495	C	T	-0.0283399	0.00509079	2.59325e-08	695558
rs80235971	2	149564107	0.0427435	A	G	-0.0287282	0.00509578	1.7239e-08	695558
rs79889580	2	149564111	0.0427435	A	T	-0.028656	0.00511051	2.05541e-08	695558
rs6741127	2	149564144	0.0675944	C	A	-0.0285537	0.00426085	2.06427e-11	695558
rs73007520	2	149564242	0.0675944	T	C	-0.0284262	0.00427013	2.79521e-11	695558
rs73007522	2	149564364	0.0437376	T	C	-0.0290726	0.00508103	1.05402e-08	695558
rs59848579	2	149565558	0.0427435	T	G	-0.0294914	0.00505686	5.47801e-09	695558
rs61683728	2	149566494	0.0437376	G	C	-0.0294197	0.00502275	4.7045e-09	695558
rs77520932	2	149567429	0.0427435	G	A	-0.0292746	0.00502778	5.79478e-09	695558
rs61483343	2	149567536	0.0596421	T	C	-0.0288117	0.00450753	1.63834e-10	695558
rs114700447	2	149567809	0.0308151	G	A	-0.0289353	0.0052896	4.49459e-08	695558
rs80041978	2	150237181	0.0149105	G	A	0.0402767	0.00724211	2.67533e-08	695558
rs16827098	2	150345764	0.0218688	C	A	0.040919	0.00719607	1.29821e-08	695558
rs16827101	2	150346653	0.0218688	A	T	0.0408658	0.00720929	1.44061e-08	695558
rs73966858	2	150347231	0.0218688	C	T	0.0407559	0.00711671	1.02348e-08	695558
rs76568900	2	150347456	0.0218688	C	T	0.0407535	0.00711352	1.01012e-08	695558
rs79568037	2	150347931	0.0218688	G	A	0.0407439	0.00710589	9.8187e-09	695558
rs6718733	2	150349629	0.0218688	A	G	0.0405464	0.00716058	1.49236e-08	695558
rs140438313	2	150350041	0.0218688	G	A	0.0399871	0.00694133	8.37507e-09	695558
rs112328709	2	150373313	0.0208748	A	C	0.0418433	0.00757228	3.27888e-08	695558
rs73965400	2	150385362	0.0228628	G	A	0.0425969	0.00635602	2.05835e-11	695558
rs73965402	2	150386497	0.0208748	G	A	0.0416854	0.00760591	4.23738e-08	695558
rs113558103	2	150387234	0.0208748	A	G	0.0414498	0.00758201	4.58075e-08	695558
rs57685406	2	150388045	0.0218688	T	C	0.0422538	0.00681651	5.69129e-10	695558
rs73968604	2	150388727	0.0218688	G	A	0.0424279	0.0068439	5.66884e-10	695558
rs111428064	2	150388850	0.0208748	T	C	0.0415161	0.00756348	4.04157e-08	695558
rs73968606	2	150389267	0.0218688	C	T	0.0423828	0.00682053	5.16502e-10	695558
rs72862767	2	150714203	0.0159046	A	G	-0.040894	0.00732583	2.37551e-08	695558
rs148836327	2	151159845	0.0149105	T	G	-0.0493033	0.00580053	1.89919e-17	695558
rs140052025	2	151364074	0.0228628	A	G	-0.0352018	0.00584368	1.70265e-09	695558
rs143073275	2	151466331	0.0188867	G	A	0.041748	0.00699099	2.34805e-09	695558
rs141090407	2	151931263	0.0188867	G	C	-0.0450616	0.00613148	1.99357e-13	695558
rs149814201	2	152168729	0.027833	G	C	0.0315416	0.00576739	4.52687e-08	695558
rs60216289	2	152241732	0.0755467	T	C	0.0275841	0.00504651	4.60349e-08	695558
rs73004070	2	152264280	0.0666004	C	T	0.0295879	0.00537662	3.73243e-08	695558
rs112241923	2	152265306	0.0666004	G	A	0.0298888	0.00531707	1.89539e-08	695558
rs73004072	2	152267061	0.0685885	G	A	0.0299833	0.00516678	6.51016e-09	695558
rs4664049	2	152328182	0.074553	C	T	-0.029672	0.00529848	2.14232e-08	695558
rs116120200	2	152868557	0.0159046	T	C	-0.0423925	0.00694451	1.03145e-09	695558
rs138926754	2	153378462	0.0198807	T	C	0.0382157	0.00662722	8.09491e-09	695558
rs62180830	2	153385021	0.2167	C	T	-0.0186273	0.00340437	4.45984e-08	695558
rs62180831	2	153386258	0.2167	T	C	-0.0185526	0.00339764	4.74965e-08	695558
rs62180832	2	153386761	0.217694	T	C	-0.0185881	0.00339842	4.50925e-08	695558
rs12474927	2	153391582	0.213718	A	G	-0.0185477	0.00340105	4.93835e-08	695558
rs55914172	2	153392034	0.213718	A	G	-0.018607	0.00340007	4.43664e-08	695558
rs114965097	2	153400084	0.0178926	T	C	0.0376347	0.00669209	1.86846e-08	695558
rs113982936	2	153925648	0.0387674	C	T	0.0386889	0.00579263	2.40596e-11	695558
rs114868894	2	154031549	0.0159046	G	A	-0.0492527	0.00565743	3.15204e-18	695558
rs190992470	2	154149277	0.0129225	G	C	-0.0531163	0.00607327	2.21225e-18	695558
rs114734106	2	154190292	0.0119284	G	A	-0.0508967	0.00636524	1.28485e-15	695558
rs75527226	2	154191029	0.026839	A	C	-0.0388889	0.00654953	2.89118e-09	695558
rs76770244	2	154332657	0.0129225	A	T	-0.0494504	0.00681753	4.06416e-13	695558
rs12471344	2	155116318	0.027833	G	A	-0.0358005	0.00493182	3.89708e-13	695558
rs2194429	2	155131244	0.0119284	A	C	-0.04144	0.00697183	2.78293e-09	695558
rs113994282	2	155159314	0.0477137	T	G	-0.0279459	0.00470699	2.90085e-09	695558
rs115246881	2	155206362	0.0427435	C	A	0.0325488	0.00585912	2.77239e-08	695558
rs76164725	2	155334060	0.0497018	C	G	0.0346777	0.00631683	4.02553e-08	695558
rs142380331	2	155341866	0.0487078	G	A	0.0352034	0.00625756	1.84721e-08	695558
rs149993533	2	155341936	0.0487078	G	A	0.0351415	0.00625617	1.94196e-08	695558
rs12614590	2	155350528	0.0497018	C	A	0.0359242	0.00618386	6.2716e-09	695558
rs2161770	2	155351651	0.0497018	G	A	0.036222	0.00614938	3.85392e-09	695558
rs16837751	2	155354459	0.0497018	T	C	0.0360665	0.00618104	5.37866e-09	695558
rs74398806	2	155355924	0.0497018	G	A	0.0360696	0.00615746	4.68861e-09	695558
rs57274104	2	155359131	0.0497018	G	A	0.0370865	0.00601831	7.17026e-10	695558
rs76348439	2	155360701	0.0506958	C	T	0.0375097	0.00606495	6.22338e-10	695558
rs114573278	2	155361729	0.0506958	C	T	0.0373789	0.0061124	9.64051e-10	695558
rs76914543	2	155362660	0.0457256	G	A	0.0364096	0.00628585	6.94274e-09	695558
rs75559896	2	155362794	0.0457256	G	A	0.036359	0.00631555	8.55891e-09	695558
rs11893635	2	155363751	0.0467197	C	T	0.0360324	0.00633753	1.30387e-08	695558
rs11893723	2	155363915	0.0457256	C	T	0.035626	0.0064165	2.82012e-08	695558
rs73969450	2	159977001	0.222664	T	A	-0.0194938	0.00350138	2.58477e-08	695558
rs115942236	2	161738917	0.0337972	A	G	-0.0385415	0.00650834	3.18308e-09	695558
rs114198913	2	162544958	0.0149105	A	G	-0.0428366	0.00770557	2.71053e-08	695558
rs144742386	2	162582091	0.0159046	G	A	-0.0467237	0.00808903	7.64143e-09	695558
rs74437022	2	162585826	0.0735586	A	G	0.0238565	0.0042353	1.77322e-08	695558
rs116460189	2	163501102	0.0387674	C	A	0.0305958	0.00550325	2.70407e-08	695558
rs79713340	2	163734398	0.0218688	C	T	-0.0346276	0.00585913	3.42049e-09	695558
rs79002239	2	163736890	0.0208748	G	A	-0.0351224	0.0058996	2.62714e-09	695558
rs78272387	2	164226277	0.05666	C	G	-0.0360172	0.00604967	2.62336e-09	695558
rs79693249	2	164623436	0.0477137	C	T	-0.028849	0.00517821	2.52942e-08	695558
rs112537938	2	164825584	0.0218688	T	C	-0.0385438	0.00674077	1.07781e-08	695558
rs116732687	2	164928586	0.0188867	T	C	-0.0443502	0.00758533	5.01013e-09	695558
rs13427434	2	165210503	0.0298211	T	C	-0.0343803	0.00620917	3.07653e-08	695558
rs57447159	2	165210891	0.0298211	C	A	-0.0370215	0.00592514	4.15186e-10	695558
rs73016253	2	165211772	0.028827	T	C	-0.0359481	0.00598812	1.93421e-09	695558
rs78991040	2	165632797	0.0258449	G	A	0.0370396	0.00602508	7.8678e-10	695558
rs114013866	2	166672026	0.0178926	T	C	0.0455124	0.0064973	2.47303e-12	695558
rs115127021	2	166703927	0.0308151	T	C	0.0368611	0.00652246	1.59145e-08	695558
rs114423372	2	166969919	0.0198807	G	C	0.0383905	0.00603526	2.00407e-10	695558
rs79798846	2	166983003	0.0178926	C	T	0.0356698	0.00632999	1.75014e-08	695558
rs150105711	2	166986144	0.0178926	A	T	0.0361964	0.00621729	5.81824e-09	695558
rs75819959	2	171240024	0.0178926	T	C	-0.0503893	0.00849175	2.95793e-09	695558
rs17579694	2	171253844	0.0168986	G	A	-0.0503136	0.00859636	4.83072e-09	695558
rs57598990	2	171257347	0.0178926	C	T	-0.0501355	0.00752185	2.64108e-11	695558
rs60224451	2	171257599	0.0168986	A	T	-0.0521435	0.00790456	4.2057e-11	695558
rs35518186	2	171258589	0.0168986	G	C	-0.0497492	0.00879031	1.5177e-08	695558
rs72883708	2	171477885	0.0715706	A	G	-0.0279118	0.00451898	6.55102e-10	695558
rs115208534	2	171488378	0.0218688	A	T	0.0385209	0.00695602	3.06329e-08	695558
rs143604230	2	172681000	0.0139165	A	G	-0.0414038	0.00756234	4.37513e-08	695558
rs72892568	2	173373045	0.0149105	G	A	0.0438894	0.00699462	3.5023e-10	695558
rs145546391	2	173423833	0.0139165	C	T	0.0434977	0.00677455	1.35608e-10	695558
rs12622441	2	173651962	0.0656064	T	A	0.0237185	0.00427441	2.87389e-08	695558
rs6712008	2	173654046	0.082505	T	C	-0.0222707	0.00406804	4.38605e-08	695558
rs151005643	2	173668387	0.0854871	G	T	0.0239205	0.00399823	2.19387e-09	695558
rs74850001	2	173670974	0.0516899	G	C	0.0273755	0.00463137	3.40264e-09	695558
rs3769314	2	173673900	0.0854871	A	G	0.024133	0.00399077	1.47378e-09	695558
rs16823271	2	173675988	0.0864811	G	A	0.0229326	0.00399963	9.82722e-09	695558
rs76020680	2	173676075	0.0506958	C	T	0.0268137	0.00464656	7.89659e-09	695558
rs2194719	2	173676737	0.0854871	A	T	0.0234724	0.00399501	4.21755e-09	695558
rs1863168	2	173677233	0.0854871	G	A	0.0234614	0.00400022	4.49064e-09	695558
rs3820852	2	173680085	0.0854871	C	A	0.0234017	0.00398787	4.40459e-09	695558
rs16860904	2	173681353	0.0854871	A	G	0.023412	0.00400585	5.08242e-09	695558
rs3769306	2	173683690	0.0854871	A	G	0.0232102	0.00400247	6.67211e-09	695558
rs12474304	2	173705592	0.0864811	A	C	0.0232426	0.00397245	4.88789e-09	695558
rs139950730	2	174279714	0.0407555	G	A	0.0340485	0.00557457	1.00995e-09	695558
rs78497852	2	174285894	0.0159046	C	T	0.0433055	0.00756092	1.01898e-08	695558
rs115223120	2	174287715	0.0149105	C	T	0.0458918	0.00717228	1.56915e-10	695558
rs146940086	2	174291994	0.0139165	T	G	0.0454975	0.00720126	2.64998e-10	695558
rs183560465	2	174293670	0.0139165	T	C	0.0467445	0.0070025	2.46558e-11	695558
rs145618280	2	174295524	0.0139165	A	G	0.046468	0.00720301	1.10973e-10	695558
rs143762300	2	174297476	0.0139165	T	G	0.0467265	0.00695938	1.89136e-11	695558
rs150044904	2	174300600	0.0139165	C	T	0.0470664	0.0069859	1.61305e-11	695558
rs148873349	2	174307964	0.0168986	C	T	0.043224	0.00672804	1.32337e-10	695558
rs137921893	2	174307992	0.0168986	G	A	0.0445454	0.00676954	4.69584e-11	695558
rs145635305	2	174448051	0.0198807	A	G	0.0392177	0.00704493	2.59465e-08	695558
rs6709937	2	174896673	0.0198807	C	T	-0.032285	0.00591017	4.69141e-08	695558
rs6725206	2	174896733	0.0198807	T	C	-0.0325621	0.00573047	1.32917e-08	695558
rs16862310	2	174921891	0.0178926	A	G	-0.041181	0.00690074	2.40745e-09	695558
rs79680225	2	175687437	0.0238569	C	A	0.0387248	0.00693763	2.37968e-08	695558
rs80138684	2	177415676	0.026839	G	A	-0.0384466	0.00691953	2.75656e-08	695558
rs113182780	2	177505906	0.0228628	A	G	-0.0363755	0.00600921	1.41922e-09	695558
rs72934882	2	177646302	0.0149105	C	T	0.0431635	0.00659839	6.08928e-11	695558
rs111721191	2	177691222	0.0168986	A	G	0.0415438	0.00653175	2.01375e-10	695558
rs6740670	2	177735301	0.0198807	C	T	0.0365479	0.00633771	8.08198e-09	695558
rs6759227	2	177735735	0.0188867	T	C	0.0359825	0.00642253	2.11238e-08	695558
rs73026248	2	177739352	0.0188867	C	A	0.0360953	0.00642758	1.95772e-08	695558
rs16864639	2	177745111	0.0188867	T	C	0.0360949	0.00642769	1.95953e-08	695558
rs7577462	2	177749266	0.0188867	A	G	0.0359956	0.00642891	2.15562e-08	695558
rs874134	2	177751812	0.0188867	A	G	0.0362772	0.00633485	1.0246e-08	695558
rs874135	2	177752026	0.0188867	C	T	0.0361482	0.0063327	1.1419e-08	695558
rs874136	2	177752092	0.0188867	G	A	0.0362768	0.00633498	1.02564e-08	695558
rs113403361	2	177752808	0.0198807	C	G	0.0351641	0.00642133	4.34725e-08	695558
rs11883773	2	177754393	0.0188867	T	C	0.0363268	0.00633134	9.60176e-09	695558
rs11900702	2	177754671	0.0188867	C	T	0.0362765	0.00634311	1.0713e-08	695558
rs11900899	2	177755114	0.0188867	C	T	0.036288	0.00634044	1.04496e-08	695558
rs16864653	2	177755957	0.0198807	T	C	0.0354169	0.00642363	3.51702e-08	695558
rs73028294	2	177756202	0.0188867	A	G	0.036292	0.00632849	9.76823e-09	695558
[truncated: 14,411 more rows]
