# Supplementary material for: Genomic Structural Equation Modeling Reveals Shared Genetic Architecture and Pleiotropic Hub Genes of Sepsis-Induced Cardiomyopathy
Source: Genes (Basel). 2026 Jun 30;17(7):751. doi: 10.3390/genes17070751 (PMC13408642; doi:10.3390/genes17070751)
Supplement: Supplementary file 1 [file genes-17-00751-s001.zip › Table S7.xlsx]

## Sheet: Table S7
Table S7. Independent lead SNPs after LD-based clumping.
Sequence	Locus	SNP	chr	pos	p
1	1:2899962:C:G	rs111828763	1	2899962	4.91006e-08
2	1:4208167:C:T	rs61768848	1	4208167	2.88865e-11
3	1:4695036:A:G	rs75660157	1	4695036	4.39753e-08
4	1:4963584:C:T	rs115089098	1	4963584	2.73938e-13
5	1:5348630:C:T	rs139483915	1	5348630	1.21874e-10
6	1:5360822:A:G	rs61763311	1	5360822	4.45362e-08
7	1:5814996:A:G	rs4845817	1	5814996	1.6251e-08
8	1:6207253:A:G	rs80059541	1	6207253	2.29871e-08
9	1:6233410:C:T	rs142667522	1	6233410	1.50874e-12
10	1:6713225:A:G	rs41310355	1	6713225	1.72989e-12
11	1:8167242:A:C	rs55907663	1	8167242	5.39678e-10
12	1:8271506:A:G	rs113696148	1	8271506	1.02203e-10
13	1:8713026:A:G	rs115914806	1	8713026	5.40232e-09
14	1:9119318:C:T	rs142404867	1	9119318	1.60589e-08
15	1:9376994:C:G	rs72642735	1	9376994	1.25407e-11
16	1:10537608:C:T	rs11581532	1	10537608	1.54798e-08
17	1:10753094:A:T	rs59304342	1	10753094	1.74403e-09
18	1:11098743:C:T	rs79185164	1	11098743	1.8767e-17
19	1:11537721:A:G	rs71645099	1	11537721	8.77215e-09
20	1:12158488:A:G	rs192830254	1	12158488	1.62765e-12
21	1:12190681:C:T	rs114962898	1	12190681	2.33308e-08
22	1:12712785:C:T	rs12135623	1	12712785	2.8843e-08
23	1:14379959:A:G	rs74483393	1	14379959	1.51545e-08
24	1:14409354:A:G	rs12409475	1	14409354	3.51414e-10
25	1:14409544:A:G	rs55889542	1	14409544	5.03248e-11
26	1:14650265:A:G	rs74834083	1	14650265	3.08097e-08
27	1:15138437:C:T	rs148677979	1	15138437	5.63512e-09
28	1:15311832:A:G	rs12046999	1	15311832	3.16049e-10
29	1:15517538:A:C	rs112924950	1	15517538	4.16376e-08
30	1:15919762:C:T	rs79539023	1	15919762	4.54109e-14
31	1:16339772:C:G	rs1763604	1	16339772	5.15263e-22
32	1:18395402:C:T	rs77855318	1	18395402	4.17039e-09
33	1:18912663:A:T	rs36005846	1	18912663	2.6233e-09
34	1:19075898:A:G	rs12119666	1	19075898	4.92254e-08
35	1:20062859:A:G	rs114509203	1	20062859	1.34685e-11
36	1:20182255:C:T	rs34896470	1	20182255	2.97131e-08
37	1:20286874:A:T	rs4453012	1	20286874	1.22805e-13
38	1:20295675:A:T	rs147317163	1	20295675	1.01198e-09
39	1:20313871:A:G	rs112140675	1	20313871	1.79807e-14
40	1:20539573:G:T	rs113396977	1	20539573	1.81435e-08
41	1:20735478:A:G	rs114647507	1	20735478	1.2967e-08
42	1:21018820:C:G	rs150422994	1	21018820	8.49177e-10
43	1:24004750:C:T	rs149920958	1	24004750	6.34676e-09
44	1:25507449:C:T	rs139966026	1	25507449	1.01169e-11
45	1:25568360:G:T	rs74389623	1	25568360	1.31275e-08
46	1:25705708:G:T	rs374183284	1	25705708	6.87068e-17
47	1:25907052:C:G	rs80134243	1	25907052	4.28605e-09
48	1:26136282:C:T	rs147587542	1	26136282	1.66057e-10
49	1:26217249:A:G	rs181218424	1	26217249	1.42984e-08
50	1:26393505:A:G	rs61775418	1	26393505	3.53031e-08
51	1:26893411:C:T	rs17380266	1	26893411	8.01221e-12
52	1:27843416:C:G	rs115825906	1	27843416	2.9577e-08
53	1:28616419:A:C	rs6701065	1	28616419	3.49651e-08
54	1:28874228:A:G	rs149522139	1	28874228	2.38045e-10
55	1:29826162:C:T	rs148725761	1	29826162	2.622e-10
56	1:30121603:A:C	rs271379	1	30121603	2.56581e-08
57	1:30476873:C:T	rs115299393	1	30476873	2.33419e-12
58	1:30549770:G:T	rs72661272	1	30549770	3.98388e-09
59	1:30568723:A:C	rs76760205	1	30568723	5.06258e-10
60	1:32169551:A:G	rs55775435	1	32169551	4.52707e-10
61	1:32302927:A:G	rs79961898	1	32302927	9.14485e-10
62	1:33188265:A:G	rs360038	1	33188265	4.44858e-15
63	1:33285687:C:T	rs145644273	1	33285687	2.50187e-08
64	1:33318163:G:T	rs11580896	1	33318163	3.28627e-08
65	1:34175351:A:G	rs16835734	1	34175351	6.77032e-11
66	1:34657098:G:T	rs76506386	1	34657098	2.33734e-08
67	1:37299056:A:G	rs191877464	1	37299056	4.39082e-08
68	1:38126880:A:G	rs116070955	1	38126880	7.66142e-09
69	1:38437577:A:G	rs190635795	1	38437577	5.84483e-09
70	1:38602487:A:C	rs76622784	1	38602487	3.56027e-11
71	1:38957985:C:T	rs141949227	1	38957985	1.04431e-09
72	1:39055232:A:G	rs16825255	1	39055232	1.42388e-08
73	1:40261243:A:G	rs75787400	1	40261243	4.08397e-08
74	1:47182275:A:G	rs41285912	1	47182275	3.7877e-08
75	1:47257329:C:T	rs138212919	1	47257329	2.0665e-13
76	1:47655128:C:T	rs191337431	1	47655128	8.14742e-09
77	1:49390285:A:G	rs114655655	1	49390285	3.39598e-13
78	1:49768495:C:T	rs114242793	1	49768495	1.73368e-14
79	1:50873429:C:T	rs72690453	1	50873429	3.62143e-10
80	1:53671466:C:T	rs144089126	1	53671466	4.17867e-09
81	1:54204441:C:G	rs138830298	1	54204441	8.63047e-09
82	1:54312091:C:G	rs145058012	1	54312091	9.98961e-13
83	1:55556974:C:T	rs143646411	1	55556974	6.35216e-09
84	1:56634923:C:T	rs113857680	1	56634923	7.79068e-09
85	1:57600215:C:G	rs12133084	1	57600215	7.77942e-11
86	1:58200311:A:C	rs72664609	1	58200311	1.52027e-10
87	1:59544232:A:G	rs17118699	1	59544232	1.56612e-13
88	1:59581150:C:T	rs74079130	1	59581150	8.02445e-10
89	1:59638485:A:C	rs142627356	1	59638485	1.189e-10
90	1:60391255:A:G	rs11572196	1	60391255	7.33789e-09
91	1:61048035:A:C	rs149208823	1	61048035	4.3702e-10
92	1:61346309:C:G	rs142015271	1	61346309	2.02894e-08
93	1:61870526:A:G	rs116772458	1	61870526	1.2923e-11
94	1:62088754:A:C	rs114708236	1	62088754	3.02991e-08
95	1:62577750:G:T	rs17097042	1	62577750	7.89561e-11
96	1:64079787:A:T	rs55736774	1	64079787	8.76034e-09
97	1:64597333:C:T	rs78608455	1	64597333	4.40737e-08
98	1:64889840:C:T	rs76977469	1	64889840	3.05546e-14
99	1:65768816:C:T	rs74838363	1	65768816	1.29276e-08
100	1:65847963:C:G	rs77639003	1	65847963	2.70237e-19
101	1:66958259:C:T	rs7529239	1	66958259	4.66449e-11
102	1:67792787:A:G	rs17838041	1	67792787	1.12933e-09
103	1:68036185:A:G	rs144839186	1	68036185	1.03643e-09
104	1:68069588:A:G	rs78618931	1	68069588	2.82065e-08
105	1:68497436:A:G	rs142549682	1	68497436	1.5189e-09
106	1:72058801:C:T	rs1413370	1	72058801	8.92798e-10
107	1:73018891:C:T	rs146937791	1	73018891	3.68922e-08
108	1:73059862:A:G	rs114298274	1	73059862	4.54389e-11
109	1:73205742:A:G	rs189611571	1	73205742	2.41421e-12
110	1:73586252:C:T	rs61767582	1	73586252	2.86762e-13
111	1:73818678:C:T	rs1923213	1	73818678	7.90001e-09
112	1:74196720:C:T	rs139271662	1	74196720	6.83363e-12
113	1:76357283:C:T	rs144977569	1	76357283	1.60007e-10
114	1:77087688:A:T	rs150452676	1	77087688	1.84624e-09
115	1:77471035:A:G	rs141991475	1	77471035	5.57003e-12
116	1:77727137:A:G	rs2602950	1	77727137	2.59673e-09
117	1:78046496:C:T	rs112924481	1	78046496	3.49453e-08
118	1:78571057:G:T	rs180732865	1	78571057	2.26592e-09
119	1:79290192:C:G	rs150467092	1	79290192	1.08846e-09
120	1:79531629:C:T	rs72678124	1	79531629	3.93513e-10
121	1:80059921:A:C	rs149156675	1	80059921	3.06751e-13
122	1:83543197:C:G	rs79378075	1	83543197	1.79315e-08
123	1:84889928:C:T	rs114831515	1	84889928	2.7605e-09
124	1:84922079:A:G	rs116745525	1	84922079	4.58434e-12
125	1:85845872:A:G	rs41289749	1	85845872	8.1857e-11
126	1:86023058:A:T	rs183243337	1	86023058	2.8231e-14
127	1:86387236:C:T	rs142739092	1	86387236	2.8279e-08
128	1:86413212:A:T	rs17128505	1	86413212	1.33618e-11
129	1:88101144:C:T	rs115783895	1	88101144	2.44453e-10
130	1:89890330:A:T	rs142035488	1	89890330	9.19638e-10
131	1:89999372:A:G	rs72712506	1	89999372	7.07816e-13
132	1:90524377:C:G	rs71666239	1	90524377	6.33956e-10
133	1:90799123:A:G	rs146475724	1	90799123	1.86022e-08
134	1:94181528:A:G	rs12126351	1	94181528	1.60345e-08
135	1:95412323:A:G	rs114312253	1	95412323	2.99483e-10
136	1:96425009:A:C	rs2199079	1	96425009	9.28799e-11
137	1:98845697:C:T	rs72719900	1	98845697	4.18492e-09
138	1:99655264:G:T	rs115584471	1	99655264	3.98428e-09
139	1:101717675:C:G	rs11589652	1	101717675	1.48456e-11
140	1:101904701:A:G	rs117910241	1	101904701	2.73233e-11
141	1:102602296:C:T	rs80082110	1	102602296	3.24767e-08
142	1:102623626:C:T	rs17438093	1	102623626	2.60843e-13
143	1:102939910:C:T	rs76065553	1	102939910	9.33225e-13
144	1:106058629:C:T	rs139708149	1	106058629	3.05785e-08
145	1:106342497:C:T	rs114461608	1	106342497	3.77369e-09
146	1:106384094:C:T	rs61816454	1	106384094	1.12201e-08
147	1:106760173:C:T	rs112511146	1	106760173	1.33474e-08
148	1:107153676:G:T	rs12736730	1	107153676	8.78474e-11
149	1:107316791:C:T	rs150642698	1	107316791	3.32785e-08
150	1:108610970:C:T	rs74111663	1	108610970	2.21627e-08
151	1:108888029:C:T	rs80342606	1	108888029	1.86446e-10
152	1:109065121:A:G	rs75186794	1	109065121	1.51518e-08
153	1:109365979:A:G	rs147290502	1	109365979	1.44922e-13
154	1:110806708:C:T	rs4838972	1	110806708	2.90391e-11
155	1:111967597:C:T	rs77028996	1	111967597	1.98989e-12
156	1:112354879:C:T	rs12125862	1	112354879	1.07485e-10
157	1:112677831:C:T	rs114663531	1	112677831	2.43163e-08
158	1:113202585:C:T	rs114534388	1	113202585	6.33575e-09
159	1:114195591:A:C	rs150746416	1	114195591	2.13212e-09
160	1:114655334:C:T	rs747448	1	114655334	6.28677e-16
161	1:115998012:A:G	rs113536929	1	115998012	2.5579e-09
162	1:116351968:A:G	rs139284095	1	116351968	4.46557e-11
163	1:116507851:C:T	rs116026551	1	116507851	3.71204e-09
164	1:116606138:A:G	rs17515267	1	116606138	1.35871e-13
165	1:117364809:A:T	rs79759069	1	117364809	2.27768e-10
166	1:117495424:C:G	rs61789070	1	117495424	3.11276e-09
167	1:118647205:A:T	rs141008659	1	118647205	2.12111e-09
168	1:119504673:A:C	rs12568580	1	119504673	2.42307e-08
169	1:120308275:C:G	rs12079115	1	120308275	2.73454e-09
170	1:147155518:G:T	rs56868468	1	147155518	5.73566e-09
171	1:147262276:A:G	rs78010317	1	147262276	4.61555e-09
172	1:147398918:G:T	rs370300625	1	147398918	4.42336e-08
173	1:147811259:A:G	rs190210305	1	147811259	4.59864e-08
174	1:150522712:C:T	rs142407416	1	150522712	2.25407e-09
175	1:151517388:A:G	rs4970957	1	151517388	1.56692e-08
176	1:151587185:G:T	rs151288460	1	151587185	1.56978e-10
177	1:152319572:C:T	rs61816766	1	152319572	1.17619e-10
178	1:154044909:C:T	rs141372821	1	154044909	1.13192e-11
179	1:155301642:C:T	rs149681784	1	155301642	8.28484e-10
180	1:157375289:A:G	rs111672099	1	157375289	1.13209e-10
181	1:157806486:C:T	rs72710041	1	157806486	1.54999e-08
182	1:157887227:A:G	rs80264016	1	157887227	1.31722e-08
183	1:158742940:A:C	rs72702909	1	158742940	4.19062e-10
184	1:158827484:A:G	rs76374060	1	158827484	4.91543e-08
185	1:159012071:C:T	rs139934569	1	159012071	1.50467e-13
186	1:161113788:A:G	rs114305292	1	161113788	1.31759e-09
187	1:161841018:G:T	rs112462458	1	161841018	5.94211e-09
188	1:164654897:C:G	rs12135228	1	164654897	4.84278e-08
189	1:165303462:C:T	rs111916854	1	165303462	5.83125e-10
190	1:165380027:C:T	rs185905	1	165380027	6.78213e-12
191	1:166038795:C:G	rs4528097	1	166038795	2.90963e-08
192	1:167473344:C:T	rs12123986	1	167473344	4.00475e-08
193	1:167647194:A:G	rs147145243	1	167647194	1.36428e-09
194	1:167681272:A:G	rs141742946	1	167681272	2.75218e-09
195	1:167892510:C:G	rs151216675	1	167892510	1.45325e-11
196	1:168596770:C:T	rs61802613	1	168596770	5.13788e-10
197	1:169066729:A:G	rs115977231	1	169066729	2.13319e-10
198	1:171143953:A:G	rs7471431	1	171143953	1.21158e-09
199	1:171674111:C:T	rs116310590	1	171674111	1.11171e-09
200	1:171883190:A:G	rs144409768	1	171883190	4.12759e-12
201	1:173106566:A:G	rs1234311	1	173106566	9.18234e-09
202	1:175191146:C:G	rs765423	1	175191146	1.58855e-10
203	1:175450299:A:G	rs75040733	1	175450299	1.6873e-08
204	1:178253504:C:T	rs115020226	1	178253504	8.42645e-12
205	1:178266673:C:T	rs113860084	1	178266673	4.59992e-08
206	1:178549672:C:T	rs61815313	1	178549672	8.7883e-11
207	1:180261366:A:G	rs61811561	1	180261366	7.34404e-09
208	1:181007855:A:G	rs150722112	1	181007855	2.51557e-08
209	1:182419640:A:T	rs16858983	1	182419640	4.11445e-08
210	1:183105105:A:G	rs78873744	1	183105105	1.1473e-08
211	1:183546520:G:T	rs35953580	1	183546520	3.9746e-08
212	1:183899609:A:G	rs76296745	1	183899609	7.38396e-09
213	1:184191982:C:G	rs113050569	1	184191982	7.97835e-09
214	1:184782501:A:G	rs144681088	1	184782501	3.30887e-08
215	1:185036383:A:G	rs112028214	1	185036383	5.47816e-09
216	1:185361290:A:G	rs73052301	1	185361290	6.04799e-12
217	1:187112133:C:T	rs181480219	1	187112133	1.07012e-09
218	1:188310869:A:G	rs114233029	1	188310869	1.69044e-08
219	1:188671290:C:T	rs111721974	1	188671290	3.97972e-08
220	1:189431847:C:G	rs79805258	1	189431847	1.24605e-08
221	1:189759254:C:T	rs145493745	1	189759254	1.62879e-09
222	1:189810803:A:C	rs72739845	1	189810803	1.71594e-08
223	1:190518072:A:G	rs7537986	1	190518072	1.67578e-08
224	1:191849281:A:G	rs147082784	1	191849281	4.71325e-14
225	1:191941410:C:T	rs12097088	1	191941410	9.68002e-11
226	1:192581982:C:T	rs79938841	1	192581982	4.40996e-10
227	1:195445320:A:G	rs142892175	1	195445320	1.14216e-12
228	1:195637915:A:G	rs12138108	1	195637915	2.71987e-12
229	1:195923004:A:G	rs6428317	1	195923004	2.10634e-09
230	1:196545857:A:G	rs61819887	1	196545857	1.67235e-10
231	1:198534375:C:T	rs138704248	1	198534375	2.64699e-12
232	1:199694819:A:G	rs185131047	1	199694819	3.78132e-12
233	1:199816095:A:C	rs2553735	1	199816095	4.74226e-09
234	1:200108546:C:T	rs2737622	1	200108546	5.78599e-12
235	1:200694473:C:G	rs148314332	1	200694473	3.0935e-08
236	1:201803598:A:G	rs150724764	1	201803598	8.00332e-10
237	1:201946448:C:T	rs140409943	1	201946448	8.84221e-10
238	1:202511853:C:T	rs114412642	1	202511853	1.62475e-20
239	1:203214009:C:T	rs12564942	1	203214009	1.23291e-11
240	1:203388567:C:T	rs114430739	1	203388567	2.88115e-13
241	1:203544455:C:T	rs116934163	1	203544455	5.99154e-10
242	1:203706932:A:C	rs36110196	1	203706932	2.02342e-10
243	1:203925409:A:C	rs79653359	1	203925409	3.45196e-10
244	1:205380554:C:G	rs142259865	1	205380554	4.48369e-08
245	1:205524657:C:T	rs150107207	1	205524657	4.65969e-08
246	1:206810721:A:T	rs17013239	1	206810721	8.47227e-12
247	1:207034160:G:T	rs72758913	1	207034160	1.0231e-08
248	1:207221144:G:T	rs148855767	1	207221144	2.28005e-10
249	1:207284967:A:T	rs79965342	1	207284967	7.33813e-17
250	1:207312228:G:T	rs2808472	1	207312228	1.7137e-08
251	1:208409226:A:G	rs56138454	1	208409226	2.22665e-08
252	1:208624751:C:T	rs116837393	1	208624751	8.02496e-11
253	1:208931737:A:G	rs113066334	1	208931737	2.38939e-09
254	1:209056897:C:T	rs77027094	1	209056897	1.50845e-09
255	1:209593193:A:G	rs4844475	1	209593193	1.26117e-09
256	1:210558400:C:T	rs149320001	1	210558400	1.397e-08
257	1:211072012:A:G	rs144854914	1	211072012	3.38095e-08
258	1:212823393:A:G	rs145817804	1	212823393	4.40796e-09
259	1:213688833:C:T	rs189239018	1	213688833	1.75939e-12
260	1:214644108:C:T	rs61819621	1	214644108	1.84454e-08
261	1:215476077:C:T	rs139529588	1	215476077	2.21145e-08
262	1:216823971:C:T	rs138452403	1	216823971	4.95929e-08
263	1:218097966:A:T	rs80056422	1	218097966	3.17884e-09
264	1:218251784:C:T	rs56988092	1	218251784	6.46014e-11
265	1:218388732:G:T	rs80230142	1	218388732	4.39874e-08
266	1:219573971:A:G	rs117620583	1	219573971	1.3731e-08
267	1:221609644:C:T	rs115054901	1	221609644	8.13747e-09
268	1:222492691:C:T	rs78554848	1	222492691	5.66339e-10
269	1:223313616:C:T	rs5744118	1	223313616	2.07303e-11
270	1:224491120:C:G	rs182644570	1	224491120	2.41263e-10
271	1:224527319:A:C	rs148609962	1	224527319	2.37291e-08
272	1:224776820:A:G	rs16849875	1	224776820	2.78148e-10
273	1:227117180:G:T	rs145014397	1	227117180	2.44723e-09
274	1:227989136:A:G	rs78642543	1	227989136	4.26595e-10
275	1:228956680:A:C	rs79416295	1	228956680	6.8308e-11
276	1:229352559:C:T	rs140488759	1	229352559	1.15714e-08
277	1:229794223:C:T	rs77354825	1	229794223	4.0959e-12
278	1:231812523:C:T	rs12134895	1	231812523	2.75369e-11
279	1:232058875:A:C	rs115763962	1	232058875	1.27479e-08
280	1:232572894:A:G	rs142169857	1	232572894	8.41692e-11
281	1:233849936:G:T	rs80345661	1	233849936	7.12741e-17
282	1:234188948:C:T	rs144572064	1	234188948	2.17645e-12
283	1:234574682:C:T	rs76139659	1	234574682	2.9078e-08
284	1:234703136:A:G	rs12143488	1	234703136	4.35301e-08
285	1:234973128:C:T	rs78351223	1	234973128	4.18482e-10
286	1:235683201:A:G	rs139239576	1	235683201	1.42043e-10
287	1:235729390:A:G	rs112939197	1	235729390	7.92645e-09
288	1:236893599:A:G	rs819639	1	236893599	2.14996e-08
289	1:237284996:C:T	rs115303770	1	237284996	1.91577e-10
290	1:237365041:C:T	rs78538843	1	237365041	2.84123e-12
291	1:237538613:A:C	rs76159256	1	237538613	9.69942e-10
292	1:237562996:C:G	rs148323239	1	237562996	8.17581e-09
293	1:237657585:C:T	rs148007211	1	237657585	6.81763e-15
294	1:240015622:A:G	rs78276630	1	240015622	1.50866e-08
295	1:240190732:A:G	rs72762583	1	240190732	4.75778e-08
296	1:240538628:A:G	rs35136065	1	240538628	5.23924e-11
297	1:240585914:A:G	rs75760213	1	240585914	2.05994e-09
298	1:240610200:C:T	rs72767984	1	240610200	4.1099e-13
299	1:241231479:C:T	rs150886210	1	241231479	1.28308e-13
300	1:241381967:C:T	rs35124939	1	241381967	3.87164e-11
301	1:242185027:A:G	rs186292857	1	242185027	2.64189e-09
302	1:242207121:A:G	rs12131190	1	242207121	1.06336e-09
303	1:242259832:C:T	rs145556649	1	242259832	4.775e-12
304	1:242736537:A:C	rs115414120	1	242736537	1.43859e-09
305	1:242785356:C:T	rs115482823	1	242785356	2.79945e-14
306	1:242895948:A:G	rs142528752	1	242895948	9.99365e-10
307	1:242926610:C:G	rs56081605	1	242926610	1.32442e-10
308	1:243134036:C:T	rs142863791	1	243134036	2.79752e-10
309	1:243916170:G:T	rs138973931	1	243916170	3.04409e-09
310	1:244254609:C:T	rs115157573	1	244254609	2.80315e-12
311	1:244489069:C:T	rs10927196	1	244489069	3.84356e-08
312	1:244646694:C:T	rs114811756	1	244646694	3.06641e-08
313	1:244674421:A:G	rs140385063	1	244674421	1.64729e-08
314	1:244918970:A:G	rs115083980	1	244918970	6.17331e-13
315	1:245383571:G:T	rs72779229	1	245383571	2.46224e-08
316	1:245646819:A:G	rs140129576	1	245646819	4.44152e-09
317	1:245788984:C:T	rs72762900	1	245788984	1.46324e-09
318	1:246246726:C:T	rs139640771	1	246246726	6.16289e-09
319	1:246449418:A:T	rs76909574	1	246449418	9.89046e-09
320	1:246478242:A:C	rs115322160	1	246478242	8.76738e-09
321	1:246638932:A:G	rs146602885	1	246638932	3.14212e-11
322	1:246730090:C:G	rs3120714	1	246730090	4.1825e-08
323	1:246806939:C:G	rs78136488	1	246806939	1.94873e-10
324	1:246965228:A:G	rs12034911	1	246965228	1.08177e-09
325	1:247746055:C:G	rs115559799	1	247746055	1.25411e-08
326	1:248138693:A:G	rs79804555	1	248138693	2.28337e-08
327	1:248306808:A:C	rs11204593	1	248306808	1.8594e-08
328	1:249093974:A:C	rs147601126	1	249093974	1.14477e-08
329	2:122290:A:G	rs78243577	2	122290	4.40352e-08
330	2:382545:C:G	rs79393418	2	382545	1.71298e-09
331	2:783925:A:G	rs148709294	2	783925	1.64277e-09
332	2:1498252:C:T	rs28991275	2	1498252	2.71219e-08
333	2:1748117:C:G	rs140134102	2	1748117	1.62034e-17
334	2:2314603:A:T	rs72769262	2	2314603	4.16651e-08
335	2:2494296:C:T	rs113918696	2	2494296	8.42868e-09
336	2:4434390:A:G	rs72766492	2	4434390	4.47955e-08
337	2:4571874:C:T	rs150196055	2	4571874	4.14506e-08
338	2:4687252:C:G	rs75402971	2	4687252	2.95532e-10
339	2:4799782:C:T	rs140514783	2	4799782	3.75011e-11
340	2:4849818:C:T	rs116594321	2	4849818	9.00631e-10
341	2:5214958:A:G	rs6752818	2	5214958	4.84069e-10
342	2:5532326:A:T	rs78116657	2	5532326	1.07894e-10
343	2:5722282:A:G	rs115564401	2	5722282	2.59124e-11
344	2:6361611:G:T	rs62110559	2	6361611	3.40618e-12
345	2:6872040:A:G	rs186150100	2	6872040	2.36501e-09
346	2:7794644:C:T	rs62104924	2	7794644	2.61747e-08
347	2:7995754:A:G	rs144603163	2	7995754	1.32271e-09
348	2:8573989:A:G	rs77964329	2	8573989	6.18524e-09
349	2:9265338:G:T	rs113118467	2	9265338	2.32225e-08
350	2:9286183:C:G	rs111796939	2	9286183	1.12167e-10
351	2:9620287:A:T	rs116805787	2	9620287	9.39586e-11
352	2:9721339:C:G	rs79993884	2	9721339	3.7657e-10
353	2:11163329:C:T	rs11901221	2	11163329	5.90663e-12
354	2:11187055:C:T	rs146254608	2	11187055	7.2965e-16
355	2:11561276:A:G	rs77073594	2	11561276	3.31788e-11
356	2:11669349:A:G	rs116072365	2	11669349	4.57754e-08
357	2:11894527:C:G	rs75421235	2	11894527	2.45628e-08
358	2:11957809:A:G	rs143968310	2	11957809	9.76488e-09
359	2:11997678:C:T	rs144402881	2	11997678	1.32255e-11
360	2:12213983:A:G	rs139544419	2	12213983	2.54848e-11
361	2:12311111:C:T	rs72777701	2	12311111	5.43376e-10
362	2:13191506:A:C	rs148092167	2	13191506	1.16959e-08
363	2:14550023:A:G	rs55805871	2	14550023	4.17676e-09
364	2:15122108:A:G	rs6732303	2	15122108	3.37308e-08
365	2:15211671:C:T	rs146797171	2	15211671	8.12826e-09
366	2:15559821:A:G	rs111382731	2	15559821	4.86229e-09
367	2:15916842:C:T	rs113951544	2	15916842	1.76584e-10
368	2:16166362:A:G	rs116073216	2	16166362	1.16238e-08
369	2:16838500:A:G	rs1024924	2	16838500	4.88954e-15
370	2:16890398:G:T	rs377172936	2	16890398	3.46484e-17
371	2:17262915:A:G	rs56154248	2	17262915	5.11837e-14
372	2:18324730:A:T	rs142832041	2	18324730	5.62167e-11
373	2:18350812:C:T	rs75877119	2	18350812	1.74846e-08
374	2:19188257:A:G	rs189850010	2	19188257	2.63102e-09
375	2:19518695:C:T	rs11903779	2	19518695	3.75609e-09
376	2:20224298:A:G	rs62109429	2	20224298	3.96053e-09
377	2:20775685:A:C	rs188518966	2	20775685	4.71124e-08
378	2:21787478:C:T	rs116277352	2	21787478	8.42613e-09
379	2:22459645:A:G	rs76640858	2	22459645	4.27113e-08
380	2:23204845:C:G	rs147030854	2	23204845	4.78561e-10
381	2:23765341:A:G	rs62125424	2	23765341	1.98133e-11
382	2:25788523:C:T	rs75053133	2	25788523	3.40881e-08
383	2:25877698:C:T	rs114831265	2	25877698	7.62533e-10
384	2:29246302:A:G	rs72788142	2	29246302	1.25629e-09
385	2:29606824:A:G	rs4499385	2	29606824	3.2245e-08
386	2:29748357:C:T	rs114681173	2	29748357	2.25117e-12
387	2:30006587:A:G	rs17734060	2	30006587	1.29611e-09
388	2:30015071:A:C	rs6749880	2	30015071	2.22167e-15
389	2:30274072:G:T	rs141606286	2	30274072	9.40803e-09
390	2:30292698:A:G	rs146970469	2	30292698	4.46442e-12
391	2:30560086:G:T	rs79535335	2	30560086	2.69393e-08
392	2:30672226:A:G	rs115281793	2	30672226	1.04451e-09
393	2:34855715:C:T	rs72790859	2	34855715	9.21188e-12
394	2:34919372:A:G	rs75511400	2	34919372	2.90534e-10
395	2:34975077:C:T	rs190612985	2	34975077	3.46238e-08
396	2:36884902:A:G	rs115692629	2	36884902	4.41678e-08
397	2:37396843:C:T	rs28597784	2	37396843	2.05444e-10
398	2:37571291:A:T	rs115152661	2	37571291	4.3449e-10
399	2:37826978:A:G	rs115387897	2	37826978	2.57781e-13
400	2:38130640:A:C	rs147460545	2	38130640	8.25271e-13
401	2:38288737:A:C	rs149606626	2	38288737	1.54307e-08
402	2:38375024:A:C	rs143328593	2	38375024	2.65007e-17
403	2:38427705:A:G	rs76655630	2	38427705	5.22495e-09
404	2:38864129:A:G	rs113712180	2	38864129	1.05752e-09
405	2:41545173:A:G	rs114814135	2	41545173	3.14332e-09
406	2:41864230:C:T	rs143050282	2	41864230	7.09982e-13
407	2:41965643:C:T	rs111600463	2	41965643	7.71721e-13
408	2:43138118:A:G	rs6752849	2	43138118	6.36276e-10
409	2:43338989:A:T	rs183403107	2	43338989	1.49689e-08
410	2:43339600:C:G	rs77872154	2	43339600	8.83314e-09
411	2:43388601:C:T	rs146764735	2	43388601	1.4205e-08
412	2:44037976:G:T	rs143422395	2	44037976	4.16992e-14
413	2:47433465:A:T	rs4953476	2	47433465	8.62277e-09
414	2:47464099:G:T	rs6761941	2	47464099	4.93716e-08
415	2:48879954:C:G	rs12994211	2	48879954	9.29701e-12
416	2:48988149:A:G	rs10209331	2	48988149	3.73984e-08
417	2:49099363:C:T	rs111608898	2	49099363	3.68639e-14
418	2:49135725:A:G	rs72825215	2	49135725	1.68402e-11
419	2:49703164:C:T	rs7596289	2	49703164	1.49408e-12
420	2:50240809:A:G	rs144828911	2	50240809	3.07861e-09
421	2:51098574:C:T	rs17505013	2	51098574	2.25578e-11
422	2:51632848:C:T	rs148813578	2	51632848	1.74407e-09
423	2:51848853:G:T	rs17864559	2	51848853	2.39959e-08
424	2:52823332:A:G	rs143255492	2	52823332	7.08762e-11
425	2:53285012:G:T	rs62138398	2	53285012	3.23861e-08
426	2:53513331:A:G	rs140950331	2	53513331	2.40123e-08
427	2:53680030:A:G	rs77589893	2	53680030	1.13988e-12
428	2:53932432:A:G	rs78341998	2	53932432	2.60917e-13
429	2:54616280:A:G	rs113498202	2	54616280	5.33088e-11
430	2:55432909:C:T	rs111586818	2	55432909	5.84379e-09
431	2:56062472:A:G	rs147369648	2	56062472	4.56916e-09
432	2:56151423:C:T	rs115559499	2	56151423	2.34288e-09
433	2:56533549:A:C	rs115252433	2	56533549	1.37852e-09
434	2:57422006:A:G	rs180682538	2	57422006	8.80123e-12
435	2:59772239:A:G	rs2540082	2	59772239	2.28352e-09
436	2:59802516:A:G	rs62145458	2	59802516	1.90621e-08
437	2:60043325:C:T	rs139384855	2	60043325	2.93029e-11
438	2:60883140:C:T	rs72805319	2	60883140	5.71742e-11
439	2:60894436:A:G	rs185306207	2	60894436	1.19328e-09
440	2:61523578:C:T	rs76441909	2	61523578	3.58198e-08
441	2:62686505:A:G	rs6739127	2	62686505	6.95416e-10
442	2:63363311:A:C	rs72813410	2	63363311	3.39289e-09
443	2:64548209:A:C	rs187428347	2	64548209	2.29046e-11
444	2:65778113:C:T	rs180797273	2	65778113	6.13626e-10
445	2:66791579:C:G	rs17032248	2	66791579	2.15142e-10
446	2:67624799:C:G	rs76623705	2	67624799	2.79995e-09
447	2:67880627:A:G	rs7590977	2	67880627	3.0042e-09
448	2:69466598:A:G	rs143647955	2	69466598	1.6791e-13
449	2:70156198:G:T	rs142253440	2	70156198	2.10485e-14
450	2:70360950:A:G	rs4853334	2	70360950	1.31842e-10
451	2:70856356:C:T	rs140432814	2	70856356	8.37289e-09
452	2:72083275:C:T	rs138144627	2	72083275	9.60813e-11
453	2:72121811:C:T	rs139130924	2	72121811	9.57591e-12
454	2:74278668:A:G	rs148402202	2	74278668	3.89317e-08
455	2:75646941:C:G	rs116351387	2	75646941	4.01882e-08
456	2:76450531:C:T	rs115338657	2	76450531	4.54402e-08
457	2:76781428:G:T	rs62169947	2	76781428	1.44386e-10
458	2:76882360:A:G	rs74705580	2	76882360	5.03349e-09
459	2:78102127:A:C	rs142349374	2	78102127	3.39347e-14
460	2:79087711:A:T	rs62165719	2	79087711	3.1586e-11
461	2:79609208:C:T	rs139060939	2	79609208	1.25601e-12
462	2:79943326:C:T	rs62140148	2	79943326	2.11063e-09
463	2:80556345:C:T	rs75215802	2	80556345	1.14612e-17
464	2:81100361:A:T	rs147925919	2	81100361	3.84787e-08
465	2:82407702:A:G	rs115512359	2	82407702	2.6655e-11
466	2:83556338:C:G	rs148231700	2	83556338	1.01509e-09
467	2:84044303:C:T	rs112129264	2	84044303	2.6134e-09
468	2:84192587:C:G	rs147244481	2	84192587	1.04769e-09
469	2:84979908:C:T	rs75394965	2	84979908	1.35728e-08
470	2:85105286:A:C	rs76252337	2	85105286	5.41927e-10
471	2:85322439:A:G	rs79164861	2	85322439	1.93659e-09
472	2:85366826:C:G	rs145488973	2	85366826	1.66199e-12
473	2:85419972:A:T	rs182387236	2	85419972	2.57064e-09
474	2:85495483:C:T	rs114511373	2	85495483	9.91481e-10
475	2:85981841:G:T	rs188300460	2	85981841	1.41556e-08
476	2:86128740:A:C	rs114555038	2	86128740	9.84933e-09
477	2:88590789:A:G	rs60952640	2	88590789	1.27208e-10
478	2:98557565:C:T	rs9678236	2	98557565	2.13776e-10
479	2:98794868:C:T	rs143258511	2	98794868	8.21336e-09
480	2:98958451:C:T	rs112339708	2	98958451	2.64851e-08
481	2:101520490:C:T	rs13386116	2	101520490	9.7939e-12
482	2:101591844:G:T	rs17025128	2	101591844	8.66715e-12
483	2:104651217:A:C	rs150997448	2	104651217	1.6695e-10
484	2:105166154:C:T	rs78391301	2	105166154	4.32618e-08
485	2:105413397:A:C	rs144029621	2	105413397	1.05575e-09
486	2:105694543:C:G	rs114301121	2	105694543	2.64651e-12
487	2:105814846:C:T	rs146825997	2	105814846	2.82409e-09
488	2:106061713:C:T	rs113957027	2	106061713	1.62347e-08
489	2:108487440:A:C	rs199695825	2	108487440	2.74828e-10
490	2:108587099:A:G	rs60360305	2	108587099	1.36203e-25
491	2:109122712:G:T	rs114535991	2	109122712	5.42703e-10
492	2:111799358:A:G	rs76377200	2	111799358	3.26591e-08
493	2:112241353:A:G	rs190299371	2	112241353	1.30798e-08
494	2:112921327:A:G	rs139158031	2	112921327	1.59061e-08
495	2:113259739:A:G	rs34179430	2	113259739	1.39023e-08
496	2:113496954:A:T	rs151168935	2	113496954	4.91417e-08
497	2:114058693:A:C	rs60431472	2	114058693	1.01142e-09
498	2:114161170:G:T	rs138407870	2	114161170	1.28909e-10
499	2:117268210:A:G	rs55659564	2	117268210	6.62912e-12
500	2:118063034:C:T	rs149217025	2	118063034	1.97396e-08
501	2:119593524:A:G	rs79540222	2	119593524	4.68068e-09
502	2:120135008:C:G	rs150371005	2	120135008	2.07092e-10
503	2:120538607:A:G	rs35367661	2	120538607	3.23516e-09
504	2:121392355:G:T	rs78563104	2	121392355	3.21335e-09
505	2:121565142:A:G	rs55633297	2	121565142	1.50647e-09
506	2:121958277:G:T	rs71424377	2	121958277	2.81605e-10
507	2:122034819:C:T	rs148377944	2	122034819	2.18759e-08
508	2:123154555:C:T	rs7602324	2	123154555	4.28275e-10
509	2:124456002:A:G	rs145214618	2	124456002	1.06772e-08
510	2:124634422:C:T	rs147947629	2	124634422	1.78719e-08
511	2:124665496:C:T	rs116660903	2	124665496	2.23658e-12
512	2:124906244:C:T	rs115533011	2	124906244	9.17563e-10
513	2:124944476:A:G	rs6710131	2	124944476	3.08574e-08
514	2:125502324:A:C	rs144602900	2	125502324	9.58191e-10
515	2:126262838:A:C	rs111749816	2	126262838	1.22654e-10
516	2:129130565:C:T	rs13006762	2	129130565	1.15511e-09
517	2:130091315:A:G	rs140601442	2	130091315	1.35585e-08
518	2:131485764:C:T	rs116333634	2	131485764	5.24659e-09
519	2:133187404:C:T	rs116063194	2	133187404	1.09571e-08
520	2:133749707:C:T	rs4953867	2	133749707	1.18592e-08
521	2:133953468:A:C	rs143264962	2	133953468	1.08878e-09
522	2:134486658:C:T	rs77260312	2	134486658	4.70949e-08
523	2:134948832:A:G	rs114630113	2	134948832	3.63704e-09
524	2:134970312:G:T	rs189874805	2	134970312	9.3251e-12
525	2:137189366:C:G	rs145824877	2	137189366	2.68528e-09
526	2:138857375:C:T	rs140607576	2	138857375	7.10874e-10
527	2:139195654:A:G	rs55926999	2	139195654	9.86283e-11
528	2:140341079:A:G	rs138623691	2	140341079	2.22232e-11
529	2:140939614:A:G	rs111772250	2	140939614	3.50921e-09
530	2:141328309:C:T	rs146897872	2	141328309	4.07951e-09
531	2:141422979:C:G	rs142320277	2	141422979	1.24339e-13
532	2:141690177:A:G	rs77245864	2	141690177	7.42415e-09
533	2:141863425:A:G	rs79929612	2	141863425	2.08194e-10
534	2:141907678:C:G	rs76177133	2	141907678	3.65589e-09
535	2:143115606:A:G	rs78525159	2	143115606	1.70735e-08
536	2:143739441:A:T	rs72849136	2	143739441	1.4548e-12
537	2:144177203:C:T	rs188551914	2	144177203	9.16272e-11
538	2:144573409:A:T	rs146663455	2	144573409	3.93219e-10
539	2:145057085:C:T	rs148990406	2	145057085	1.53426e-12
540	2:145540283:A:C	rs144473890	2	145540283	5.01584e-12
541	2:145810646:A:G	rs139142178	2	145810646	3.37332e-11
542	2:145992452:C:G	rs35281142	2	145992452	6.63972e-10
543	2:146102948:G:T	rs12992992	2	146102948	1.63009e-09
544	2:146659168:A:G	rs140071474	2	146659168	1.31303e-09
545	2:149195241:A:C	rs75176694	2	149195241	3.72027e-08
546	2:149564144:A:C	rs6741127	2	149564144	2.06427e-11
547	2:150237181:A:G	rs80041978	2	150237181	2.67533e-08
548	2:150385362:A:G	rs73965400	2	150385362	2.05835e-11
549	2:150714203:A:G	rs72862767	2	150714203	2.37551e-08
550	2:151159845:G:T	rs148836327	2	151159845	1.89919e-17
551	2:151364074:A:G	rs140052025	2	151364074	1.70265e-09
552	2:151466331:A:G	rs143073275	2	151466331	2.34805e-09
553	2:151931263:C:G	rs141090407	2	151931263	1.99357e-13
554	2:152168729:C:G	rs149814201	2	152168729	4.52687e-08
555	2:152267061:A:G	rs73004072	2	152267061	6.51016e-09
556	2:152868557:C:T	rs116120200	2	152868557	1.03145e-09
557	2:153378462:C:T	rs138926754	2	153378462	8.09491e-09
558	2:153392034:A:G	rs55914172	2	153392034	4.43664e-08
559	2:153925648:C:T	rs113982936	2	153925648	2.40596e-11
560	2:154149277:C:G	rs190992470	2	154149277	2.21225e-18
561	2:155116318:A:G	rs12471344	2	155116318	3.89708e-13
562	2:155206362:A:C	rs115246881	2	155206362	2.77239e-08
563	2:155360701:C:T	rs76348439	2	155360701	6.22338e-10
564	2:159977001:A:T	rs73969450	2	159977001	2.58477e-08
565	2:161738917:A:G	rs115942236	2	161738917	3.18308e-09
566	2:162544958:A:G	rs114198913	2	162544958	2.71053e-08
567	2:162582091:A:G	rs144742386	2	162582091	7.64143e-09
568	2:162585826:A:G	rs74437022	2	162585826	1.77322e-08
569	2:163501102:A:C	rs116460189	2	163501102	2.70407e-08
570	2:163736890:A:G	rs79002239	2	163736890	2.62714e-09
571	2:164226277:C:G	rs78272387	2	164226277	2.62336e-09
572	2:164623436:C:T	rs79693249	2	164623436	2.52942e-08
573	2:164825584:C:T	rs112537938	2	164825584	1.07781e-08
574	2:164928586:C:T	rs116732687	2	164928586	5.01013e-09
575	2:165210891:A:C	rs57447159	2	165210891	4.15186e-10
576	2:165632797:A:G	rs78991040	2	165632797	7.8678e-10
577	2:166672026:C:T	rs114013866	2	166672026	2.47303e-12
578	2:166969919:C:G	rs114423372	2	166969919	2.00407e-10
579	2:171257347:C:T	rs57598990	2	171257347	2.64108e-11
580	2:171477885:A:G	rs72883708	2	171477885	6.55102e-10
581	2:171488378:A:T	rs115208534	2	171488378	3.06329e-08
582	2:172681000:A:G	rs143604230	2	172681000	4.37513e-08
583	2:173423833:C:T	rs145546391	2	173423833	1.35608e-10
584	2:173673900:A:G	rs3769314	2	173673900	1.47378e-09
585	2:174300600:C:T	rs150044904	2	174300600	1.61305e-11
586	2:174448051:A:G	rs145635305	2	174448051	2.59465e-08
587	2:174896733:C:T	rs6725206	2	174896733	1.32917e-08
588	2:174921891:A:G	rs16862310	2	174921891	2.40745e-09
589	2:175687437:A:C	rs79680225	2	175687437	2.37968e-08
590	2:177415676:A:G	rs80138684	2	177415676	2.75656e-08
591	2:177505906:A:G	rs113182780	2	177505906	1.41922e-09
592	2:177646302:C:T	rs72934882	2	177646302	6.08928e-11
593	2:177691222:A:G	rs111721191	2	177691222	2.01375e-10
594	2:178565913:C:T	rs17400325	2	178565913	6.32625e-09
595	2:179266680:C:G	rs77266660	2	179266680	4.34813e-11
596	2:179337264:C:T	rs137968292	2	179337264	8.02057e-14
597	2:179448911:A:G	rs16866400	2	179448911	4.24466e-22
598	2:179686246:C:T	rs78536595	2	179686246	1.04226e-08
599	2:179766834:G:T	rs35712193	2	179766834	5.11173e-18
600	2:180213478:A:G	rs75022182	2	180213478	3.45199e-08
601	2:180566774:C:T	rs72958993	2	180566774	2.10038e-10
602	2:180912698:C:G	rs146018130	2	180912698	3.38963e-08
603	2:180978795:C:T	rs13024054	2	180978795	2.04782e-09
604	2:181050700:C:T	rs113338834	2	181050700	1.61189e-08
605	2:181189191:C:T	rs143190453	2	181189191	8.49258e-13
606	2:181691320:A:G	rs181240242	2	181691320	1.34465e-11
607	2:183521817:A:G	rs150618417	2	183521817	7.3646e-14
608	2:183758516:C:T	rs79686986	2	183758516	1.07225e-08
609	2:183862903:C:T	rs115885826	2	183862903	1.6301e-11
610	2:184044096:A:G	rs146707668	2	184044096	4.15557e-10
611	2:185996004:A:G	rs1483233	2	185996004	3.09451e-08
612	2:187217921:A:C	rs10201678	2	187217921	1.22629e-11
613	2:187486642:A:G	rs61763627	2	187486642	8.79891e-10
614	2:188542893:A:G	rs114526894	2	188542893	1.01925e-08
615	2:191171612:C:T	rs137912741	2	191171612	2.78072e-11
616	2:191426021:C:T	rs78238791	2	191426021	4.3518e-11
617	2:192305324:C:T	rs139124646	2	192305324	1.07723e-10
618	2:192339631:G:T	rs80007999	2	192339631	2.06844e-11
619	2:192508523:C:T	rs113433978	2	192508523	1.50169e-08
620	2:192519337:A:C	rs145302391	2	192519337	4.48785e-11
621	2:193771468:A:T	rs114364946	2	193771468	8.12828e-10
622	2:194112729:C:T	rs113387397	2	194112729	2.9433e-10
623	2:194783091:C:T	rs6761849	2	194783091	7.02145e-10
624	2:195962704:C:T	rs1606127	2	195962704	3.24656e-09
625	2:196200444:C:T	rs112569940	2	196200444	1.28914e-08
626	2:196227756:A:G	rs10204656	2	196227756	7.4942e-10
627	2:196359496:C:G	rs77167007	2	196359496	2.64015e-12
628	2:196754186:A:G	rs34587796	2	196754186	3.4885e-13
629	2:198013071:C:T	rs72926637	2	198013071	6.70132e-10
630	2:198208465:A:G	rs74815433	2	198208465	9.59104e-10
631	2:199004662:C:T	rs79408605	2	199004662	4.33939e-08
632	2:199320544:A:C	rs114444058	2	199320544	3.13999e-09
633	2:199686829:C:T	rs115600153	2	199686829	4.66363e-10
634	2:199780757:C:G	rs115894194	2	199780757	4.41109e-08
635	2:200437030:A:C	rs62178648	2	200437030	2.37676e-13
636	2:201100929:A:G	rs115507931	2	201100929	4.9232e-09
637	2:203525422:A:G	rs116126337	2	203525422	7.45518e-11
638	2:205009677:A:C	rs116670809	2	205009677	1.05323e-08
639	2:206420647:C:T	rs17536092	2	206420647	4.5352e-08
640	2:206877298:C:T	rs62195361	2	206877298	1.07632e-08
641	2:206946597:A:G	rs62195374	2	206946597	2.47618e-10
642	2:210488717:A:G	rs142005574	2	210488717	3.77107e-08
643	2:211052961:A:G	rs149291223	2	211052961	8.85794e-10
644	2:214034574:A:T	rs76633591	2	214034574	4.5458e-08
645	2:214602373:A:G	rs187860101	2	214602373	1.51591e-09
646	2:214853399:C:T	rs6744864	2	214853399	6.97928e-09
647	2:215258192:C:T	rs180743686	2	215258192	2.67248e-08
648	2:215268529:A:G	rs77140293	2	215268529	1.31529e-13
649	2:215392082:C:T	rs150322237	2	215392082	2.00373e-08
650	2:216621646:A:T	rs2372594	2	216621646	4.99235e-08
651	2:217172548:A:G	rs76117662	2	217172548	1.33207e-09
652	2:217463693:A:G	rs78251516	2	217463693	2.30446e-08
653	2:218173235:A:G	rs117554333	2	218173235	7.39359e-09
654	2:219267901:A:G	rs2227257	2	219267901	1.32877e-10
655	2:219736051:C:T	rs144252451	2	219736051	2.2667e-09
656	2:220041654:C:G	rs140819668	2	220041654	9.76405e-10
657	2:221681141:A:G	rs2392755	2	221681141	1.8371e-12
658	2:221805770:A:G	rs112494289	2	221805770	1.65825e-08
659	2:225557537:C:G	rs116388898	2	225557537	4.70945e-10
660	2:225967022:A:G	rs34828730	2	225967022	1.33519e-11
661	2:226064714:G:T	rs184093150	2	226064714	1.66884e-11
662	2:226524118:G:T	rs76567730	2	226524118	1.66622e-08
663	2:228749847:A:G	rs77309642	2	228749847	9.30438e-09
664	2:230614240:G:T	rs150563970	2	230614240	4.67436e-10
665	2:230669169:C:T	rs78304308	2	230669169	1.06215e-10
666	2:231289427:C:T	rs189103167	2	231289427	2.78399e-08
667	2:232103694:C:G	rs116072284	2	232103694	6.48702e-10
668	2:232427508:C:T	rs4973007	2	232427508	1.56316e-08
669	2:232550936:C:T	rs77088753	2	232550936	6.40648e-12
670	2:232567072:A:G	rs77436768	2	232567072	1.76787e-12
671	2:232741817:A:T	rs2043927	2	232741817	3.09196e-08
672	2:233306459:A:C	rs182171947	2	233306459	2.28627e-08
673	2:233822436:G:T	rs11903971	2	233822436	1.04138e-08
674	2:233845635:G:T	rs142651618	2	233845635	2.97863e-09
675	2:233898110:C:T	rs116654187	2	233898110	4.88146e-10
676	2:234242959:C:G	rs140161105	2	234242959	3.03482e-10
677	2:234580678:C:T	rs72551330	2	234580678	6.94507e-09
678	2:234586518:A:T	rs28948388	2	234586518	1.31391e-09
679	2:234945884:C:T	rs17865697	2	234945884	6.32368e-09
680	2:236170956:G:T	rs151331105	2	236170956	3.00251e-08
681	2:236235732:A:G	rs28439442	2	236235732	1.83543e-08
682	2:236285501:A:G	rs7563161	2	236285501	5.61837e-09
683	2:237214354:C:T	rs150940730	2	237214354	1.4826e-08
684	2:237475566:A:C	rs181382283	2	237475566	1.91178e-10
685	2:237482267:C:T	rs76995324	2	237482267	1.19612e-09
686	2:237627131:C:T	rs975732	2	237627131	2.09331e-08
687	2:238058811:A:G	rs79548916	2	238058811	3.44578e-11
688	2:238231905:C:T	rs75686610	2	238231905	6.9381e-10
689	2:238826911:A:T	rs144047415	2	238826911	7.36809e-10
690	2:239066987:A:G	rs115742866	2	239066987	1.92644e-10
691	2:239411740:C:T	rs72993071	2	239411740	4.1986e-12
692	2:239478697:C:T	rs116816510	2	239478697	4.35368e-08
693	2:239990422:C:T	rs72990468	2	239990422	1.01695e-09
694	2:240482578:A:G	rs74338784	2	240482578	1.97687e-09
695	2:240990056:C:G	rs60873450	2	240990056	3.35637e-09
696	2:241177042:C:G	rs114949804	2	241177042	1.33835e-12
697	2:242891496:A:G	rs145676805	2	242891496	3.78035e-08
698	3:319133:C:T	rs55990224	3	319133	1.90302e-08
699	3:963676:A:T	rs115957508	3	963676	1.2233e-13
700	3:1335947:C:T	rs114762301	3	1335947	1.18482e-12
701	3:1590596:C:T	rs115139072	3	1590596	7.87907e-13
702	3:2118065:A:G	rs139484590	3	2118065	2.62534e-08
703	3:2357372:A:G	rs79983336	3	2357372	3.84159e-09
704	3:2600696:A:G	rs149218669	3	2600696	2.92531e-09
705	3:2689053:A:G	rs185971400	3	2689053	3.73849e-08
706	3:2883441:G:T	rs148955744	3	2883441	5.57032e-11
707	3:3625453:A:G	rs114061502	3	3625453	4.89292e-08
708	3:3767068:A:C	rs7641336	3	3767068	7.13038e-10
709	3:4346148:A:G	rs138505266	3	4346148	1.23357e-10
710	3:4645524:A:T	rs11716943	3	4645524	2.79317e-08
711	3:5162058:A:G	rs112234889	3	5162058	2.17625e-10
712	3:5815852:A:T	rs78423944	3	5815852	8.84381e-11
713	3:6555135:A:G	rs181551917	3	6555135	2.80044e-12
714	3:6696459:C:T	rs114101156	3	6696459	7.48995e-11
715	3:7612552:G:T	rs148182501	3	7612552	1.14182e-11
716	3:8542851:C:T	rs58040845	3	8542851	1.08191e-09
717	3:8552038:C:G	rs17049224	3	8552038	6.81833e-11
718	3:9757287:A:G	rs17050524	3	9757287	6.36256e-13
719	3:10052564:A:G	rs144363827	3	10052564	4.75159e-08
720	3:10418187:C:T	rs116206217	3	10418187	2.51506e-09
721	3:10893270:A:C	rs2938403	3	10893270	3.6597e-08
722	3:11071244:A:G	rs77090275	3	11071244	5.74931e-10
723	3:12670222:A:G	rs146010683	3	12670222	4.26888e-08
724	3:12817481:A:G	rs7647163	3	12817481	1.20553e-10
725	3:14260417:A:G	rs11721007	3	14260417	5.3968e-12
726	3:14316686:C:T	rs114798685	3	14316686	7.39774e-09
727	3:14834560:A:G	rs115899006	3	14834560	1.06491e-09
728	3:16393129:C:T	rs76341535	3	16393129	1.89503e-08
729	3:16438759:A:G	rs75044204	3	16438759	8.99107e-10
730	3:17022411:C:T	rs11712952	3	17022411	3.72051e-10
731	3:17141368:C:T	rs13060412	3	17141368	3.72965e-13
732	3:17524576:A:C	rs62248267	3	17524576	1.32809e-11
733	3:18568839:C:T	rs114942442	3	18568839	1.18477e-15
734	3:18934840:A:G	rs76470668	3	18934840	3.85969e-08
735	3:19694401:A:C	rs116607355	3	19694401	4.72117e-08
736	3:20326360:A:C	rs78432343	3	20326360	6.23539e-11
737	3:23333571:A:G	rs185398267	3	23333571	1.57642e-09
738	3:23914972:G:T	rs150293151	3	23914972	1.19495e-13
739	3:25036480:A:G	rs71311519	3	25036480	8.9178e-09
740	3:25271923:A:T	rs184107201	3	25271923	9.52582e-09
741	3:25412890:A:G	rs74737739	3	25412890	4.18296e-09
742	3:26269702:A:G	rs79703300	3	26269702	2.54882e-08
743	3:27120199:A:G	rs115368201	3	27120199	2.52094e-08
744	3:27214782:C:T	rs77554509	3	27214782	1.93338e-13
745	3:27220257:C:T	rs78140845	3	27220257	9.93796e-17
746	3:27925030:A:T	rs71325219	3	27925030	2.01658e-09
747	3:28058846:C:T	rs78890682	3	28058846	1.1259e-10
748	3:29307632:A:G	rs77974238	3	29307632	2.16229e-08
749	3:30320521:A:G	rs147513503	3	30320521	1.03761e-09
750	3:30689332:G:T	rs151245473	3	30689332	2.65264e-08
751	3:31274928:A:T	rs149406618	3	31274928	1.68791e-09
752	3:31933619:A:G	rs4334675	3	31933619	6.19364e-11
753	3:31934716:A:G	rs114186382	3	31934716	1.83769e-08
754	3:32263668:C:T	rs111841306	3	32263668	4.32487e-12
755	3:33588534:C:T	rs71325154	3	33588534	9.72863e-09
756	3:33626040:A:G	rs143768307	3	33626040	1.97714e-12
757	3:34310236:A:G	rs78529895	3	34310236	3.53019e-08
758	3:34434772:A:T	rs75926622	3	34434772	8.43891e-09
759	3:34739842:A:C	rs78417100	3	34739842	6.97325e-14
760	3:35318739:A:G	rs79934507	3	35318739	2.46059e-08
761	3:35890740:A:G	rs80165856	3	35890740	1.20251e-08
762	3:36143899:A:C	rs114620675	3	36143899	1.4643e-11
763	3:37769847:A:T	rs76881079	3	37769847	2.75061e-08
764	3:37917603:A:G	rs138947816	3	37917603	8.36884e-10
765	3:38221526:A:T	rs112146752	3	38221526	1.6435e-10
766	3:38628755:C:G	rs148133081	3	38628755	3.02646e-09
767	3:38687369:C:T	rs7373492	3	38687369	7.27507e-11
768	3:39893778:C:T	rs73826799	3	39893778	4.23171e-10
769	3:40930529:A:C	rs151212601	3	40930529	4.17663e-09
770	3:43480748:A:C	rs148976316	3	43480748	1.9588e-09
771	3:45232950:C:G	rs62242361	3	45232950	3.90284e-09
772	3:45895069:A:G	rs114932447	3	45895069	1.17258e-08
773	3:46651910:C:G	rs78638420	3	46651910	3.84498e-09
774	3:46909757:C:T	rs77700846	3	46909757	1.25146e-14
775	3:47017707:C:G	rs75166196	3	47017707	4.99476e-116
776	3:49609115:C:T	rs112656283	3	49609115	1.21097e-13
777	3:50578844:C:T	rs146516543	3	50578844	4.51272e-08
778	3:51056571:C:T	rs76333733	3	51056571	4.327e-09
779	3:57195675:C:G	rs189401640	3	57195675	8.56761e-10
780	3:58063123:A:G	rs115199080	3	58063123	3.25489e-15
781	3:58163235:A:G	rs6807500	3	58163235	9.59904e-10
782	3:58834736:A:T	rs76336527	3	58834736	1.63514e-09
783	3:60361259:A:G	rs150106604	3	60361259	3.79018e-08
784	3:60464669:A:G	rs116988392	3	60464669	4.04353e-08
785	3:60596184:C:T	rs114873467	3	60596184	3.81487e-09
786	3:62843331:C:T	rs145269667	3	62843331	4.05698e-16
787	3:63437443:C:G	rs73849137	3	63437443	2.02779e-09
788	3:63555489:C:T	rs142136918	3	63555489	5.43306e-10
789	3:63613408:A:T	rs79494347	3	63613408	1.17048e-19
790	3:65213746:A:T	rs115038630	3	65213746	1.92798e-08
791	3:67481872:C:T	rs139317390	3	67481872	7.28939e-13
792	3:69526613:C:T	rs143762985	3	69526613	1.29929e-10
793	3:70447137:C:T	rs73108564	3	70447137	9.96322e-09
794	3:72261234:A:C	rs77408054	3	72261234	4.167e-09
795	3:72633929:G:T	rs56384859	3	72633929	3.69993e-10
796	3:72927928:C:T	rs145641614	3	72927928	7.27635e-15
797	3:73011532:A:G	rs4585135	3	73011532	4.8451e-12
798	3:73232420:C:T	rs76669518	3	73232420	3.07572e-10
799	3:73240794:A:G	rs34049454	3	73240794	2.75715e-08
800	3:73573357:C:T	rs11711610	3	73573357	1.0376e-10
801	3:74001801:C:T	rs79887273	3	74001801	7.04645e-13
802	3:75051314:A:C	rs144960528	3	75051314	9.02557e-11
803	3:77281023:A:G	rs115653964	3	77281023	1.12876e-09
804	3:77730096:A:C	rs114655600	3	77730096	1.08249e-13
805	3:78688958:A:G	rs35926083	3	78688958	2.19785e-09
806	3:79220676:A:T	rs116753473	3	79220676	9.90397e-10
807	3:81145631:A:G	rs76660522	3	81145631	3.21712e-08
808	3:82590242:A:G	rs144475144	3	82590242	5.64355e-10
809	3:83490832:C:G	rs140665478	3	83490832	1.60864e-10
810	3:83889942:A:G	rs114546426	3	83889942	1.8557e-08
811	3:86152534:A:T	rs146540032	3	86152534	2.16753e-10
812	3:87076628:C:T	rs113506540	3	87076628	2.63517e-08
813	3:87147097:A:G	rs147712459	3	87147097	1.40373e-11
814	3:95128640:C:T	rs145757436	3	95128640	3.84494e-13
815	3:97344877:C:T	rs78014403	3	97344877	3.29825e-09
816	3:98576051:A:G	rs143858177	3	98576051	2.71721e-09
817	3:99143919:C:T	rs73138321	3	99143919	3.91403e-12
818	3:100431606:A:C	rs79846896	3	100431606	2.00564e-09
819	3:101677297:C:T	rs115208823	3	101677297	8.50137e-09
820	3:101767243:A:C	rs1713778	3	101767243	3.62372e-10
821	3:102207939:A:G	rs141626755	3	102207939	2.42852e-09
822	3:102889183:C:T	rs78711189	3	102889183	1.01234e-08
823	3:103360652:A:G	rs116598664	3	103360652	1.94886e-08
824	3:103914656:C:T	rs73171337	3	103914656	3.9197e-08
825	3:104515164:C:T	rs147350756	3	104515164	2.34157e-10
826	3:106181437:A:G	rs150306242	3	106181437	2.80918e-10
827	3:106518232:C:T	rs75201872	3	106518232	1.11879e-10
828	3:106870560:C:T	rs139653522	3	106870560	4.91777e-08
829	3:107159080:A:G	rs61282578	3	107159080	8.00322e-12
830	3:107525060:A:T	rs76251161	3	107525060	3.91221e-09
831	3:107741832:C:G	rs76013415	3	107741832	5.21664e-10
832	3:108750316:A:G	rs78926553	3	108750316	2.06207e-11
833	3:109933499:A:C	rs114297928	3	109933499	1.14512e-11
834	3:110621116:C:T	rs17640038	3	110621116	2.82851e-10
835	3:110720224:A:G	rs142031234	3	110720224	3.06314e-14
836	3:111022704:G:T	rs145159267	3	111022704	1.07761e-13
837	3:111849497:G:T	rs78709683	3	111849497	4.87088e-08
838	3:115265374:A:G	rs55783093	3	115265374	4.22256e-12
839	3:115609851:A:G	rs114706345	3	115609851	3.33773e-09
840	3:116814461:C:T	rs78794879	3	116814461	3.9249e-09
841	3:118641742:C:T	rs79804852	3	118641742	2.84502e-10
842	3:118739017:C:T	rs150658426	3	118739017	1.18271e-10
843	3:119174315:A:G	rs116400263	3	119174315	2.38929e-10
844	3:119231824:A:G	rs144794666	3	119231824	7.81193e-10
845	3:119904710:A:T	rs112055771	3	119904710	5.88136e-11
846	3:120160459:A:C	rs150283341	3	120160459	6.43482e-09
847	3:120337035:A:G	rs150604764	3	120337035	3.63877e-10
848	3:121330280:A:G	rs147869371	3	121330280	2.79958e-16
849	3:121857870:A:T	rs149515533	3	121857870	3.24933e-08
850	3:123522858:C:G	rs141909244	3	123522858	6.79842e-12
851	3:124346863:C:T	rs113752157	3	124346863	2.94264e-10
852	3:125590181:A:G	rs145643387	3	125590181	6.15457e-09
853	3:125613559:C:T	rs34689883	3	125613559	1.40288e-09
854	3:127031400:A:G	rs114091094	3	127031400	4.03255e-08
855	3:128182999:A:G	rs115109292	3	128182999	1.28794e-13
856	3:128209042:A:G	rs75651399	3	128209042	7.51372e-10
857	3:131241812:C:G	rs73203933	3	131241812	7.21587e-13
858	3:132301003:A:G	rs145790386	3	132301003	1.10487e-08
859	3:132503122:C:T	rs115636167	3	132503122	1.32899e-11
860	3:132816307:C:T	rs114214660	3	132816307	1.61536e-11
861	3:132952154:A:G	rs34609247	3	132952154	4.82239e-08
862	3:133054469:A:G	rs77400857	3	133054469	1.16187e-08
863	3:133115883:A:G	rs116747354	3	133115883	2.13125e-08
864	3:133130924:A:C	rs11708694	3	133130924	7.51864e-10
865	3:133150556:C:G	rs114814993	3	133150556	8.94787e-10
866	3:133325835:C:T	rs78601686	3	133325835	4.99903e-15
867	3:133442620:G:T	rs186284847	3	133442620	2.34911e-14
868	3:133904581:A:G	rs148745243	3	133904581	2.49217e-12
869	3:134546369:C:T	rs76707108	3	134546369	1.7229e-15
870	3:136006957:C:G	rs79079820	3	136006957	8.70409e-10
871	3:137084355:A:G	rs183699496	3	137084355	2.58671e-16
872	3:137927000:A:G	rs142525977	3	137927000	1.26944e-12
873	3:139673908:A:G	rs150318751	3	139673908	2.56303e-12
874	3:140146872:A:G	rs79399100	3	140146872	2.39317e-08
875	3:140165071:A:G	rs73228999	3	140165071	4.99094e-12
876	3:140773103:A:G	rs73234855	3	140773103	5.13718e-09
877	3:140898665:A:G	rs7610372	3	140898665	4.70561e-11
878	3:141215802:A:G	rs181970909	3	141215802	1.8506e-12
879	3:143036860:C:T	rs144463488	3	143036860	3.30164e-09
880	3:143451497:C:T	rs116255542	3	143451497	1.28598e-09
881	3:144499126:C:T	rs141119939	3	144499126	9.75585e-12
882	3:145420715:C:T	rs73160249	3	145420715	8.27544e-09
883	3:145655241:A:G	rs114859831	3	145655241	1.28854e-09
884	3:146284083:A:T	rs149635623	3	146284083	1.58795e-09
885	3:148402318:A:T	rs116760248	3	148402318	3.6824e-08
886	3:149763994:A:C	rs1479929	3	149763994	4.1005e-09
887	3:149834044:C:T	rs113709759	3	149834044	4.2412e-09
888	3:150502126:C:G	rs141216392	3	150502126	5.138e-16
889	3:150742330:A:G	rs147890188	3	150742330	1.14161e-12
890	3:152165689:A:G	rs12489488	3	152165689	2.20075e-08
891	3:153767147:C:T	rs73158494	3	153767147	4.52951e-11
892	3:154323860:C:T	rs71308491	3	154323860	2.78458e-08
893	3:155188613:C:G	rs371935767	3	155188613	9.50453e-10
894	3:156199269:A:C	rs116249390	3	156199269	9.70814e-09
895	3:157362462:C:G	rs114545914	3	157362462	4.15466e-09
896	3:158144260:A:G	rs141093411	3	158144260	1.1137e-10
897	3:158635497:A:C	rs74882295	3	158635497	5.70834e-09
898	3:162179186:C:T	rs138871895	3	162179186	1.40277e-08
899	3:163713211:C:T	rs13092332	3	163713211	1.58701e-08
900	3:165299378:A:G	rs114699735	3	165299378	8.27683e-09
901	3:165787773:A:G	rs55744258	3	165787773	3.80169e-09
902	3:166165264:A:T	rs147510650	3	166165264	4.86693e-11
903	3:167210615:C:T	rs115968285	3	167210615	3.8262e-09
904	3:167751740:A:G	rs112622773	3	167751740	1.37213e-11
905	3:168293928:A:G	rs113800350	3	168293928	3.59659e-09
906	3:168591110:G:T	rs76932039	3	168591110	2.75803e-12
907	3:168882383:C:T	rs55837281	3	168882383	4.86692e-09
908	3:169111021:A:G	rs113918742	3	169111021	1.51805e-11
909	3:169450958:A:C	rs142512248	3	169450958	9.98609e-10
910	3:169613821:C:T	rs113657502	3	169613821	1.41872e-09
911	3:170760077:G:T	rs950644	3	170760077	7.82718e-09
912	3:171764406:G:T	rs139820662	3	171764406	1.61125e-08
913	3:172046841:G:T	rs35409041	3	172046841	6.23225e-10
914	3:172140433:A:G	rs116570563	3	172140433	7.42631e-10
915	3:172217631:G:T	rs138929316	3	172217631	3.98735e-09
916	3:173463216:A:G	rs76868467	3	173463216	2.04216e-08
917	3:173850752:C:T	rs116092128	3	173850752	8.26369e-14
918	3:173939034:G:T	rs142484494	3	173939034	2.62134e-11
919	3:174079007:A:G	rs115094023	3	174079007	5.25335e-11
920	3:174516892:A:G	rs146508411	3	174516892	8.85874e-09
921	3:175377678:C:G	rs75964086	3	175377678	1.60293e-09
922	3:176338667:C:T	rs150531970	3	176338667	3.35235e-13
923	3:176818738:G:T	rs13069003	3	176818738	3.0733e-08
924	3:177725277:A:G	rs145538954	3	177725277	1.15637e-08
925	3:178735842:A:G	rs4955811	3	178735842	1.33945e-10
926	3:178984654:A:G	rs73882974	3	178984654	3.80701e-09
927	3:179272286:C:G	rs146571976	3	179272286	5.0789e-10
928	3:179444215:A:G	rs800365	3	179444215	1.03132e-08
929	3:180480576:A:G	rs9838353	3	180480576	1.11282e-11
930	3:181336751:C:T	rs75990316	3	181336751	2.47964e-08
931	3:182869141:C:T	rs7648312	3	182869141	2.07154e-09
932	3:184636859:A:G	rs73051375	3	184636859	1.22104e-10
933	3:185459253:C:T	rs73175570	3	185459253	3.48689e-10
934	3:187217048:A:C	rs77224953	3	187217048	8.46086e-11
935	3:187453401:C:T	rs76177995	3	187453401	1.06304e-11
936	3:187649735:A:T	rs544966	3	187649735	1.45888e-08
937	3:188175459:C:T	rs9834301	3	188175459	4.56077e-08
938	3:188261844:A:G	rs56015018	3	188261844	1.42294e-08
939	3:188624578:A:T	rs75878607	3	188624578	1.26079e-11
940	3:188922178:A:G	rs76627532	3	188922178	6.42101e-12
941	3:189049493:C:G	rs150767225	3	189049493	1.48094e-21
942	3:189288685:C:T	rs79212263	3	189288685	2.20175e-10
943	3:189296038:A:C	rs114479382	3	189296038	1.10445e-14
944	3:189480038:C:G	rs142928101	3	189480038	5.43466e-09
945	3:189835429:C:G	rs1546793	3	189835429	5.01443e-09
946	3:190415352:A:G	rs80266539	3	190415352	1.66128e-08
947	3:191408030:A:T	rs147355879	3	191408030	1.44385e-08
948	3:192093218:C:T	rs9810224	3	192093218	7.67558e-10
949	3:192771623:A:G	rs78726905	3	192771623	8.19094e-09
950	3:192982610:C:T	rs151137062	3	192982610	4.66869e-09
951	3:193293527:A:G	rs71316206	3	193293527	1.09809e-14
952	3:193893334:G:T	rs62286336	3	193893334	2.63622e-08
953	3:194089549:C:T	rs6799819	3	194089549	4.68976e-08
954	3:194340501:C:T	rs151037508	3	194340501	8.3644e-10
955	3:194538971:C:T	rs6772734	3	194538971	3.95134e-08
956	3:194635913:A:G	rs149400079	3	194635913	8.94468e-09
957	3:194853423:A:G	rs114775139	3	194853423	4.35878e-11
958	3:195941680:C:G	rs13088910	3	195941680	1.41394e-08
959	3:196368670:G:T	rs146042590	3	196368670	1.50374e-09
960	3:197234967:C:T	rs77685961	3	197234967	2.63585e-08
961	4:612303:C:G	rs13111179	4	612303	1.6805e-09
962	4:918435:C:T	rs35239183	4	918435	4.25968e-10
963	4:1258787:A:G	rs75716265	4	1258787	1.78249e-09
964	4:1325468:A:G	rs114791628	4	1325468	1.16749e-11
965	4:1509051:A:G	rs143566589	4	1509051	2.36354e-08
966	4:1632058:A:G	rs115344812	4	1632058	1.25836e-17
967	4:2391365:A:G	rs61790691	4	2391365	1.41225e-09
968	4:2725831:A:G	rs144861508	4	2725831	2.79091e-08
969	4:2747194:C:T	rs61734614	4	2747194	5.44855e-10
970	4:2799948:A:C	rs113834258	4	2799948	3.93006e-10
971	4:3121515:A:G	rs75657679	4	3121515	5.64707e-11
972	4:3897219:C:G	rs370824432	4	3897219	5.08461e-13
973	4:4453882:A:G	rs114437437	4	4453882	1.15331e-11
974	4:5432284:G:T	rs115618992	4	5432284	1.70089e-09
975	4:5496010:A:T	rs192997205	4	5496010	4.88655e-08
976	4:5603510:C:T	rs138159797	4	5603510	4.2847e-10
977	4:5915402:C:T	rs115570106	4	5915402	2.45532e-09
978	4:5946351:A:C	rs140306076	4	5946351	1.79133e-16
979	4:5982205:C:G	rs115036662	4	5982205	2.66285e-18
980	4:6088149:C:T	rs114369204	4	6088149	2.65261e-08
981	4:7155124:C:T	rs13110154	4	7155124	1.08747e-08
982	4:7165102:A:C	rs75660986	4	7165102	9.58821e-09
983	4:7208937:A:G	rs77018943	4	7208937	2.13717e-08
984	4:7338061:A:G	rs35290040	4	7338061	4.18108e-08
985	4:7665565:G:T	rs62290707	4	7665565	1.82427e-11
986	4:7863080:A:G	rs145877248	4	7863080	1.54895e-09
987	4:8171017:C:T	rs77824859	4	8171017	5.63069e-13
988	4:8656257:A:G	rs28790727	4	8656257	2.0836e-11
989	4:8676148:A:G	rs10938733	4	8676148	1.70647e-08
990	4:11032663:C:T	rs148017685	4	11032663	4.82738e-09
991	4:11221118:A:C	rs114780586	4	11221118	5.12705e-09
992	4:11755309:A:G	rs78456246	4	11755309	3.02259e-08
993	4:12310734:C:T	rs73087413	4	12310734	2.03391e-08
994	4:12319721:A:G	rs145745926	4	12319721	4.32613e-14
995	4:12620674:A:G	rs77064995	4	12620674	9.93712e-10
996	4:12854461:A:G	rs114200591	4	12854461	4.55616e-08
997	4:12954450:A:G	rs140282896	4	12954450	7.11667e-09
998	4:13861984:C:T	rs55919033	4	13861984	6.6136e-10
999	4:14559864:G:T	rs7669941	4	14559864	3.24804e-09
1000	4:14693140:C:G	rs11939506	4	14693140	2.89565e-08
1001	4:16673912:C:G	rs76340253	4	16673912	1.64908e-11
1002	4:18619167:A:T	rs116439690	4	18619167	5.14731e-09
1003	4:19745241:A:G	rs116481336	4	19745241	8.76731e-10
1004	4:19841354:C:T	rs148929459	4	19841354	1.97435e-18
1005	4:19868204:G:T	rs140388808	4	19868204	3.21608e-09
1006	4:20592447:A:G	rs55732085	4	20592447	5.14476e-09
1007	4:21416245:A:G	rs115963760	4	21416245	1.15897e-09
1008	4:21880009:G:T	rs140212787	4	21880009	2.57685e-08
1009	4:22491291:A:C	rs73247113	4	22491291	1.7684e-10
1010	4:22724745:C:T	rs145735210	4	22724745	8.1067e-11
1011	4:23132272:C:T	rs3924815	4	23132272	4.70692e-08
1012	4:23189189:A:G	rs114869325	4	23189189	2.92029e-10
1013	4:23196026:A:G	rs139332888	4	23196026	2.82136e-17
1014	4:23345268:A:G	rs114557362	4	23345268	2.66851e-08
1015	4:23728731:C:T	rs192480868	4	23728731	2.90293e-10
1016	4:23760762:C:T	rs16874119	4	23760762	3.18514e-14
1017	4:23870584:G:T	rs59161679	4	23870584	1.0756e-09
1018	4:23951018:C:G	rs12501032	4	23951018	7.39354e-10
1019	4:24585083:A:G	rs181385853	4	24585083	3.52945e-10
1020	4:25037305:A:G	rs79465160	4	25037305	1.05099e-09
1021	4:25797744:A:C	rs138542536	4	25797744	1.00539e-08
1022	4:25919721:C:T	rs10050324	4	25919721	3.42136e-11
1023	4:26154956:A:G	rs114457294	4	26154956	5.34969e-09
1024	4:26267081:A:G	rs148873927	4	26267081	1.51602e-08
1025	4:26642650:A:G	rs116151786	4	26642650	5.01893e-11
1026	4:27886733:A:C	rs141695138	4	27886733	3.63709e-11
1027	4:28079265:A:C	rs6448560	4	28079265	5.31529e-09
1028	4:28471231:A:T	rs17629252	4	28471231	5.91549e-09
1029	4:28904986:A:G	rs116111891	4	28904986	2.95454e-11
1030	4:29259221:A:T	rs138589213	4	29259221	1.69844e-08
1031	4:29279025:C:T	rs80183931	4	29279025	2.22522e-08
1032	4:29528616:A:G	rs17674813	4	29528616	5.11258e-10
1033	4:29537866:C:T	rs147125995	4	29537866	4.38269e-10
1034	4:29986307:A:C	rs139113940	4	29986307	3.68373e-11
1035	4:31311530:A:G	rs73219177	4	31311530	1.32569e-10
1036	4:34889877:C:T	rs115566451	4	34889877	5.63508e-09
1037	4:35348826:C:T	rs139053978	4	35348826	2.55775e-15
1038	4:37196736:C:T	rs115544851	4	37196736	4.77234e-08
1039	4:38734108:C:T	rs59826286	4	38734108	4.13122e-09
1040	4:38890470:A:G	rs749893	4	38890470	3.69799e-10
1041	4:40603509:C:T	rs137948293	4	40603509	6.80975e-10
1042	4:40619824:G:T	rs55716577	4	40619824	1.71673e-10
1043	4:40855548:C:T	rs62410275	4	40855548	5.50653e-10
1044	4:41243720:C:G	rs187909153	4	41243720	4.7335e-08
1045	4:41788930:A:G	rs114441215	4	41788930	2.65056e-08
1046	4:42080977:G:T	rs140016081	4	42080977	4.42155e-12
1047	4:42971423:A:G	rs142979357	4	42971423	6.58388e-09
1048	4:45143197:A:G	rs150881535	4	45143197	1.78316e-08
1049	4:45616823:A:G	rs144654894	4	45616823	1.16051e-10
1050	4:45994906:A:G	rs143295761	4	45994906	3.28995e-11
1051	4:53835824:G:T	rs77592782	4	53835824	8.81152e-11
1052	4:54379300:C:G	rs78896495	4	54379300	1.23742e-11
1053	4:54583934:C:T	rs139309349	4	54583934	5.27015e-11
1054	4:55060919:C:G	rs79074668	4	55060919	8.14376e-18
1055	4:55511020:C:T	rs79691719	4	55511020	9.85613e-09
1056	4:55650518:A:G	rs56149561	4	55650518	2.76066e-09
1057	4:56038068:G:T	rs61574197	4	56038068	3.38483e-11
1058	4:58875711:A:T	rs116235176	4	58875711	1.17669e-18
1059	4:60252397:C:T	rs56211988	4	60252397	8.04897e-09
1060	4:60621100:A:C	rs7699730	4	60621100	7.0416e-09
1061	4:60695254:C:T	rs2342508	4	60695254	4.54215e-08
1062	4:60851765:C:T	rs76410821	4	60851765	8.61163e-10
1063	4:61505660:A:G	rs115001519	4	61505660	1.60408e-09
1064	4:61555597:C:G	rs141300735	4	61555597	5.70501e-15
1065	4:63018719:A:G	rs114174115	4	63018719	1.11586e-08
1066	4:63543822:C:T	rs115309072	4	63543822	4.06394e-09
1067	4:63598973:C:T	rs149928216	4	63598973	6.7191e-09
1068	4:64761035:G:T	rs2678060	4	64761035	1.65113e-10
1069	4:65127474:A:G	rs114882083	4	65127474	6.84653e-17
1070	4:66218896:A:G	rs13130387	4	66218896	8.3869e-09
1071	4:67879507:A:C	rs111836141	4	67879507	1.30146e-08
1072	4:68176416:C:T	rs141331859	4	68176416	1.60842e-15
1073	4:70604725:A:G	rs34666096	4	70604725	2.41438e-12
1074	4:71496209:G:T	rs142317559	4	71496209	9.42318e-10
1075	4:73111290:C:T	rs13118969	4	73111290	4.84938e-13
1076	4:73542367:A:G	rs144265209	4	73542367	3.95089e-11
1077	4:73862374:A:G	rs7670286	4	73862374	2.2119e-09
1078	4:74508018:C:G	rs78065500	4	74508018	3.73416e-13
1079	4:74662154:A:G	rs139939631	4	74662154	2.47738e-10
1080	4:75103766:C:T	rs77184591	4	75103766	2.86284e-14
1081	4:75131894:A:C	rs112641765	4	75131894	4.58875e-11
1082	4:75233553:C:G	rs72654895	4	75233553	3.04498e-08
1083	4:75670719:A:G	rs142970553	4	75670719	2.61808e-08
1084	4:76718331:A:C	rs185892906	4	76718331	1.96004e-13
1085	4:78595478:C:T	rs143886168	4	78595478	1.06247e-08
1086	4:79118472:G:T	rs75082760	4	79118472	4.3989e-08
1087	4:79212208:C:G	rs115340382	4	79212208	5.56233e-10
1088	4:80773579:A:G	rs141261945	4	80773579	1.48567e-12
1089	4:81884896:A:G	rs6821406	4	81884896	2.45277e-08
1090	4:82542397:G:T	rs4634207	4	82542397	5.78787e-09
1091	4:82556945:G:T	rs7657174	4	82556945	3.61097e-18
1092	4:82694240:G:T	rs112332850	4	82694240	8.86167e-11
1093	4:82737018:A:T	rs116388233	4	82737018	1.40154e-20
1094	4:84004200:A:G	rs147621437	4	84004200	1.32623e-10
1095	4:84282783:A:G	rs115413139	4	84282783	2.5089e-09
1096	4:84855822:A:G	rs114689403	4	84855822	7.98554e-11
1097	4:85748729:C:T	rs116652615	4	85748729	2.70667e-09
1098	4:86967620:C:G	rs114437347	4	86967620	4.57187e-09
1099	4:87185006:A:G	rs2035058	4	87185006	2.4136e-08
1100	4:90390714:A:G	rs116030866	4	90390714	6.4115e-09
1101	4:90818627:G:T	rs113863514	4	90818627	3.42714e-09
1102	4:90882543:C:T	rs145948000	4	90882543	2.28336e-09
1103	4:91468697:C:T	rs17017151	4	91468697	9.6926e-09
1104	4:91776641:A:T	rs72663664	4	91776641	1.56104e-08
1105	4:92216630:C:T	rs114263905	4	92216630	2.89551e-13
1106	4:92453973:A:T	rs114462714	4	92453973	1.11093e-11
1107	4:93070783:C:T	rs151155854	4	93070783	3.93825e-10
1108	4:93491519:A:G	rs116692224	4	93491519	9.81005e-11
1109	4:94252302:C:T	rs78931259	4	94252302	1.86195e-11
1110	4:95468436:C:T	rs62315856	4	95468436	1.6314e-08
1111	4:95975275:C:G	rs116306322	4	95975275	8.90514e-11
1112	4:96475689:A:G	rs17024180	4	96475689	7.6661e-11
1113	4:96704506:A:G	rs74746502	4	96704506	2.0399e-11
1114	4:96770206:C:T	rs140132639	4	96770206	8.52126e-10
1115	4:97653763:A:G	rs116338908	4	97653763	1.28294e-15
1116	4:98366777:A:C	rs147309840	4	98366777	4.61476e-08
1117	4:98926450:C:T	rs147644397	4	98926450	1.26188e-08
1118	4:99477426:A:T	rs115758459	4	99477426	4.88085e-10
1119	4:99574964:C:T	rs12512621	4	99574964	1.74983e-08
1120	4:99688524:C:T	rs116145412	4	99688524	2.93324e-08
1121	4:100010734:C:T	rs29001341	4	100010734	7.42708e-12
1122	4:100161832:A:T	rs76195167	4	100161832	7.57345e-14
1123	4:100467205:C:G	rs143157347	4	100467205	3.60654e-09
1124	4:101149123:C:T	rs62304774	4	101149123	1.83245e-08
1125	4:101238300:A:G	rs149984690	4	101238300	1.42122e-08
1126	4:101483673:A:G	rs113521628	4	101483673	2.69579e-08
1127	4:102372561:A:G	rs139808768	4	102372561	4.93358e-10
1128	4:102507922:C:T	rs62321925	4	102507922	2.69492e-10
1129	4:102533464:C:G	rs72926593	4	102533464	3.46021e-10
1130	4:102552899:G:T	rs145576289	4	102552899	3.51113e-08
1131	4:103852112:C:T	rs183137822	4	103852112	4.1985e-09
1132	4:105898301:C:T	rs71584284	4	105898301	3.8514e-09
1133	4:107576581:A:G	rs77629402	4	107576581	5.69273e-10
1134	4:107917199:C:T	rs116492790	4	107917199	1.97109e-09
1135	4:108046030:C:T	rs145409648	4	108046030	2.88499e-12
1136	4:108046208:C:T	rs74992700	4	108046208	1.01733e-08
1137	4:108134415:C:T	rs138072929	4	108134415	1.63502e-08
1138	4:108142257:C:T	rs17037561	4	108142257	6.06967e-10
1139	4:108624095:A:T	rs79263065	4	108624095	2.89977e-09
1140	4:108809157:A:G	rs10012592	4	108809157	2.55843e-11
1141	4:109694776:G:T	rs144540784	4	109694776	3.62638e-10
1142	4:110138976:C:T	rs115204428	4	110138976	9.72522e-09
1143	4:110707216:A:C	rs72674887	4	110707216	6.87069e-09
1144	4:111233141:A:C	rs116433539	4	111233141	2.35258e-11
1145	4:111914046:C:T	rs137869547	4	111914046	3.12819e-11
1146	4:113705604:A:C	rs150005632	4	113705604	2.15413e-08
1147	4:114111438:G:T	rs72673459	4	114111438	3.41212e-08
1148	4:117583231:A:G	rs78140055	4	117583231	1.59119e-09
1149	4:119499490:C:T	rs143950837	4	119499490	1.12355e-12
1150	4:119826376:A:G	rs78472330	4	119826376	4.3229e-10
1151	4:125292380:A:G	rs74518507	4	125292380	4.29357e-11
1152	4:126432263:G:T	rs146012497	4	126432263	2.28334e-10
1153	4:129498964:A:G	rs142283850	4	129498964	2.13432e-09
1154	4:130431610:C:T	rs78319065	4	130431610	4.53116e-09
1155	4:130726078:C:T	rs17050661	4	130726078	9.00781e-10
1156	4:130783175:A:G	rs75231262	4	130783175	3.09597e-09
1157	4:131091907:A:G	rs115423810	4	131091907	3.35084e-08
1158	4:131271806:A:C	rs115373313	4	131271806	1.83215e-09
1159	4:132704169:A:C	rs139916173	4	132704169	1.18196e-09
1160	4:133467305:G:T	rs74509097	4	133467305	1.6703e-08
1161	4:134235478:C:T	rs140273457	4	134235478	3.44362e-09
1162	4:134588392:G:T	rs145107468	4	134588392	4.98046e-09
1163	4:135580267:A:G	rs113275974	4	135580267	1.21806e-08
1164	4:137006673:C:T	rs72718733	4	137006673	4.93439e-10
1165	4:137397892:A:G	rs7657066	4	137397892	3.3828e-12
1166	4:137539696:A:T	rs111665167	4	137539696	3.42502e-09
1167	4:137582319:A:T	rs72724633	4	137582319	1.5002e-08
1168	4:139191774:G:T	rs74954361	4	139191774	4.94994e-09
1169	4:139386798:C:T	rs142569324	4	139386798	3.40119e-08
1170	4:139547285:A:G	rs62324082	4	139547285	5.59513e-09
1171	4:140240036:A:G	rs115627862	4	140240036	4.1179e-10
1172	4:140816637:C:T	rs7692816	4	140816637	6.02212e-12
1173	4:141890378:C:T	rs150729106	4	141890378	5.45922e-12
1174	4:142036866:A:G	rs150337735	4	142036866	5.48776e-11
1175	4:145907612:C:T	rs145552638	4	145907612	1.97672e-09
1176	4:145989190:A:G	rs12331496	4	145989190	4.88974e-11
1177	4:146837176:C:T	rs10027696	4	146837176	9.45717e-09
1178	4:146873903:A:G	rs6833051	4	146873903	2.30629e-08
1179	4:148671484:C:T	rs140180223	4	148671484	5.50651e-12
1180	4:148926618:A:G	rs116376857	4	148926618	3.61503e-11
1181	4:148974602:C:T	rs6845865	4	148974602	3.05132e-09
1182	4:149145190:C:T	rs34372017	4	149145190	3.29746e-09
1183	4:149230231:G:T	rs114426571	4	149230231	1.28983e-08
1184	4:149534828:A:G	rs144463086	4	149534828	2.92458e-08
1185	4:149582532:C:T	rs77874346	4	149582532	2.73553e-09
1186	4:150825149:A:G	rs191706225	4	150825149	1.56077e-08
1187	4:151073054:A:G	rs146076734	4	151073054	5.84005e-11
1188	4:151846683:C:T	rs139082254	4	151846683	4.48218e-09
1189	4:152353330:A:T	rs144496734	4	152353330	9.41902e-10
1190	4:152950985:C:T	rs75605949	4	152950985	2.85758e-08
1191	4:154441016:A:T	rs17369876	4	154441016	1.04994e-08
1192	4:154544564:A:G	rs73856938	4	154544564	3.9155e-08
1193	4:155213991:C:T	rs72723312	4	155213991	1.57665e-08
1194	4:155971759:A:T	rs62326586	4	155971759	1.46395e-13
1195	4:156339673:C:T	rs142010879	4	156339673	1.62571e-11
1196	4:156648536:A:C	rs115766207	4	156648536	8.79231e-09
1197	4:157321728:C:T	rs146405287	4	157321728	3.83271e-10
1198	4:157534416:A:G	rs192417043	4	157534416	3.25634e-12
1199	4:157572683:C:T	rs11731084	4	157572683	2.34687e-08
1200	4:157731617:C:T	rs114097391	4	157731617	9.81715e-10
1201	4:160001395:A:G	rs66533303	4	160001395	4.91663e-12
1202	4:160041052:A:G	rs79264870	4	160041052	2.78796e-11
1203	4:160575262:A:G	rs146918696	4	160575262	2.77304e-13
1204	4:160603426:A:G	rs114039432	4	160603426	6.29242e-09
1205	4:161366932:A:G	rs78286505	4	161366932	4.90995e-08
1206	4:161531264:A:T	rs114107505	4	161531264	1.78058e-09
1207	4:161582635:C:T	rs75445074	4	161582635	1.66841e-08
1208	4:161793743:A:C	rs75055222	4	161793743	1.60894e-09
1209	4:162652938:C:T	rs6824730	4	162652938	1.17296e-08
1210	4:163986418:A:G	rs72695069	4	163986418	5.23321e-09
1211	4:164399362:C:T	rs62333440	4	164399362	5.52356e-09
1212	4:164891587:G:T	rs4056333	4	164891587	2.82377e-11
1213	4:165136031:A:G	rs116131519	4	165136031	1.91267e-19
1214	4:165425227:A:G	rs78381225	4	165425227	1.4649e-08
1215	4:165624871:C:T	rs141620004	4	165624871	2.05917e-11
1216	4:165752283:C:G	rs28429466	4	165752283	2.94578e-09
1217	4:166076351:C:T	rs193031428	4	166076351	2.06397e-11
1218	4:169399224:G:T	rs114243106	4	169399224	6.92974e-09
1219	4:169419189:C:T	rs115773751	4	169419189	1.25823e-08
1220	4:169949760:C:T	rs150708893	4	169949760	7.02734e-10
1221	4:172134587:A:G	rs182486083	4	172134587	2.76737e-11
1222	4:172297204:A:G	rs3843406	4	172297204	3.0132e-10
1223	4:172909977:G:T	rs115085106	4	172909977	3.3814e-09
1224	4:173540771:A:G	rs17058676	4	173540771	2.39713e-09
1225	4:173736503:A:C	rs28637185	4	173736503	3.22911e-12
1226	4:173807883:C:T	rs12642703	4	173807883	2.20037e-08
1227	4:174497427:A:G	rs115738174	4	174497427	1.19314e-08
1228	4:174622928:A:C	rs6818919	4	174622928	4.10368e-14
1229	4:175180246:A:G	rs72702237	4	175180246	8.1981e-11
1230	4:175187432:A:G	rs79623327	4	175187432	1.3559e-10
1231	4:175512347:A:G	rs150538651	4	175512347	2.38112e-08
1232	4:176245605:C:T	rs115765623	4	176245605	6.23171e-10
1233	4:176385365:C:T	rs141338726	4	176385365	7.87868e-09
1234	4:176455682:A:G	rs183182941	4	176455682	2.0616e-12
1235	4:176873926:A:G	rs62340588	4	176873926	9.74612e-12
1236	4:177252021:A:G	rs72708344	4	177252021	9.54216e-10
1237	4:178054638:A:G	rs149026140	4	178054638	8.1142e-09
1238	4:179365390:G:T	rs116298640	4	179365390	5.94772e-10
1239	4:181293549:C:G	rs116761146	4	181293549	2.36275e-08
1240	4:182883101:C:T	rs115504904	4	182883101	4.39224e-10
1241	4:182899972:C:T	rs76659031	4	182899972	2.78404e-08
1242	4:183356344:A:G	rs146202413	4	183356344	3.53463e-15
1243	4:183604892:A:G	rs4618351	4	183604892	1.71139e-08
1244	4:183706068:A:G	rs13102588	4	183706068	7.46387e-11
1245	4:184294227:A:G	rs75219974	4	184294227	1.98622e-08
1246	4:185588653:A:G	rs181820688	4	185588653	8.35505e-10
1247	4:186541175:G:T	rs13135314	4	186541175	3.19747e-08
1248	4:186581949:C:T	rs148171354	4	186581949	5.96688e-12
1249	4:186884026:A:C	rs115247834	4	186884026	8.32689e-10
1250	4:187116118:C:T	rs34416159	4	187116118	1.30705e-10
1251	4:189597011:G:T	rs4370189	4	189597011	7.55143e-10
1252	5:988212:C:T	rs72705167	5	988212	3.79009e-09
1253	5:1884088:C:T	rs1077484	5	1884088	2.85983e-08
1254	5:2552056:A:G	rs59202394	5	2552056	6.32149e-09
1255	5:2754661:A:C	rs114666007	5	2754661	2.81514e-08
1256	5:3028101:C:T	rs78196852	5	3028101	1.36369e-09
1257	5:3515748:C:T	rs77269504	5	3515748	3.31664e-08
1258	5:5190864:A:G	rs55936747	5	5190864	2.09843e-09
1259	5:5433053:A:G	rs74770571	5	5433053	9.71504e-10
1260	5:10237781:A:G	rs34909370	5	10237781	6.64915e-13
1261	5:10676058:C:T	rs116814300	5	10676058	3.51071e-08
1262	5:10910235:A:T	rs12651792	5	10910235	1.64682e-11
1263	5:11165746:C:T	rs79468840	5	11165746	2.69108e-09
1264	5:11199089:G:T	rs61751782	5	11199089	6.75798e-11
1265	5:13329876:A:C	rs143438512	5	13329876	4.34664e-09
1266	5:13536690:C:T	rs144984860	5	13536690	1.74215e-10
1267	5:13594257:C:T	rs148500259	5	13594257	3.05219e-11
1268	5:14824116:C:T	rs74417301	5	14824116	2.27054e-11
1269	5:16845251:A:C	rs73060773	5	16845251	1.48693e-08
1270	5:17795298:C:T	rs62348937	5	17795298	9.26055e-10
1271	5:19336959:A:C	rs113097874	5	19336959	2.55484e-10
1272	5:20172650:A:G	rs114762302	5	20172650	6.96533e-09
1273	5:20237531:A:G	rs72743074	5	20237531	1.09401e-08
1274	5:20455223:C:T	rs75736983	5	20455223	7.80992e-13
1275	5:20849558:A:G	rs190750383	5	20849558	2.75884e-08
1276	5:21501945:A:G	rs202073859	5	21501945	4.46632e-12
1277	5:22563860:A:G	rs146594950	5	22563860	9.64737e-09
1278	5:23377595:A:G	rs182010659	5	23377595	4.71336e-08
1279	5:23675454:A:G	rs71611260	5	23675454	5.07752e-09
1280	5:23955231:A:G	rs77503294	5	23955231	1.48712e-12
1281	5:24288345:C:G	rs149774522	5	24288345	4.99846e-09
1282	5:24543604:C:T	rs142086998	5	24543604	5.58843e-09
1283	5:24864921:A:C	rs73746160	5	24864921	1.38451e-08
1284	5:25416519:C:T	rs116070696	5	25416519	1.88766e-08
1285	5:28970566:C:T	rs147682021	5	28970566	5.33432e-18
1286	5:29870582:C:G	rs78813958	5	29870582	3.19842e-10
1287	5:30392161:A:G	rs77506799	5	30392161	1.21572e-09
1288	5:30501821:A:C	rs62355069	5	30501821	1.71564e-10
1289	5:30611929:A:G	rs116259327	5	30611929	4.631e-10
1290	5:31092132:C:G	rs142401031	5	31092132	2.30172e-08
1291	5:31174053:A:G	rs76229065	5	31174053	7.54218e-13
1292	5:31287510:C:T	rs79970493	5	31287510	6.31677e-10
1293	5:31481155:C:T	rs189681991	5	31481155	4.25272e-08
1294	5:31557456:C:T	rs186220198	5	31557456	3.28033e-09
1295	5:32761578:C:T	rs115155840	5	32761578	1.59278e-09
1296	5:33053479:A:C	rs114006135	5	33053479	6.11431e-10
1297	5:33399894:A:G	rs268705	5	33399894	7.31497e-09
1298	5:33746883:A:G	rs148280812	5	33746883	6.07932e-14
1299	5:33970333:A:C	rs115266928	5	33970333	3.70699e-08
1300	5:34603118:C:T	rs141690713	5	34603118	7.63386e-10
1301	5:34624790:A:G	rs12657498	5	34624790	1.85244e-08
1302	5:34754141:A:G	rs138661601	5	34754141	1.1383e-09
1303	5:35029361:A:G	rs75507118	5	35029361	2.84057e-09
1304	5:36659155:A:G	rs146262729	5	36659155	2.86098e-09
1305	5:36801470:A:G	rs75899707	5	36801470	6.99505e-17
1306	5:37820603:A:G	rs116740766	5	37820603	9.18187e-12
1307	5:38004326:A:T	rs72730690	5	38004326	3.09316e-08
1308	5:39140244:A:T	rs111782832	5	39140244	9.38282e-11
1309	5:39833596:A:G	rs80181146	5	39833596	2.06313e-12
1310	5:40893752:C:T	rs144468147	5	40893752	1.33564e-09
1311	5:41207032:A:T	rs188424335	5	41207032	1.80922e-08
1312	5:42857978:C:T	rs115472340	5	42857978	2.21843e-12
1313	5:42957620:C:G	rs113900693	5	42957620	4.2301e-08
1314	5:43474652:A:G	rs190145102	5	43474652	2.18613e-08
1315	5:45413863:C:T	rs62369060	5	45413863	4.37818e-11
1316	5:49559501:G:T	rs62387309	5	49559501	6.2425e-12
1317	5:50220236:A:G	rs141987444	5	50220236	3.89299e-14
1318	5:50821370:C:T	rs115339765	5	50821370	4.87571e-10
1319	5:51246015:A:C	rs74570883	5	51246015	3.15683e-09
1320	5:51387652:A:G	rs34222478	5	51387652	2.58749e-08
1321	5:52037812:A:T	rs78805150	5	52037812	2.51861e-08
1322	5:52334652:C:G	rs72760423	5	52334652	5.72262e-09
1323	5:54730115:A:C	rs116809539	5	54730115	1.87993e-12
1324	5:55611414:C:T	rs151028081	5	55611414	3.71958e-11
1325	5:56053509:A:T	rs192026477	5	56053509	3.85431e-13
1326	5:57192609:A:G	rs138221516	5	57192609	3.28282e-11
1327	5:57691037:A:C	rs114884997	5	57691037	3.0853e-10
1328	5:58753003:G:T	rs116330004	5	58753003	1.20276e-08
1329	5:60595534:A:G	rs116174589	5	60595534	2.62332e-13
1330	5:60996553:A:G	rs11950580	5	60996553	6.51551e-15
1331	5:61190271:A:C	rs76351035	5	61190271	4.57217e-09
1332	5:61806242:C:T	rs74570036	5	61806242	1.20687e-08
1333	5:62323700:C:T	rs187225666	5	62323700	2.1708e-09
1334	5:63100921:A:G	rs55718965	5	63100921	2.75233e-10
1335	5:63286179:G:T	rs114399744	5	63286179	4.18305e-09
1336	5:63423281:A:G	rs150660086	5	63423281	1.40563e-12
1337	5:63907811:C:T	rs62372279	5	63907811	1.55282e-09
1338	5:64389234:C:T	rs111331629	5	64389234	2.45288e-08
1339	5:64777742:C:T	rs77583533	5	64777742	1.54039e-10
1340	5:64908563:C:T	rs77466825	5	64908563	1.21235e-11
1341	5:65237655:A:G	rs184352600	5	65237655	4.06535e-08
1342	5:65455425:C:G	rs146538181	5	65455425	1.84041e-14
1343	5:65910972:A:G	rs62362272	5	65910972	3.30743e-08
1344	5:65929913:A:G	rs72759190	5	65929913	1.88672e-11
1345	5:67199782:C:T	rs139262060	5	67199782	9.98262e-09
1346	5:67345465:A:C	rs74697793	5	67345465	9.26646e-10
1347	5:67480275:C:G	rs149181218	5	67480275	2.10621e-13
1348	5:67633498:G:T	rs76099719	5	67633498	4.28948e-08
1349	5:68161235:A:G	rs146047112	5	68161235	4.9359e-08
1350	5:68510339:A:G	rs72767817	5	68510339	3.38768e-08
1351	5:71199721:A:G	rs16873097	5	71199721	3.18507e-08
1352	5:72477122:G:T	rs72766655	5	72477122	4.88311e-08
1353	5:73052478:C:T	rs146363317	5	73052478	2.78786e-08
1354	5:74363985:A:C	rs74431644	5	74363985	2.52552e-09
1355	5:74816968:C:T	rs5744553	5	74816968	2.85052e-16
1356	5:75159418:A:G	rs112905460	5	75159418	5.32886e-12
1357	5:75349972:C:T	rs114590167	5	75349972	1.04344e-08
1358	5:76191767:G:T	rs181645369	5	76191767	3.60318e-08
1359	5:76879073:A:G	rs150297636	5	76879073	1.79718e-10
1360	5:76965601:G:T	rs113787309	5	76965601	1.88532e-11
1361	5:77753752:C:G	rs192443974	5	77753752	1.17873e-12
1362	5:78291125:A:C	rs80036335	5	78291125	5.76548e-09
1363	5:79930980:C:T	rs2927911	5	79930980	1.05009e-08
1364	5:81247232:A:T	rs111901642	5	81247232	1.20494e-08
1365	5:81399800:C:G	rs143596802	5	81399800	1.52871e-14
1366	5:82159398:G:T	rs76172414	5	82159398	1.95172e-08
1367	5:82858933:A:G	rs17205965	5	82858933	1.65852e-09
1368	5:83778480:A:C	rs78545530	5	83778480	6.10786e-12
1369	5:84047148:A:T	rs113347205	5	84047148	3.51822e-09
1370	5:84405876:A:G	rs4920688	5	84405876	3.64253e-12
1371	5:84688523:C:T	rs138894809	5	84688523	6.25666e-11
1372	5:85639207:A:C	rs72774201	5	85639207	2.71714e-08
1373	5:86017961:A:G	rs144547792	5	86017961	4.75836e-09
1374	5:88845842:A:G	rs114929365	5	88845842	2.54715e-10
1375	5:90005703:C:T	rs77231737	5	90005703	1.42564e-10
1376	5:91838769:A:T	rs72779034	5	91838769	1.24707e-12
1377	5:92459344:A:G	rs79765044	5	92459344	1.20616e-08
1378	5:92745345:C:T	rs62369922	5	92745345	4.18601e-10
1379	5:94036234:C:G	rs72773565	5	94036234	5.74373e-11
1380	5:94119148:A:G	rs10041171	5	94119148	1.04225e-08
1381	5:94394328:A:G	rs11958865	5	94394328	3.96999e-10
1382	5:95975744:G:T	rs72772059	5	95975744	2.2573e-10
1383	5:96180913:C:T	rs7708451	5	96180913	1.60406e-13
1384	5:96370834:A:G	rs139535053	5	96370834	5.68705e-12
1385	5:97579711:A:G	rs181916314	5	97579711	6.98121e-13
1386	5:97907517:A:G	rs13156851	5	97907517	2.6354e-08
1387	5:99046311:A:T	rs144623409	5	99046311	1.55054e-13
1388	5:100739488:A:G	rs6878094	5	100739488	1.72238e-09
1389	5:100977118:A:C	rs55987414	5	100977118	3.51731e-11
1390	5:101026923:A:G	rs80347912	5	101026923	1.02025e-08
1391	5:101969206:C:T	rs188977032	5	101969206	2.45556e-10
1392	5:102592695:A:G	rs115522986	5	102592695	2.1166e-11
1393	5:102910988:A:G	rs17311148	5	102910988	2.47659e-08
1394	5:103526059:A:C	rs2919953	5	103526059	3.72629e-08
1395	5:105871361:A:G	rs150909572	5	105871361	3.10389e-08
1396	5:106119738:A:G	rs74354292	5	106119738	1.45866e-10
1397	5:106323224:C:T	rs74845473	5	106323224	1.44004e-08
1398	5:107770777:A:G	rs115107012	5	107770777	2.98775e-09
1399	5:109032696:A:G	rs12520726	5	109032696	7.55371e-10
1400	5:110392807:C:T	rs113994783	5	110392807	4.01969e-14
1401	5:111029783:A:G	rs145561897	5	111029783	1.15673e-09
1402	5:111123168:A:G	rs80245133	5	111123168	2.70662e-10
1403	5:111459779:A:C	rs30286	5	111459779	1.35543e-10
1404	5:112534284:A:C	rs116693359	5	112534284	4.54966e-10
1405	5:112563684:C:T	rs143705054	5	112563684	1.27132e-12
1406	5:114641964:C:T	rs17137619	5	114641964	6.65342e-09
1407	5:114966409:C:T	rs77807320	5	114966409	1.81039e-10
1408	5:114997490:A:G	rs73782741	5	114997490	7.46896e-09
1409	5:115119888:C:T	rs7718947	5	115119888	6.7568e-13
1410	5:115159716:C:T	rs141941357	5	115159716	8.6329e-10
1411	5:115903375:A:G	rs11745720	5	115903375	5.36667e-10
1412	5:116487965:C:T	rs77278280	5	116487965	2.53887e-08
1413	5:116551588:C:G	rs62373930	5	116551588	2.88932e-09
1414	5:116635551:A:G	rs76337500	5	116635551	1.21936e-11
1415	5:117202745:C:T	rs140336485	5	117202745	1.11639e-10
1416	5:117642758:A:G	rs72788038	5	117642758	2.06919e-09
1417	5:119507184:A:G	rs111394222	5	119507184	3.72629e-10
1418	5:119578086:A:G	rs150792268	5	119578086	1.39544e-10
1419	5:119807552:C:T	rs148008538	5	119807552	4.0299e-13
1420	5:120020041:A:G	rs111958909	5	120020041	5.69639e-12
1421	5:120962825:C:T	rs71592564	5	120962825	1.87119e-10
1422	5:121060428:C:T	rs146925927	5	121060428	5.62597e-10
1423	5:121086514:A:G	rs77120853	5	121086514	2.08126e-09
1424	5:121247545:C:T	rs116393286	5	121247545	3.003e-08
1425	5:122238636:G:T	rs34207894	5	122238636	5.16476e-09
1426	5:123285031:C:G	rs147724279	5	123285031	9.60085e-13
1427	5:123513536:A:G	rs17492760	5	123513536	4.38711e-08
1428	5:123834526:A:T	rs146150053	5	123834526	1.76152e-09
1429	5:124306426:G:T	rs76464474	5	124306426	4.85493e-13
1430	5:124329710:A:G	rs10037351	5	124329710	1.10449e-11
1431	5:125162975:C:T	rs13169506	5	125162975	3.36944e-08
1432	5:125417573:C:G	rs111562644	5	125417573	4.29645e-08
1433	5:125510605:C:T	rs7728649	5	125510605	2.90489e-09
1434	5:126039038:C:T	rs115334490	5	126039038	4.13316e-11
1435	5:127995982:A:G	rs6882083	5	127995982	1.596e-08
1436	5:129423688:A:G	rs7444286	5	129423688	3.71512e-09
1437	5:129822008:A:G	rs112872143	5	129822008	1.94214e-09
1438	5:130531852:A:C	rs143867586	5	130531852	6.97709e-10
1439	5:132013093:A:G	rs74466521	5	132013093	5.04767e-09
1440	5:132132177:C:T	rs138909515	5	132132177	2.42944e-09
1441	5:132779721:C:T	rs182396821	5	132779721	1.5701e-11
1442	5:132861322:C:T	rs35872998	5	132861322	1.18673e-10
1443	5:133233810:A:G	rs73291627	5	133233810	2.60172e-10
1444	5:134242212:C:T	rs114447807	5	134242212	5.18558e-09
1445	5:134712835:A:C	rs10463925	5	134712835	1.10301e-08
1446	5:135014373:A:G	rs78381698	5	135014373	1.41811e-09
1447	5:135631771:C:T	rs144088539	5	135631771	1.85888e-10
1448	5:135631826:A:G	rs77697493	5	135631826	2.00881e-09
1449	5:136884807:C:T	rs114741707	5	136884807	6.39208e-09
1450	5:138754741:C:T	rs4835728	5	138754741	5.61766e-10
1451	5:139089892:G:T	rs140651512	5	139089892	5.15632e-09
1452	5:140304163:C:T	rs80037494	5	140304163	9.62816e-14
1453	5:141441583:C:T	rs115771029	5	141441583	6.67346e-09
1454	5:141595124:A:G	rs146135642	5	141595124	2.76773e-08
1455	5:141662658:C:T	rs143415745	5	141662658	1.59398e-13
1456	5:142816908:A:C	rs4437403	5	142816908	1.19017e-09
1457	5:144168800:A:G	rs146226236	5	144168800	4.80841e-09
1458	5:146293818:A:G	rs150553271	5	146293818	1.38913e-11
1459	5:147278523:A:G	rs72827190	5	147278523	7.59767e-09
1460	5:148344339:A:G	rs187449546	5	148344339	1.01497e-10
1461	5:149596379:C:T	rs6876869	5	149596379	5.5163e-10
1462	5:149795234:A:G	rs11742104	5	149795234	4.64193e-08
1463	5:150365246:A:T	rs12522968	5	150365246	1.53762e-09
1464	5:150643637:C:T	rs6884764	5	150643637	1.07668e-08
1465	5:151585277:G:T	rs116051015	5	151585277	7.14104e-11
1466	5:151795869:C:T	rs115149549	5	151795869	3.44202e-12
1467	5:152173450:A:G	rs150041646	5	152173450	1.54094e-13
1468	5:154313786:G:T	rs181978373	5	154313786	3.16444e-08
1469	5:155965065:A:G	rs55944369	5	155965065	1.16193e-09
1470	5:159216154:C:T	rs115809538	5	159216154	3.87083e-09
1471	5:159799525:A:G	rs12522438	5	159799525	1.85833e-08
1472	5:160244687:C:T	rs180717382	5	160244687	2.07183e-08
1473	5:162643626:A:C	rs186821879	5	162643626	3.10388e-09
1474	5:163852514:A:C	rs114072984	5	163852514	2.41966e-09
1475	5:164904223:A:G	rs981237	5	164904223	1.71647e-10
1476	5:164956787:A:G	rs6871907	5	164956787	1.92262e-09
1477	5:165420956:A:G	rs62383290	5	165420956	2.46089e-09
1478	5:165454551:A:T	rs72824840	5	165454551	3.32141e-09
1479	5:165537915:A:G	rs2101892	5	165537915	7.36641e-11
1480	5:165712036:C:T	rs151200702	5	165712036	4.96043e-14
1481	5:166864341:C:G	rs57453878	5	166864341	4.81549e-10
1482	5:167432789:C:T	rs79017454	5	167432789	1.506e-08
1483	5:167511689:C:G	rs151178657	5	167511689	5.18306e-10
1484	5:167682243:C:T	rs6882883	5	167682243	8.21566e-10
1485	5:168663920:C:T	rs116603246	5	168663920	3.39602e-08
1486	5:169106626:G:T	rs139808853	5	169106626	8.19094e-13
1487	5:169204754:A:G	rs17559604	5	169204754	4.29159e-09
1488	5:171100601:C:G	rs7733833	5	171100601	1.68333e-09
1489	5:172306955:A:C	rs9637856	5	172306955	3.20366e-09
1490	5:173653597:A:T	rs147063019	5	173653597	6.67344e-09
1491	5:174374515:C:T	rs141734291	5	174374515	7.52045e-11
1492	5:175194987:A:G	rs114860848	5	175194987	2.19295e-12
1493	5:175547596:C:T	rs144481862	5	175547596	1.57762e-08
1494	5:175608480:A:G	rs7724670	5	175608480	1.80914e-09
1495	5:177593046:A:G	rs34704269	5	177593046	3.35358e-10
1496	5:177603653:C:T	rs28806942	5	177603653	8.00876e-10
1497	5:177635535:A:T	rs72817290	5	177635535	6.47071e-10
1498	5:177746345:C:T	rs73344869	5	177746345	1.561e-09
1499	5:178100904:A:C	rs145716429	5	178100904	1.92717e-08
1500	5:178412592:C:T	rs6880010	5	178412592	7.21643e-10
1501	5:179366750:A:G	rs76731983	5	179366750	4.18974e-08
1502	5:179530234:C:T	rs370279912	5	179530234	1.13591e-08
1503	5:179587073:A:C	rs11739380	5	179587073	3.76275e-08
1504	5:180071122:C:T	rs111922857	5	180071122	1.32627e-16
1505	5:180073385:A:G	rs113183182	5	180073385	3.30859e-14
1506	5:180220117:A:G	rs146261483	5	180220117	2.50223e-11
1507	6:505149:A:C	rs115821044	6	505149	1.21735e-08
1508	6:804738:A:T	rs115246944	6	804738	4.03582e-08
1509	6:2158975:C:T	rs114914715	6	2158975	5.57872e-10
1510	6:2383618:A:G	rs17602053	6	2383618	2.67587e-08
1511	6:3078191:A:G	rs17541755	6	3078191	4.56669e-09
1512	6:3557031:A:G	rs144838927	6	3557031	1.30393e-10
1513	6:3643717:A:G	rs74933637	6	3643717	2.64426e-09
1514	6:3840753:A:C	rs17318894	6	3840753	8.51562e-11
1515	6:4313058:A:G	rs71547260	6	4313058	7.0648e-09
1516	6:4363846:A:G	rs76672725	6	4363846	1.23786e-09
1517	6:4369444:A:G	rs73717306	6	4369444	5.07352e-11
1518	6:5361406:A:G	rs145197305	6	5361406	1.1139e-12
1519	6:5495738:A:G	rs111898862	6	5495738	1.53354e-14
1520	6:5559904:C:T	rs6906374	6	5559904	7.12588e-09
1521	6:6227880:C:T	rs139787016	6	6227880	3.59728e-10
1522	6:6609442:A:G	rs79665038	6	6609442	9.45047e-11
1523	6:6823821:A:G	rs188995423	6	6823821	3.23646e-09
1524	6:6894789:C:G	rs148981333	6	6894789	3.9779e-09
1525	6:7126434:C:T	rs140409958	6	7126434	1.93033e-11
1526	6:7532421:A:G	rs72825047	6	7532421	4.92282e-09
1527	6:7706528:C:G	rs10901012	6	7706528	4.5392e-09
1528	6:10318511:C:T	rs115616186	6	10318511	2.16817e-11
1529	6:10624486:C:G	rs141727525	6	10624486	3.47723e-08
1530	6:13183570:G:T	rs4711932	6	13183570	1.21791e-09
1531	6:13355221:A:G	rs138982645	6	13355221	1.82523e-08
1532	6:13705501:G:T	rs145274797	6	13705501	1.64093e-08
1533	6:14033905:A:G	rs144687684	6	14033905	3.86197e-10
1534	6:15441185:A:G	rs114931811	6	15441185	8.87017e-10
1535	6:15747233:C:T	rs114048401	6	15747233	3.57118e-10
1536	6:16292760:C:T	rs4716059	6	16292760	5.27858e-09
1537	6:16349847:C:T	rs78948490	6	16349847	1.91977e-09
1538	6:16438650:G:T	rs78399351	6	16438650	2.6131e-11
1539	6:17066834:A:G	rs115768385	6	17066834	1.74034e-08
1540	6:17287928:C:T	rs111454056	6	17287928	3.96573e-08
1541	6:17336121:A:T	rs112187138	6	17336121	6.47726e-10
1542	6:17387585:A:C	rs139272404	6	17387585	8.66091e-09
1543	6:18351428:A:G	rs138183893	6	18351428	1.99531e-09
1544	6:18545268:C:G	rs77564826	6	18545268	3.15553e-08
1545	6:18872257:C:T	rs139423341	6	18872257	4.84052e-09
1546	6:19684010:A:C	rs79946077	6	19684010	1.33787e-09
1547	6:20507200:G:T	rs150258709	6	20507200	8.51388e-14
1548	6:22235932:C:T	rs13199042	6	22235932	6.32255e-09
1549	6:22453870:G:T	rs139886310	6	22453870	1.6457e-12
1550	6:23198327:A:G	rs9393378	6	23198327	1.5305e-09
1551	6:23490518:G:T	rs142092421	6	23490518	3.87493e-13
1552	6:23644819:C:T	rs144551730	6	23644819	4.51344e-13
1553	6:23982182:C:T	rs499179	6	23982182	8.41376e-09
1554	6:24220654:A:G	rs72828994	6	24220654	2.62033e-08
1555	6:24454552:A:G	rs137864215	6	24454552	4.8707e-10
1556	6:24482855:C:G	rs147851897	6	24482855	3.15483e-11
1557	6:27721304:C:T	rs9468216	6	27721304	1.33542e-08
1558	6:28114852:A:C	rs77851971	6	28114852	3.21423e-16
1559	6:28733298:C:T	rs73403152	6	28733298	6.6508e-11
1560	6:29163367:C:T	rs41317755	6	29163367	8.59316e-10
1561	6:33295977:G:T	rs35514703	6	33295977	4.05454e-09
1562	6:33926946:C:T	rs116719620	6	33926946	9.30334e-12
1563	6:34073835:A:G	rs2451344	6	34073835	1.38512e-09
1564	6:34173330:G:T	rs76376137	6	34173330	1.93607e-08
1565	6:36645988:C:G	rs4151702	6	36645988	1.41482e-19
1566	6:36650547:A:G	rs3176344	6	36650547	1.94352e-10
1567	6:36674701:C:T	rs67496078	6	36674701	1.15512e-08
1568	6:37100561:C:T	rs201028616	6	37100561	1.03331e-08
1569	6:38914240:C:T	rs78951616	6	38914240	1.34287e-10
1570	6:39282119:C:G	rs62397171	6	39282119	3.87726e-14
1571	6:39808053:C:T	rs75060172	6	39808053	5.00129e-09
1572	6:39917840:A:G	rs75785504	6	39917840	7.14555e-09
1573	6:40355669:A:G	rs141702391	6	40355669	9.08729e-10
1574	6:40681610:A:G	rs72861541	6	40681610	1.21558e-08
1575	6:41305500:C:T	rs146551511	6	41305500	7.5937e-15
1576	6:41438398:A:G	rs142279522	6	41438398	4.80055e-11
1577	6:41483390:C:G	rs9367106	6	41483390	8.45087e-13
1578	6:41607914:C:G	rs72863062	6	41607914	3.18369e-10
1579	6:42311625:A:T	rs62416690	6	42311625	1.07286e-11
1580	6:43770325:A:G	rs116242409	6	43770325	1.2751e-13
1581	6:44074070:A:G	rs62401763	6	44074070	5.89482e-10
1582	6:44880006:C:T	rs147064549	6	44880006	1.18205e-15
1583	6:45692166:A:G	rs116401810	6	45692166	1.62297e-10
1584	6:45693878:A:C	rs72866573	6	45693878	3.41767e-14
1585	6:45917141:G:T	rs56131491	6	45917141	2.96419e-08
1586	6:46348365:G:T	rs149027669	6	46348365	2.02036e-12
1587	6:46467013:A:G	rs77411293	6	46467013	5.02105e-13
1588	6:46671250:A:G	rs114374752	6	46671250	1.74609e-08
1589	6:46882615:C:T	rs72859812	6	46882615	4.75619e-11
1590	6:47023995:C:T	rs75620375	6	47023995	3.31984e-08
1591	6:47306093:C:T	rs73475498	6	47306093	3.28003e-09
1592	6:49403990:A:G	rs150626922	6	49403990	3.41648e-08
1593	6:49512402:A:G	rs114642512	6	49512402	3.37153e-08
1594	6:51440409:C:T	rs79192073	6	51440409	2.14305e-12
1595	6:51971441:C:T	rs115742614	6	51971441	5.00201e-16
1596	6:52057966:C:G	rs79455299	6	52057966	3.69213e-11
1597	6:52116664:C:G	rs9463774	6	52116664	5.75732e-11
1598	6:53258504:A:G	rs144234028	6	53258504	4.92034e-09
1599	6:54504803:A:G	rs76790275	6	54504803	9.92445e-11
1600	6:55385026:C:T	rs150788487	6	55385026	4.26171e-10
1601	6:55818607:A:G	rs114990724	6	55818607	1.27906e-08
1602	6:57088776:C:T	rs62415933	6	57088776	3.24407e-08
1603	6:57187451:G:T	rs147076029	6	57187451	3.77838e-09
1604	6:58049058:A:G	rs147042643	6	58049058	2.41051e-10
1605	6:63367258:A:T	rs114869101	6	63367258	1.85484e-10
1606	6:64255374:A:G	rs146285860	6	64255374	5.9419e-10
1607	6:65089123:C:T	rs77864003	6	65089123	5.50186e-11
1608	6:65725588:A:G	rs75432143	6	65725588	1.14579e-11
1609	6:66208545:A:C	rs76578868	6	66208545	1.11852e-08
1610	6:68910167:A:G	rs62450873	6	68910167	1.61566e-09
1611	6:69490743:G:T	rs112081080	6	69490743	1.31899e-08
1612	6:70547493:C:T	rs78220871	6	70547493	3.03654e-11
1613	6:73474721:A:G	rs112952463	6	73474721	1.85728e-08
1614	6:74381168:C:T	rs118118566	6	74381168	4.35019e-12
1615	6:74521508:A:G	rs34031193	6	74521508	2.35871e-08
1616	6:75562039:A:C	rs57728927	6	75562039	2.62316e-08
1617	6:76986551:C:T	rs151299662	6	76986551	8.53334e-10
1618	6:77224904:C:G	rs72890590	6	77224904	2.83984e-09
1619	6:78255106:A:G	rs149120879	6	78255106	2.92573e-08
1620	6:78849085:A:C	rs145168720	6	78849085	9.52667e-14
1621	6:79921932:A:G	rs9359369	6	79921932	4.97822e-09
1622	6:80128994:A:G	rs72897728	6	80128994	4.65206e-10
1623	6:80606761:A:G	rs116907688	6	80606761	4.2867e-10
1624	6:81388127:A:C	rs117856447	6	81388127	1.1945e-11
1625	6:82601637:C:T	rs117952484	6	82601637	2.28872e-12
1626	6:82713816:C:T	rs73474440	6	82713816	2.28674e-08
1627	6:82727891:C:T	rs144172212	6	82727891	6.55722e-15
1628	6:84169463:C:T	rs143417330	6	84169463	3.73891e-12
1629	6:85132843:A:G	rs9444175	6	85132843	1.89337e-10
1630	6:85599317:C:T	rs1322858	6	85599317	1.86829e-08
1631	6:87076642:C:T	rs76384533	6	87076642	3.16245e-08
1632	6:87886806:A:G	rs188101908	6	87886806	5.47807e-13
1633	6:88461694:C:G	rs375691715	6	88461694	5.61402e-10
1634	6:88589982:A:G	rs77166451	6	88589982	1.88039e-09
1635	6:90022094:A:G	rs145656368	6	90022094	1.1571e-09
1636	6:90943540:C:T	rs206910	6	90943540	2.84581e-12
1637	6:91059054:C:T	rs16882758	6	91059054	1.74631e-09
1638	6:93820060:C:G	rs149733724	6	93820060	2.34369e-08
1639	6:93846051:A:T	rs117155586	6	93846051	1.38327e-15
1640	6:96000341:C:T	rs148408712	6	96000341	1.97511e-08
1641	6:96167631:A:G	rs150138606	6	96167631	2.13403e-11
1642	6:96313545:C:G	rs138474371	6	96313545	1.87363e-08
1643	6:97705417:C:T	rs79267553	6	97705417	1.46781e-08
1644	6:97763857:A:G	rs62420613	6	97763857	1.08747e-08
1645	6:100043378:C:T	rs138199718	6	100043378	5.68978e-12
1646	6:101005778:A:C	rs74597748	6	101005778	1.35925e-11
1647	6:101627806:C:T	rs78537086	6	101627806	5.85547e-09
1648	6:101956392:C:T	rs17815862	6	101956392	1.01836e-08
1649	6:102359277:G:T	rs77218929	6	102359277	1.39537e-09
1650	6:103024228:A:G	rs73502050	6	103024228	3.70236e-08
1651	6:104440408:C:T	rs79854006	6	104440408	1.92176e-09
1652	6:105998762:C:G	rs11152897	6	105998762	1.55275e-08
1653	6:106089407:C:T	rs72947225	6	106089407	1.78122e-08
1654	6:106109285:C:T	rs113218825	6	106109285	4.69358e-09
1655	6:106494651:C:T	rs35991001	6	106494651	1.91815e-08
1656	6:108475644:A:G	rs118103673	6	108475644	1.44722e-08
1657	6:109442307:C:G	rs144264582	6	109442307	2.98816e-08
1658	6:110343610:A:C	rs117193705	6	110343610	3.56152e-08
1659	6:111245956:A:C	rs79255735	6	111245956	1.01304e-08
1660	6:112324786:A:G	rs72946252	6	112324786	3.99657e-13
1661	6:113146113:C:T	rs9387104	6	113146113	5.66209e-12
1662	6:114232792:C:T	rs139085103	6	114232792	1.15203e-08
1663	6:117258372:A:C	rs143780798	6	117258372	1.4035e-08
1664	6:118000136:C:T	rs13206727	6	118000136	6.43216e-11
1665	6:118051302:C:T	rs142768786	6	118051302	2.73792e-09
1666	6:118763536:A:G	rs78249731	6	118763536	2.16255e-09
1667	6:118860043:C:T	rs118087341	6	118860043	3.96852e-09
1668	6:118921892:C:T	rs117711340	6	118921892	2.21252e-10
1669	6:119641596:A:G	rs76048292	6	119641596	2.25786e-11
1670	6:120262272:A:G	rs77958526	6	120262272	8.87107e-13
1671	6:121729978:A:G	rs77036324	6	121729978	6.38541e-09
1672	6:122153737:A:G	rs9388010	6	122153737	5.23928e-20
1673	6:122326466:A:G	rs143762100	6	122326466	8.71041e-09
1674	6:122368948:C:T	rs9388039	6	122368948	7.95653e-09
1675	6:122576086:A:G	rs12661260	6	122576086	4.44644e-09
1676	6:122921183:G:T	rs75083052	6	122921183	5.51689e-11
1677	6:123079722:C:T	rs117959620	6	123079722	7.23139e-13
1678	6:123182556:A:G	rs78441656	6	123182556	9.26413e-09
1679	6:123290810:A:G	rs72972362	6	123290810	1.3798e-09
1680	6:123429306:A:G	rs138421280	6	123429306	1.04315e-10
1681	6:123644770:A:G	rs72974644	6	123644770	3.1395e-14
1682	6:124068442:A:G	rs41359448	6	124068442	2.81995e-08
1683	6:124175818:C:T	rs62436072	6	124175818	1.02668e-10
1684	6:124329532:A:G	rs114754275	6	124329532	2.44481e-08
1685	6:124635672:A:T	rs112641925	6	124635672	1.73255e-09
1686	6:125249514:C:G	rs116902821	6	125249514	1.67917e-10
1687	6:126488927:C:T	rs112120898	6	126488927	2.57903e-13
1688	6:127484628:A:G	rs17812492	6	127484628	1.31055e-08
1689	6:127690313:A:G	rs113080728	6	127690313	1.58406e-10
1690	6:127859658:G:T	rs146984303	6	127859658	9.89223e-09
1691	6:128918091:A:G	rs145403628	6	128918091	2.33506e-08
1692	6:130302376:A:G	rs17814664	6	130302376	4.58829e-08
1693	6:130494290:C:T	rs147724428	6	130494290	8.39074e-09
1694	6:130777635:C:G	rs113013741	6	130777635	4.76535e-11
1695	6:131212674:C:T	rs142628962	6	131212674	3.37254e-12
1696	6:132217606:G:T	rs55687436	6	132217606	1.85322e-08
1697	6:133015427:A:G	rs2272997	6	133015427	2.56415e-09
1698	6:134121532:G:T	rs72978200	6	134121532	2.82798e-10
1699	6:134527431:C:T	rs115200678	6	134527431	1.29526e-08
1700	6:135333467:C:T	rs115154227	6	135333467	1.23854e-14
1701	6:135394443:G:T	rs118030057	6	135394443	1.21433e-10
1702	6:135596920:C:T	rs34340170	6	135596920	1.9245e-09
1703	6:135606994:C:T	rs113719301	6	135606994	1.09252e-09
1704	6:136379020:A:G	rs149311781	6	136379020	3.27038e-09
1705	6:137006179:C:T	rs62422104	6	137006179	6.97561e-10
1706	6:137382915:G:T	rs12214826	6	137382915	2.43992e-08
1707	6:137660217:C:T	rs35934071	6	137660217	5.3766e-10
1708	6:137762392:A:T	rs117997911	6	137762392	4.77421e-08
1709	6:137802860:C:T	rs9688586	6	137802860	8.67144e-12
1710	6:138033071:C:T	rs116869427	6	138033071	5.91322e-11
1711	6:138366236:A:G	rs34744522	6	138366236	6.04955e-10
1712	6:138576986:A:G	rs117161122	6	138576986	9.89702e-10
1713	6:138828543:A:C	rs9495099	6	138828543	1.07427e-08
1714	6:139144450:C:T	rs200269746	6	139144450	8.58484e-10
1715	6:139557268:A:G	rs138561889	6	139557268	5.24637e-24
1716	6:140031237:C:G	rs186355217	6	140031237	7.8512e-10
1717	6:140213375:C:T	rs79942505	6	140213375	1.6356e-08
1718	6:140401394:C:T	rs138397133	6	140401394	3.12451e-09
1719	6:142477979:A:G	rs117100935	6	142477979	4.94018e-08
1720	6:142885034:C:T	rs71564416	6	142885034	3.20955e-09
1721	6:143041260:C:T	rs77687410	6	143041260	2.6099e-09
1722	6:144087311:C:G	rs145948396	6	144087311	9.08707e-11
1723	6:144246742:C:T	rs2144084	6	144246742	3.26489e-08
1724	6:144686932:G:T	rs145077672	6	144686932	3.90061e-09
1725	6:145045426:A:G	rs147768504	6	145045426	2.48216e-08
1726	6:145324757:A:C	rs79378298	6	145324757	3.41818e-08
1727	6:146915546:C:T	rs77484152	6	146915546	2.01532e-08
1728	6:147927421:A:G	rs75382526	6	147927421	4.62461e-10
1729	6:148569582:C:T	rs62431949	6	148569582	2.75148e-08
1730	6:148781270:A:G	rs73013190	6	148781270	2.14157e-08
1731	6:148920091:C:T	rs6909108	6	148920091	1.55456e-10
1732	6:150521501:C:T	rs9371818	6	150521501	5.67637e-10
1733	6:151684739:C:T	rs72996097	6	151684739	1.76401e-09
1734	6:152002362:A:C	rs146355230	6	152002362	4.80454e-14
1735	6:152007801:C:T	rs183459267	6	152007801	1.87453e-08
1736	6:152246467:C:T	rs113933864	6	152246467	1.12416e-09
1737	6:154690643:A:T	rs2473551	6	154690643	2.84827e-09
1738	6:154816686:C:T	rs72999374	6	154816686	8.97857e-09
1739	6:155221408:C:T	rs141878196	6	155221408	1.66656e-09
1740	6:155395842:A:T	rs141979634	6	155395842	1.04655e-09
1741	6:156590531:C:T	rs9480299	6	156590531	6.42974e-09
1742	6:158124766:C:G	rs148157453	6	158124766	3.29409e-09
1743	6:158126545:A:G	rs188681366	6	158126545	3.44817e-11
1744	6:159569330:C:T	rs77450716	6	159569330	5.8303e-11
1745	6:159726026:A:G	rs80155801	6	159726026	1.19605e-09
1746	6:160047557:A:G	rs141420924	6	160047557	1.98936e-11
1747	6:160181900:A:G	rs144545430	6	160181900	1.91566e-11
1748	6:160583732:C:T	rs12200363	6	160583732	2.30985e-09
1749	6:160712481:A:G	rs369235171	6	160712481	3.20442e-10
1750	6:160916029:A:G	rs147218773	6	160916029	1.00144e-08
1751	6:161328365:A:G	rs76098320	6	161328365	4.68989e-08
1752	6:162127987:A:T	rs116865032	6	162127987	3.29057e-09
1753	6:162277316:C:T	rs140521610	6	162277316	1.86474e-14
1754	6:163766333:A:G	rs78897529	6	163766333	2.27681e-09
1755	6:164161651:A:G	rs79707907	6	164161651	2.11962e-11
1756	6:165297583:C:T	rs150862383	6	165297583	1.88731e-13
1757	6:165777710:A:G	rs73030140	6	165777710	2.86834e-09
1758	6:166160640:G:T	rs113287136	6	166160640	4.21208e-13
1759	6:166316067:C:T	rs12203000	6	166316067	1.26361e-09
1760	6:166390776:A:G	rs79551667	6	166390776	1.682e-09
1761	6:166567190:A:G	rs79892915	6	166567190	1.86655e-08
1762	6:166870038:A:G	rs117972478	6	166870038	4.92617e-09
1763	6:167340001:A:G	rs189853938	6	167340001	2.21711e-08
1764	6:167520375:A:G	rs73787928	6	167520375	3.38161e-08
1765	6:167847215:A:G	rs141514782	6	167847215	3.39702e-08
1766	6:168571734:C:G	rs117538181	6	168571734	3.72791e-08
1767	6:169421766:C:G	rs13204319	6	169421766	2.80304e-08
1768	6:169508407:C:T	rs142937584	6	169508407	4.72975e-11
1769	6:169545402:C:T	rs117385926	6	169545402	7.4028e-10
1770	6:170401630:A:G	rs113921376	6	170401630	4.88538e-09
1771	6:170422386:A:G	rs79720161	6	170422386	1.71655e-12
1772	6:170591230:A:G	rs56324374	6	170591230	1.66457e-08
1773	6:170619256:A:G	rs6456196	6	170619256	1.52232e-09
1774	7:57148:A:G	rs10249763	7	57148	2.27636e-10
1775	7:989647:A:G	rs73044453	7	989647	2.07305e-13
1776	7:996645:A:C	rs35612527	7	996645	2.83947e-12
1777	7:1294210:A:G	rs190361102	7	1294210	1.39682e-12
1778	7:1394599:G:T	rs10239271	7	1394599	4.02008e-09
1779	7:1906241:A:G	rs11980012	7	1906241	2.6306e-08
1780	7:3283681:A:G	rs74412547	7	3283681	3.23931e-08
1781	7:4301970:A:G	rs140465058	7	4301970	1.05692e-09
1782	7:4493946:C:G	rs10241367	7	4493946	6.10296e-12
1783	7:4746104:C:T	rs57612968	7	4746104	1.64046e-10
1784	7:5143610:C:T	rs113336174	7	5143610	5.97532e-11
1785	7:5164869:C:T	rs144419371	7	5164869	1.5966e-08
1786	7:6940781:A:G	rs62441175	7	6940781	4.17992e-08
1787	7:6942030:A:C	rs143235020	7	6942030	3.87992e-10
1788	7:6945963:A:G	rs151175334	7	6945963	2.85224e-08
1789	7:7871071:C:T	rs188037042	7	7871071	1.42952e-10
1790	7:7908854:C:T	rs117607632	7	7908854	2.3508e-09
1791	7:8372295:C:G	rs189175721	7	8372295	4.78067e-13
1792	7:8513608:C:T	rs76654710	7	8513608	3.23863e-08
1793	7:8543705:A:T	rs77766092	7	8543705	7.53569e-10
1794	7:8582824:A:G	rs111357902	7	8582824	2.53758e-08
1795	7:8586645:A:T	rs75234364	7	8586645	2.82836e-13
1796	7:8939239:C:T	rs112012821	7	8939239	7.5845e-11
1797	7:8951679:C:T	rs2350154	7	8951679	3.31492e-11
1798	7:9393805:C:T	rs144141215	7	9393805	6.25015e-12
1799	7:9826829:A:G	rs117619356	7	9826829	7.80138e-13
1800	7:10939826:C:G	rs151090421	7	10939826	2.7854e-08
1801	7:14591614:A:G	rs117634595	7	14591614	2.70245e-08
1802	7:14686661:A:T	rs4721357	7	14686661	1.16715e-08
1803	7:14857916:A:G	rs74763578	7	14857916	6.0573e-10
1804	7:15922805:C:T	rs113413011	7	15922805	4.82349e-15
1805	7:16819828:A:G	rs145907536	7	16819828	1.799e-09
1806	7:17747421:A:C	rs147595820	7	17747421	2.41315e-08
1807	7:18099581:A:G	rs143623102	7	18099581	3.05263e-08
1808	7:18157048:A:G	rs180707967	7	18157048	2.70472e-10
1809	7:19343335:C:G	rs74634124	7	19343335	3.18101e-10
1810	7:19600415:A:G	rs117215552	7	19600415	4.07521e-08
1811	7:19897956:C:T	rs117220354	7	19897956	5.47042e-09
1812	7:22176870:A:G	rs56252011	7	22176870	1.05736e-11
1813	7:22965029:C:T	rs144262147	7	22965029	8.61217e-10
1814	7:23282960:G:T	rs28502783	7	23282960	2.1221e-10
1815	7:23381067:C:T	rs117553971	7	23381067	1.50659e-10
1816	7:23819800:C:G	rs138054865	7	23819800	4.58694e-09
1817	7:24942120:G:T	rs117764071	7	24942120	5.38157e-14
1818	7:25019050:C:T	rs148908544	7	25019050	4.58491e-16
1819	7:25197526:A:G	rs73088242	7	25197526	3.20651e-09
1820	7:26436576:A:C	rs13243741	7	26436576	5.11495e-11
1821	7:26530940:A:G	rs117974861	7	26530940	1.01793e-08
1822	7:26674529:C:T	rs117755156	7	26674529	7.50207e-09
1823	7:27307263:C:T	rs182408161	7	27307263	9.45757e-21
1824	7:27688519:A:T	rs73075129	7	27688519	1.73156e-08
1825	7:27828634:C:T	rs141599337	7	27828634	3.25323e-12
1826	7:28197443:C:T	rs79013867	7	28197443	2.08751e-08
1827	7:28287356:C:G	rs76095604	7	28287356	1.89472e-08
1828	7:28572526:A:G	rs150611	7	28572526	1.73488e-13
1829	7:28592904:C:T	rs17156837	7	28592904	1.83208e-09
1830	7:28617332:G:T	rs150614	7	28617332	2.94425e-08
1831	7:28719395:C:T	rs117708109	7	28719395	7.46467e-10
1832	7:28939470:A:T	rs80289020	7	28939470	2.7341e-08
1833	7:29040371:A:G	rs76146939	7	29040371	2.0707e-11
1834	7:29103497:A:T	rs17675732	7	29103497	2.00918e-12
1835	7:29125328:C:T	rs117938596	7	29125328	9.6331e-10
1836	7:29429975:A:G	rs10228781	7	29429975	7.07132e-09
1837	7:29990928:G:T	rs78377265	7	29990928	6.2414e-15
1838	7:31648734:G:T	rs75737353	7	31648734	6.8545e-09
1839	7:31883612:A:G	rs141120554	7	31883612	2.68377e-09
1840	7:32259193:A:G	rs78512671	7	32259193	6.10399e-14
1841	7:32353985:C:T	rs77161502	7	32353985	3.78207e-10
1842	7:33984740:A:G	rs144302910	7	33984740	2.14141e-10
1843	7:34396108:A:C	rs17169764	7	34396108	3.7067e-10
1844	7:34586418:A:G	rs62461895	7	34586418	1.00301e-09
1845	7:35353914:A:G	rs75626440	7	35353914	3.26159e-09
1846	7:35368866:A:G	rs235402	7	35368866	2.55486e-11
1847	7:35417796:C:T	rs7784754	7	35417796	3.09913e-08
1848	7:35446049:A:G	rs192378487	7	35446049	1.14812e-20
1849	7:35464501:C:T	rs13228642	7	35464501	1.91613e-12
1850	7:35594588:C:T	rs114105784	7	35594588	1.39964e-09
1851	7:35655280:A:G	rs28554066	7	35655280	7.47691e-09
1852	7:36494431:A:G	rs113056066	7	36494431	3.72107e-09
1853	7:36942096:C:T	rs74726848	7	36942096	5.00922e-09
1854	7:36975186:C:G	rs58014320	7	36975186	2.68737e-09
1855	7:37173894:G:T	rs117037045	7	37173894	3.75073e-17
1856	7:37840834:A:G	rs75470919	7	37840834	1.0141e-11
1857	7:37854502:A:C	rs76114282	7	37854502	1.54689e-09
1858	7:38009191:A:G	rs145956937	7	38009191	1.10746e-08
1859	7:38192185:A:C	rs34042998	7	38192185	4.69824e-09
1860	7:39522614:C:T	rs11978313	7	39522614	2.23739e-08
1861	7:41049007:A:T	rs79199344	7	41049007	2.60609e-12
1862	7:41213157:C:T	rs186288407	7	41213157	4.35325e-12
1863	7:42701257:A:G	rs142225204	7	42701257	1.56955e-11
1864	7:42717081:C:G	rs34218228	7	42717081	3.66683e-10
1865	7:42973594:G:T	rs62458178	7	42973594	6.8454e-11
1866	7:43300023:A:G	rs79741628	7	43300023	2.40553e-12
1867	7:43407889:A:G	rs144039030	7	43407889	8.78428e-12
1868	7:44894767:A:T	rs186363204	7	44894767	2.33955e-08
1869	7:45186727:C:T	rs10230614	7	45186727	7.63077e-09
1870	7:45396502:A:T	rs35793787	7	45396502	2.21629e-08
1871	7:45509364:G:T	rs117473637	7	45509364	4.32746e-17
1872	7:46624237:A:G	rs2195883	7	46624237	4.33093e-08
1873	7:47269363:A:G	rs148577408	7	47269363	8.3212e-09
1874	7:47637450:A:C	rs140055830	7	47637450	6.48132e-09
1875	7:48871766:A:G	rs78208445	7	48871766	9.56833e-10
1876	7:50168700:A:G	rs77880579	7	50168700	1.11682e-12
1877	7:52493595:A:G	rs117702956	7	52493595	5.54221e-09
1878	7:52844537:C:G	rs150517497	7	52844537	3.43985e-10
1879	7:53058548:C:T	rs116974639	7	53058548	1.98536e-09
1880	7:53388923:G:T	rs146235938	7	53388923	4.21092e-11
1881	7:53449492:A:C	rs140342816	7	53449492	8.1624e-16
1882	7:53555781:A:G	rs146939342	7	53555781	6.38042e-09
1883	7:53638462:C:T	rs75965270	7	53638462	8.74366e-09
1884	7:53995870:A:G	rs189669591	7	53995870	7.4789e-12
1885	7:54304786:A:G	rs116925086	7	54304786	3.95755e-16
1886	7:55012097:C:T	rs142461330	7	55012097	1.08297e-08
1887	7:55063306:C:T	rs62449583	7	55063306	1.7261e-12
1888	7:55603078:C:G	rs143930077	7	55603078	6.10742e-10
1889	7:57383223:C:T	rs142539510	7	57383223	4.53134e-12
1890	7:57747084:C:T	rs142746308	7	57747084	6.70196e-10
1891	7:62922266:C:T	rs192141146	7	62922266	8.38797e-10
1892	7:63666868:C:G	rs187927211	7	63666868	1.56466e-15
1893	7:63845173:A:G	rs77584625	7	63845173	1.70057e-08
1894	7:66550331:A:G	rs113087671	7	66550331	1.28608e-11
1895	7:67394021:A:T	rs151202301	7	67394021	1.34174e-12
1896	7:67629163:A:G	rs6460432	7	67629163	4.30598e-11
1897	7:67810306:A:G	rs117356650	7	67810306	2.50628e-22
1898	7:67825023:C:T	rs141745930	7	67825023	3.99696e-12
1899	7:68161338:C:T	rs144669735	7	68161338	2.56765e-11
1900	7:68458979:C:T	rs7801537	7	68458979	4.05307e-09
1901	7:69968496:C:T	rs143234605	7	69968496	1.73444e-11
1902	7:70729501:A:G	rs75002295	7	70729501	1.58157e-09
1903	7:71021978:C:T	rs28417889	7	71021978	3.61189e-09
1904	7:74030045:C:T	rs118153657	7	74030045	2.73824e-08
1905	7:77644279:A:G	rs113409538	7	77644279	1.34161e-10
1906	7:78737784:C:T	rs113084888	7	78737784	1.83747e-16
1907	7:80352238:A:G	rs75567544	7	80352238	5.77172e-11
1908	7:80372640:C:T	rs76290187	7	80372640	3.29832e-10
1909	7:80782592:C:T	rs35313928	7	80782592	3.07698e-13
1910	7:80809070:A:G	rs78465953	7	80809070	2.97468e-12
1911	7:81223857:C:T	rs75806368	7	81223857	1.63582e-08
1912	7:82285410:C:G	rs76752256	7	82285410	1.67349e-12
1913	7:83108180:C:T	rs73174557	7	83108180	3.1822e-09
1914	7:84998488:A:G	rs75053814	7	84998488	6.46987e-09
1915	7:87138186:A:G	rs6946379	7	87138186	2.17405e-09
1916	7:87557483:C:T	rs112992388	7	87557483	1.63992e-10
1917	7:90112455:G:T	rs17867676	7	90112455	5.43507e-09
1918	7:90403273:C:T	rs189911862	7	90403273	1.17929e-08
1919	7:90869721:A:G	rs73217141	7	90869721	4.2484e-12
1920	7:91531536:C:T	rs144113604	7	91531536	1.90093e-09
1921	7:93124953:A:T	rs79423162	7	93124953	1.03249e-09
1922	7:93618707:A:T	rs187213435	7	93618707	7.76579e-13
1923	7:93819811:A:C	rs181114110	7	93819811	4.44756e-09
1924	7:95070043:A:G	rs112227853	7	95070043	4.69882e-11
1925	7:96728827:C:T	rs113099114	7	96728827	3.04343e-10
1926	7:97198254:A:G	rs116897566	7	97198254	1.62933e-08
1927	7:97408490:C:T	rs140438107	7	97408490	1.26749e-13
1928	7:97928299:A:C	rs117532461	7	97928299	2.75221e-09
1929	7:98196665:C:T	rs111529804	7	98196665	8.85991e-09
1930	7:98465890:A:G	rs117545092	7	98465890	3.19336e-13
1931	7:98731137:G:T	rs117374679	7	98731137	5.46119e-09
1932	7:98814108:C:G	rs73157578	7	98814108	1.24716e-08
1933	7:100083924:A:G	rs142487359	7	100083924	6.9208e-09
1934	7:100429102:A:G	rs62483646	7	100429102	1.79134e-09
1935	7:100938654:A:G	rs117245747	7	100938654	2.83842e-11
1936	7:101082893:A:G	rs118053455	7	101082893	3.00681e-11
1937	7:101274811:C:T	rs111697632	7	101274811	1.36591e-08
1938	7:101965227:C:G	rs191377042	7	101965227	1.77522e-08
1939	7:102617358:C:T	rs117698647	7	102617358	5.45103e-11
1940	7:103080201:A:G	rs143872145	7	103080201	3.37089e-13
1941	7:104239308:C:T	rs140277619	7	104239308	1.58128e-08
1942	7:104493265:A:T	rs118029262	7	104493265	7.95737e-09
1943	7:104593188:A:G	rs113606081	7	104593188	1.29439e-13
1944	7:105616664:C:T	rs80129657	7	105616664	2.02935e-08
1945	7:106026256:A:C	rs142863261	7	106026256	2.88423e-08
1946	7:107435623:C:T	rs78132126	7	107435623	3.1062e-13
1947	7:107508582:A:C	rs73193723	7	107508582	4.25282e-08
1948	7:109608547:G:T	rs79688160	7	109608547	5.91852e-09
1949	7:110308091:A:G	rs118063445	7	110308091	9.3782e-09
1950	7:110317372:C:G	rs78924749	7	110317372	8.43272e-09
1951	7:111408426:C:G	rs3801779	7	111408426	1.78682e-08
1952	7:113758399:C:T	rs76961167	7	113758399	4.48798e-12
1953	7:113865771:A:G	rs113570114	7	113865771	4.81286e-12
1954	7:118482318:C:T	rs118112316	7	118482318	2.60158e-08
1955	7:120528434:C:T	rs75568348	7	120528434	2.50018e-08
1956	7:120602753:C:T	rs12706299	7	120602753	7.92742e-11
1957	7:120875543:A:G	rs74384357	7	120875543	5.08571e-11
1958	7:121620456:A:T	rs142887977	7	121620456	1.05421e-12
1959	7:122088229:C:T	rs73216196	7	122088229	1.72463e-09
1960	7:122865733:A:C	rs117821781	7	122865733	2.60265e-09
1961	7:123291706:C:T	rs35190392	7	123291706	2.60618e-10
1962	7:123542195:A:T	rs78391960	7	123542195	1.26068e-08
1963	7:123973827:C:T	rs73233517	7	123973827	2.78147e-11
1964	7:124351759:C:G	rs80201817	7	124351759	1.58841e-08
1965	7:124368126:C:T	rs76181780	7	124368126	8.85682e-09
1966	7:126052978:C:T	rs117721803	7	126052978	1.11159e-09
1967	7:128445266:C:T	rs1565630	7	128445266	1.4814e-09
1968	7:128501241:A:G	rs61033955	7	128501241	1.06794e-11
1969	7:128773967:G:T	rs10225040	7	128773967	2.28522e-09
1970	7:129356590:A:G	rs140351786	7	129356590	6.82115e-10
1971	7:131246646:A:G	rs75807453	7	131246646	4.48882e-08
1972	7:131285276:A:G	rs117659604	7	131285276	3.14962e-10
1973	7:132106118:A:G	rs151206041	7	132106118	5.04237e-09
1974	7:132230502:A:T	rs73446845	7	132230502	9.15132e-11
1975	7:132582621:C:G	rs192436303	7	132582621	9.99553e-15
1976	7:132673434:A:G	rs71535712	7	132673434	2.07632e-10
1977	7:133458524:C:T	rs7810739	7	133458524	2.50497e-08
1978	7:133699151:A:G	rs147279478	7	133699151	3.39776e-09
1979	7:134011892:C:T	rs117054094	7	134011892	4.46101e-08
1980	7:134481487:A:G	rs71530941	7	134481487	3.00633e-09
1981	7:136869407:C:G	rs138073265	7	136869407	1.96147e-12
1982	7:137241832:C:G	rs117406264	7	137241832	9.64891e-12
1983	7:139411002:A:G	rs112615812	7	139411002	4.3408e-10
1984	7:140813472:A:C	rs17161914	7	140813472	1.78256e-09
1985	7:140919703:C:G	rs77868809	7	140919703	1.46197e-09
1986	7:141595188:A:C	rs10234357	7	141595188	1.02321e-10
1987	7:142738606:A:G	rs149884636	7	142738606	4.16194e-13
1988	7:143039706:C:T	rs17381401	7	143039706	1.12943e-11
1989	7:143661053:C:T	rs117830034	7	143661053	1.48549e-21
1990	7:143860462:C:T	rs117284644	7	143860462	3.32239e-10
1991	7:145010376:A:G	rs146014334	7	145010376	4.35702e-08
1992	7:146404900:G:T	rs10487922	7	146404900	1.18031e-09
1993	7:146509622:A:G	rs142818815	7	146509622	7.83236e-09
1994	7:146580801:G:T	rs149283438	7	146580801	2.56695e-08
1995	7:146594640:A:G	rs116933770	7	146594640	1.11653e-08
1996	7:146602450:C:T	rs117601744	7	146602450	1.77688e-10
1997	7:146712937:A:G	rs17221522	7	146712937	1.50284e-11
1998	7:148051068:A:G	rs76208763	7	148051068	3.15237e-08
[truncated: 2,222 more rows]
