# Supplementary material for: Genomic Structural Equation Modeling Reveals Shared Genetic Architecture and Pleiotropic Hub Genes of Sepsis-Induced Cardiomyopathy
Source: Genes (Basel). 2026 Jun 30;17(7):751. doi: 10.3390/genes17070751 (PMC13408642; doi:10.3390/genes17070751)
Supplement: Supplementary file 1 [file genes-17-00751-s001.zip › Table S8.xlsx]

## Sheet: Table S8
Table S8. Novelty assessment of lead SNPs relative to constituent single-trait GWAS.
Lead SNP	chr	pos	p	Independent SNPs	Novel
rs111828763	1	2899962	4.91006e-08	rs111828763	YES
rs61768848	1	4208167	2.88865e-11	rs61768848	YES
rs75660157	1	4695036	4.39753e-08	rs75660157	YES
rs115089098	1	4963584	2.73938e-13	rs115089098	YES
rs139483915	1	5348630	1.21874e-10	rs139483915;rs115560954	YES
rs61763311	1	5360822	4.45362e-08	rs61763311	YES
rs4845817	1	5814996	1.6251e-08	rs4845817	YES
rs80059541	1	6207253	2.29871e-08	rs80059541	YES
rs142667522	1	6233410	1.50874e-12	rs142667522	YES
rs41310355	1	6713225	1.72989e-12	rs41310355	YES
rs55907663	1	8167242	5.39678e-10	rs55907663	YES
rs113696148	1	8271506	1.02203e-10	rs113696148	YES
rs115914806	1	8713026	5.40232e-09	rs115914806	YES
rs142404867	1	9119318	1.60589e-08	rs142404867	YES
rs72642735	1	9376994	1.25407e-11	rs72642735	YES
rs11581532	1	10537608	1.54798e-08	rs11581532	YES
rs59304342	1	10753094	1.74403e-09	rs59304342	YES
rs79185164	1	11098743	1.8767e-17	rs79185164	YES
rs71645099	1	11537721	8.77215e-09	rs71645099	YES
rs192830254	1	12158488	1.62765e-12	rs192830254	YES
rs114962898	1	12190681	2.33308e-08	rs114962898	YES
rs12135623	1	12712785	2.8843e-08	rs12135623	YES
rs74483393	1	14379959	1.51545e-08	rs74483393	YES
rs12409475	1	14409354	3.51414e-10	rs12409475	YES
rs55889542	1	14409544	5.03248e-11	rs55889542	YES
rs74834083	1	14650265	3.08097e-08	rs74834083	YES
rs148677979	1	15138437	5.63512e-09	rs148677979	YES
rs12046999	1	15311832	3.16049e-10	rs12046999	YES
rs112924950	1	15517538	4.16376e-08	rs112924950	YES
rs79539023	1	15919762	4.54109e-14	rs79539023;rs112980756;rs9442189	YES
rs1763604	1	16339772	5.15263e-22	rs1763604;rs7531327;rs6669935;rs61769864;rs868950;rs113151268;rs10927863;rs848199;rs4307563	No_LVEF
rs77855318	1	18395402	4.17039e-09	rs77855318;rs77685598	YES
rs36005846	1	18912663	2.6233e-09	rs36005846	YES
rs12119666	1	19075898	4.92254e-08	rs12119666	YES
rs114509203	1	20062859	1.34685e-11	rs114509203	YES
rs34896470	1	20182255	2.97131e-08	rs34896470	YES
rs4453012	1	20286874	1.22805e-13	rs4453012;rs11580228	YES
rs147317163	1	20295675	1.01198e-09	rs147317163	YES
rs112140675	1	20313871	1.79807e-14	rs112140675	YES
rs113396977	1	20539573	1.81435e-08	rs113396977	YES
rs114647507	1	20735478	1.2967e-08	rs114647507	YES
rs150422994	1	21018820	8.49177e-10	rs150422994	YES
rs149920958	1	24004750	6.34676e-09	rs149920958	YES
rs139966026	1	25507449	1.01169e-11	rs139966026	YES
rs74389623	1	25568360	1.31275e-08	rs74389623	YES
rs374183284	1	25705708	6.87068e-17	rs374183284	YES
rs80134243	1	25907052	4.28605e-09	rs80134243	YES
rs147587542	1	26136282	1.66057e-10	rs147587542	YES
rs181218424	1	26217249	1.42984e-08	rs181218424	YES
rs61775418	1	26393505	3.53031e-08	rs61775418	YES
rs17380266	1	26893411	8.01221e-12	rs17380266	YES
rs115825906	1	27843416	2.9577e-08	rs115825906	YES
rs6701065	1	28616419	3.49651e-08	rs6701065	YES
rs149522139	1	28874228	2.38045e-10	rs149522139	YES
rs148725761	1	29826162	2.622e-10	rs148725761	YES
rs271379	1	30121603	2.56581e-08	rs271379	YES
rs115299393	1	30476873	2.33419e-12	rs115299393	YES
rs72661272	1	30549770	3.98388e-09	rs72661272	YES
rs76760205	1	30568723	5.06258e-10	rs76760205	YES
rs55775435	1	32169551	4.52707e-10	rs55775435	YES
rs79961898	1	32302927	9.14485e-10	rs79961898;rs116043511	YES
rs360038	1	33188265	4.44858e-15	rs360038;rs116414037;rs143782201;rs56247523	YES
rs145644273	1	33285687	2.50187e-08	rs145644273	YES
rs11580896	1	33318163	3.28627e-08	rs11580896	YES
rs16835734	1	34175351	6.77032e-11	rs16835734;rs12041409	YES
rs76506386	1	34657098	2.33734e-08	rs76506386	YES
rs191877464	1	37299056	4.39082e-08	rs191877464	YES
rs116070955	1	38126880	7.66142e-09	rs116070955	YES
rs190635795	1	38437577	5.84483e-09	rs190635795	YES
rs76622784	1	38602487	3.56027e-11	rs76622784	YES
rs141949227	1	38957985	1.04431e-09	rs141949227	YES
rs16825255	1	39055232	1.42388e-08	rs16825255	YES
rs75787400	1	40261243	4.08397e-08	rs75787400	YES
rs41285912	1	47182275	3.7877e-08	rs41285912;rs9333013;rs143964807	YES
rs138212919	1	47257329	2.0665e-13	rs138212919;rs9333013;rs143964807	YES
rs191337431	1	47655128	8.14742e-09	rs191337431	YES
rs114655655	1	49390285	3.39598e-13	rs114655655	YES
rs114242793	1	49768495	1.73368e-14	rs114242793	YES
rs72690453	1	50873429	3.62143e-10	rs72690453;rs35844950	YES
rs144089126	1	53671466	4.17867e-09	rs144089126	YES
rs138830298	1	54204441	8.63047e-09	rs138830298	YES
rs145058012	1	54312091	9.98961e-13	rs145058012	YES
rs143646411	1	55556974	6.35216e-09	rs143646411	YES
rs113857680	1	56634923	7.79068e-09	rs113857680	YES
rs12133084	1	57600215	7.77942e-11	rs12133084;rs57319955	YES
rs72664609	1	58200311	1.52027e-10	rs72664609;rs72664618	YES
rs17118699	1	59544232	1.56612e-13	rs17118699	YES
rs74079130	1	59581150	8.02445e-10	rs74079130	YES
rs142627356	1	59638485	1.189e-10	rs142627356	YES
rs11572196	1	60391255	7.33789e-09	rs11572196	YES
rs149208823	1	61048035	4.3702e-10	rs149208823	YES
rs142015271	1	61346309	2.02894e-08	rs142015271	YES
rs116772458	1	61870526	1.2923e-11	rs116772458	YES
rs114708236	1	62088754	3.02991e-08	rs114708236	YES
rs17097042	1	62577750	7.89561e-11	rs17097042;rs7541163	YES
rs55736774	1	64079787	8.76034e-09	rs55736774	YES
rs78608455	1	64597333	4.40737e-08	rs78608455	YES
rs76977469	1	64889840	3.05546e-14	rs76977469	YES
rs74838363	1	65768816	1.29276e-08	rs74838363	YES
rs77639003	1	65847963	2.70237e-19	rs77639003	YES
rs7529239	1	66958259	4.66449e-11	rs7529239	YES
rs17838041	1	67792787	1.12933e-09	rs17838041	YES
rs144839186	1	68036185	1.03643e-09	rs144839186	YES
rs78618931	1	68069588	2.82065e-08	rs78618931	YES
rs142549682	1	68497436	1.5189e-09	rs142549682	YES
rs1413370	1	72058801	8.92798e-10	rs1413370;rs141765414	YES
rs146937791	1	73018891	3.68922e-08	rs146937791	YES
rs114298274	1	73059862	4.54389e-11	rs114298274	YES
rs189611571	1	73205742	2.41421e-12	rs189611571	YES
rs61767582	1	73586252	2.86762e-13	rs61767582;rs61767170;rs61765867;rs145638995;rs78365878;rs61767579	YES
rs1923213	1	73818678	7.90001e-09	rs1923213	YES
rs139271662	1	74196720	6.83363e-12	rs139271662	YES
rs144977569	1	76357283	1.60007e-10	rs144977569	YES
rs150452676	1	77087688	1.84624e-09	rs150452676	YES
rs141991475	1	77471035	5.57003e-12	rs141991475;rs115013416	YES
rs2602950	1	77727137	2.59673e-09	rs2602950	YES
rs112924481	1	78046496	3.49453e-08	rs112924481	YES
rs180732865	1	78571057	2.26592e-09	rs180732865	YES
rs150467092	1	79290192	1.08846e-09	rs150467092;rs115294879	YES
rs72678124	1	79531629	3.93513e-10	rs72678124	YES
rs149156675	1	80059921	3.06751e-13	rs149156675	YES
rs79378075	1	83543197	1.79315e-08	rs79378075	YES
rs114831515	1	84889928	2.7605e-09	rs114831515	YES
rs116745525	1	84922079	4.58434e-12	rs116745525;rs116460516;rs4907065	YES
rs41289749	1	85845872	8.1857e-11	rs41289749	YES
rs183243337	1	86023058	2.8231e-14	rs183243337;rs146804669	YES
rs142739092	1	86387236	2.8279e-08	rs142739092	YES
rs17128505	1	86413212	1.33618e-11	rs17128505;rs12079760	YES
rs115783895	1	88101144	2.44453e-10	rs115783895	YES
rs142035488	1	89890330	9.19638e-10	rs142035488	YES
rs72712506	1	89999372	7.07816e-13	rs72712506	YES
rs71666239	1	90524377	6.33956e-10	rs71666239	YES
rs146475724	1	90799123	1.86022e-08	rs146475724	YES
rs12126351	1	94181528	1.60345e-08	rs12126351	YES
rs114312253	1	95412323	2.99483e-10	rs114312253	YES
rs2199079	1	96425009	9.28799e-11	rs2199079	YES
rs72719900	1	98845697	4.18492e-09	rs72719900	YES
rs115584471	1	99655264	3.98428e-09	rs115584471;rs74685581	YES
rs11589652	1	101717675	1.48456e-11	rs11589652	YES
rs117910241	1	101904701	2.73233e-11	rs117910241	YES
rs80082110	1	102602296	3.24767e-08	rs80082110	YES
rs17438093	1	102623626	2.60843e-13	rs17438093	YES
rs76065553	1	102939910	9.33225e-13	rs76065553	YES
rs139708149	1	106058629	3.05785e-08	rs139708149	YES
rs114461608	1	106342497	3.77369e-09	rs114461608	YES
rs61816454	1	106384094	1.12201e-08	rs61816454	YES
rs112511146	1	106760173	1.33474e-08	rs112511146	YES
rs12736730	1	107153676	8.78474e-11	rs12736730	YES
rs150642698	1	107316791	3.32785e-08	rs150642698	YES
rs74111663	1	108610970	2.21627e-08	rs74111663	YES
rs80342606	1	108888029	1.86446e-10	rs80342606	YES
rs75186794	1	109065121	1.51518e-08	rs75186794	YES
rs147290502	1	109365979	1.44922e-13	rs147290502	YES
rs4838972	1	110806708	2.90391e-11	rs4838972	YES
rs77028996	1	111967597	1.98989e-12	rs77028996	YES
rs12125862	1	112354879	1.07485e-10	rs12125862	YES
rs114663531	1	112677831	2.43163e-08	rs114663531	YES
rs114534388	1	113202585	6.33575e-09	rs114534388	YES
rs150746416	1	114195591	2.13212e-09	rs150746416	YES
rs747448	1	114655334	6.28677e-16	rs747448	YES
rs113536929	1	115998012	2.5579e-09	rs113536929	YES
rs139284095	1	116351968	4.46557e-11	rs139284095	YES
rs116026551	1	116507851	3.71204e-09	rs116026551	YES
rs17515267	1	116606138	1.35871e-13	rs17515267	YES
rs79759069	1	117364809	2.27768e-10	rs79759069	YES
rs61789070	1	117495424	3.11276e-09	rs61789070	YES
rs141008659	1	118647205	2.12111e-09	rs141008659	YES
rs12568580	1	119504673	2.42307e-08	rs12568580	YES
rs12079115	1	120308275	2.73454e-09	rs12079115	YES
rs56868468	1	147155518	5.73566e-09	rs56868468	YES
rs78010317	1	147262276	4.61555e-09	rs78010317	YES
rs370300625	1	147398918	4.42336e-08	rs370300625	YES
rs190210305	1	147811259	4.59864e-08	rs190210305	YES
rs142407416	1	150522712	2.25407e-09	rs142407416	YES
rs4970957	1	151517388	1.56692e-08	rs4970957	YES
rs151288460	1	151587185	1.56978e-10	rs151288460	YES
rs61816766	1	152319572	1.17619e-10	rs61816766;rs61814884	YES
rs141372821	1	154044909	1.13192e-11	rs141372821	YES
rs149681784	1	155301642	8.28484e-10	rs149681784	YES
rs111672099	1	157375289	1.13209e-10	rs111672099	YES
rs72710041	1	157806486	1.54999e-08	rs72710041	YES
rs80264016	1	157887227	1.31722e-08	rs80264016	YES
rs72702909	1	158742940	4.19062e-10	rs72702909	YES
rs76374060	1	158827484	4.91543e-08	rs76374060	YES
rs139934569	1	159012071	1.50467e-13	rs139934569	YES
rs114305292	1	161113788	1.31759e-09	rs114305292	YES
rs112462458	1	161841018	5.94211e-09	rs112462458	YES
rs12135228	1	164654897	4.84278e-08	rs12135228	YES
rs111916854	1	165303462	5.83125e-10	rs111916854	YES
rs185905	1	165380027	6.78213e-12	rs185905	YES
rs4528097	1	166038795	2.90963e-08	rs4528097	YES
rs12123986	1	167473344	4.00475e-08	rs12123986	YES
rs147145243	1	167647194	1.36428e-09	rs147145243	YES
rs141742946	1	167681272	2.75218e-09	rs141742946	YES
rs151216675	1	167892510	1.45325e-11	rs151216675	YES
rs61802613	1	168596770	5.13788e-10	rs61802613	YES
rs115977231	1	169066729	2.13319e-10	rs115977231;rs111704584	YES
rs7471431	1	171143953	1.21158e-09	rs7471431	YES
rs116310590	1	171674111	1.11171e-09	rs116310590;rs114780788	YES
rs144409768	1	171883190	4.12759e-12	rs144409768;rs114780788;rs140563072	YES
rs1234311	1	173106566	9.18234e-09	rs1234311	YES
rs765423	1	175191146	1.58855e-10	rs765423	YES
rs75040733	1	175450299	1.6873e-08	rs75040733	YES
rs115020226	1	178253504	8.42645e-12	rs115020226	YES
rs113860084	1	178266673	4.59992e-08	rs113860084	YES
rs61815313	1	178549672	8.7883e-11	rs61815313	YES
rs61811561	1	180261366	7.34404e-09	rs61811561	YES
rs150722112	1	181007855	2.51557e-08	rs150722112	YES
rs16858983	1	182419640	4.11445e-08	rs16858983	YES
rs78873744	1	183105105	1.1473e-08	rs78873744	YES
rs35953580	1	183546520	3.9746e-08	rs35953580	YES
rs76296745	1	183899609	7.38396e-09	rs76296745;rs59153811	YES
rs113050569	1	184191982	7.97835e-09	rs113050569;rs113136857	YES
rs144681088	1	184782501	3.30887e-08	rs144681088	YES
rs112028214	1	185036383	5.47816e-09	rs112028214	YES
rs73052301	1	185361290	6.04799e-12	rs73052301;rs140263041	YES
rs181480219	1	187112133	1.07012e-09	rs181480219	YES
rs114233029	1	188310869	1.69044e-08	rs114233029	YES
rs111721974	1	188671290	3.97972e-08	rs111721974	YES
rs79805258	1	189431847	1.24605e-08	rs79805258	YES
rs145493745	1	189759254	1.62879e-09	rs145493745	YES
rs72739845	1	189810803	1.71594e-08	rs72739845	YES
rs7537986	1	190518072	1.67578e-08	rs7537986	YES
rs147082784	1	191849281	4.71325e-14	rs147082784;rs73057237	YES
rs12097088	1	191941410	9.68002e-11	rs12097088	YES
rs79938841	1	192581982	4.40996e-10	rs79938841	YES
rs142892175	1	195445320	1.14216e-12	rs142892175	YES
rs12138108	1	195637915	2.71987e-12	rs12138108;rs72644137	YES
rs6428317	1	195923004	2.10634e-09	rs6428317	YES
rs61819887	1	196545857	1.67235e-10	rs61819887;rs61820755	YES
rs138704248	1	198534375	2.64699e-12	rs138704248	YES
rs185131047	1	199694819	3.78132e-12	rs185131047	YES
rs2553735	1	199816095	4.74226e-09	rs2553735	YES
rs2737622	1	200108546	5.78599e-12	rs2737622;rs2816964	YES
rs148314332	1	200694473	3.0935e-08	rs148314332	YES
rs150724764	1	201803598	8.00332e-10	rs150724764	YES
rs140409943	1	201946448	8.84221e-10	rs140409943	YES
rs114412642	1	202511853	1.62475e-20	rs114412642	YES
rs12564942	1	203214009	1.23291e-11	rs12564942	YES
rs114430739	1	203388567	2.88115e-13	rs114430739;rs138912256	YES
rs116934163	1	203544455	5.99154e-10	rs116934163	YES
rs36110196	1	203706932	2.02342e-10	rs36110196	YES
rs79653359	1	203925409	3.45196e-10	rs79653359	YES
rs142259865	1	205380554	4.48369e-08	rs142259865	YES
rs150107207	1	205524657	4.65969e-08	rs150107207	YES
rs17013239	1	206810721	8.47227e-12	rs17013239;rs2232363;rs61815033;rs61817215	YES
rs72758913	1	207034160	1.0231e-08	rs72758913	YES
rs148855767	1	207221144	2.28005e-10	rs148855767	YES
rs79965342	1	207284967	7.33813e-17	rs79965342;rs2232363;rs61815033	YES
rs2808472	1	207312228	1.7137e-08	rs2808472	YES
rs56138454	1	208409226	2.22665e-08	rs56138454	YES
rs116837393	1	208624751	8.02496e-11	rs116837393	YES
rs113066334	1	208931737	2.38939e-09	rs113066334	YES
rs77027094	1	209056897	1.50845e-09	rs77027094	YES
rs4844475	1	209593193	1.26117e-09	rs4844475	YES
rs149320001	1	210558400	1.397e-08	rs149320001	YES
rs144854914	1	211072012	3.38095e-08	rs144854914	YES
rs145817804	1	212823393	4.40796e-09	rs145817804	YES
rs189239018	1	213688833	1.75939e-12	rs189239018;rs75836545	YES
rs61819621	1	214644108	1.84454e-08	rs61819621;rs61819626	YES
rs139529588	1	215476077	2.21145e-08	rs139529588	YES
rs138452403	1	216823971	4.95929e-08	rs138452403	YES
rs80056422	1	218097966	3.17884e-09	rs80056422	YES
rs56988092	1	218251784	6.46014e-11	rs56988092;rs75729704	YES
rs80230142	1	218388732	4.39874e-08	rs80230142	YES
rs117620583	1	219573971	1.3731e-08	rs117620583	YES
rs115054901	1	221609644	8.13747e-09	rs115054901	YES
rs78554848	1	222492691	5.66339e-10	rs78554848	YES
rs5744118	1	223313616	2.07303e-11	rs5744118	YES
rs182644570	1	224491120	2.41263e-10	rs182644570	YES
rs148609962	1	224527319	2.37291e-08	rs148609962	YES
rs16849875	1	224776820	2.78148e-10	rs16849875;rs115583619	YES
rs145014397	1	227117180	2.44723e-09	rs145014397	YES
rs78642543	1	227989136	4.26595e-10	rs78642543	YES
rs79416295	1	228956680	6.8308e-11	rs79416295	YES
rs140488759	1	229352559	1.15714e-08	rs140488759	YES
rs77354825	1	229794223	4.0959e-12	rs77354825;rs145877557	YES
rs12134895	1	231812523	2.75369e-11	rs12134895	YES
rs115763962	1	232058875	1.27479e-08	rs115763962	YES
rs142169857	1	232572894	8.41692e-11	rs142169857	YES
rs80345661	1	233849936	7.12741e-17	rs80345661	YES
rs144572064	1	234188948	2.17645e-12	rs144572064	YES
rs76139659	1	234574682	2.9078e-08	rs76139659	YES
rs12143488	1	234703136	4.35301e-08	rs12143488	YES
rs78351223	1	234973128	4.18482e-10	rs78351223;rs16841127	YES
rs139239576	1	235683201	1.42043e-10	rs139239576	YES
rs112939197	1	235729390	7.92645e-09	rs112939197	YES
rs819639	1	236893599	2.14996e-08	rs819639	YES
rs115303770	1	237284996	1.91577e-10	rs115303770	YES
rs78538843	1	237365041	2.84123e-12	rs78538843	YES
rs76159256	1	237538613	9.69942e-10	rs76159256	YES
rs148323239	1	237562996	8.17581e-09	rs148323239	YES
rs148007211	1	237657585	6.81763e-15	rs148007211;rs12075439;rs16835331;rs116074106	YES
rs78276630	1	240015622	1.50866e-08	rs78276630	YES
rs72762583	1	240190732	4.75778e-08	rs72762583	YES
rs35136065	1	240538628	5.23924e-11	rs35136065	YES
rs75760213	1	240585914	2.05994e-09	rs75760213	YES
rs72767984	1	240610200	4.1099e-13	rs72767984	YES
rs150886210	1	241231479	1.28308e-13	rs150886210	YES
rs35124939	1	241381967	3.87164e-11	rs35124939;rs12726573	YES
rs186292857	1	242185027	2.64189e-09	rs186292857	YES
rs12131190	1	242207121	1.06336e-09	rs12131190	YES
rs145556649	1	242259832	4.775e-12	rs145556649	YES
rs115414120	1	242736537	1.43859e-09	rs115414120;rs76000562	YES
rs115482823	1	242785356	2.79945e-14	rs115482823	YES
rs142528752	1	242895948	9.99365e-10	rs142528752	YES
rs56081605	1	242926610	1.32442e-10	rs56081605	YES
rs142863791	1	243134036	2.79752e-10	rs142863791;rs72759804	YES
rs138973931	1	243916170	3.04409e-09	rs138973931	YES
rs115157573	1	244254609	2.80315e-12	rs115157573	YES
rs10927196	1	244489069	3.84356e-08	rs10927196	YES
rs114811756	1	244646694	3.06641e-08	rs114811756	YES
rs140385063	1	244674421	1.64729e-08	rs140385063	YES
rs115083980	1	244918970	6.17331e-13	rs115083980	YES
rs72779229	1	245383571	2.46224e-08	rs72779229	YES
rs140129576	1	245646819	4.44152e-09	rs140129576	YES
rs72762900	1	245788984	1.46324e-09	rs72762900	YES
rs139640771	1	246246726	6.16289e-09	rs139640771	YES
rs76909574	1	246449418	9.89046e-09	rs76909574	YES
rs115322160	1	246478242	8.76738e-09	rs115322160	YES
rs146602885	1	246638932	3.14212e-11	rs146602885	YES
rs3120714	1	246730090	4.1825e-08	rs3120714	YES
rs78136488	1	246806939	1.94873e-10	rs78136488	YES
rs12034911	1	246965228	1.08177e-09	rs12034911	YES
rs115559799	1	247746055	1.25411e-08	rs115559799	YES
rs79804555	1	248138693	2.28337e-08	rs79804555	YES
rs11204593	1	248306808	1.8594e-08	rs11204593	YES
rs147601126	1	249093974	1.14477e-08	rs147601126	YES
rs78243577	2	122290	4.40352e-08	rs78243577	YES
rs79393418	2	382545	1.71298e-09	rs79393418	YES
rs148709294	2	783925	1.64277e-09	rs148709294	YES
rs28991275	2	1498252	2.71219e-08	rs28991275	YES
rs140134102	2	1748117	1.62034e-17	rs140134102;rs116152899	YES
rs72769262	2	2314603	4.16651e-08	rs72769262	YES
rs113918696	2	2494296	8.42868e-09	rs113918696;rs80294075	YES
rs72766492	2	4434390	4.47955e-08	rs72766492	YES
rs150196055	2	4571874	4.14506e-08	rs150196055	YES
rs75402971	2	4687252	2.95532e-10	rs75402971	YES
rs140514783	2	4799782	3.75011e-11	rs140514783	YES
rs116594321	2	4849818	9.00631e-10	rs116594321	YES
rs6752818	2	5214958	4.84069e-10	rs6752818	No_LVEF
rs78116657	2	5532326	1.07894e-10	rs78116657	YES
rs115564401	2	5722282	2.59124e-11	rs115564401;rs80335304	YES
rs62110559	2	6361611	3.40618e-12	rs62110559	YES
rs186150100	2	6872040	2.36501e-09	rs186150100	YES
rs62104924	2	7794644	2.61747e-08	rs62104924	YES
rs144603163	2	7995754	1.32271e-09	rs144603163	YES
rs77964329	2	8573989	6.18524e-09	rs77964329	YES
rs113118467	2	9265338	2.32225e-08	rs113118467;rs57745438	YES
rs111796939	2	9286183	1.12167e-10	rs111796939	YES
rs116805787	2	9620287	9.39586e-11	rs116805787;rs35836426	YES
rs79993884	2	9721339	3.7657e-10	rs79993884	YES
rs11901221	2	11163329	5.90663e-12	rs11901221;rs112795633	YES
rs146254608	2	11187055	7.2965e-16	rs146254608;rs13019113	YES
rs77073594	2	11561276	3.31788e-11	rs77073594	YES
rs116072365	2	11669349	4.57754e-08	rs116072365	YES
rs75421235	2	11894527	2.45628e-08	rs75421235	YES
rs143968310	2	11957809	9.76488e-09	rs143968310	YES
rs144402881	2	11997678	1.32255e-11	rs144402881	YES
rs139544419	2	12213983	2.54848e-11	rs139544419	YES
rs72777701	2	12311111	5.43376e-10	rs72777701	YES
rs148092167	2	13191506	1.16959e-08	rs148092167	YES
rs55805871	2	14550023	4.17676e-09	rs55805871	YES
rs6732303	2	15122108	3.37308e-08	rs6732303	YES
rs146797171	2	15211671	8.12826e-09	rs146797171	YES
rs111382731	2	15559821	4.86229e-09	rs111382731	YES
rs113951544	2	15916842	1.76584e-10	rs113951544	YES
rs116073216	2	16166362	1.16238e-08	rs116073216	YES
rs1024924	2	16838500	4.88954e-15	rs1024924;rs1024922;rs13400378	YES
rs377172936	2	16890398	3.46484e-17	rs377172936;rs13400378	YES
rs56154248	2	17262915	5.11837e-14	rs56154248	YES
rs142832041	2	18324730	5.62167e-11	rs142832041	YES
rs75877119	2	18350812	1.74846e-08	rs75877119	YES
rs189850010	2	19188257	2.63102e-09	rs189850010	YES
rs11903779	2	19518695	3.75609e-09	rs11903779	YES
rs62109429	2	20224298	3.96053e-09	rs62109429	YES
rs188518966	2	20775685	4.71124e-08	rs188518966	YES
rs116277352	2	21787478	8.42613e-09	rs116277352	YES
rs76640858	2	22459645	4.27113e-08	rs76640858	YES
rs147030854	2	23204845	4.78561e-10	rs147030854	YES
rs62125424	2	23765341	1.98133e-11	rs62125424;rs13002760	YES
rs75053133	2	25788523	3.40881e-08	rs75053133	YES
rs114831265	2	25877698	7.62533e-10	rs114831265;rs112171331;rs140952370	YES
rs72788142	2	29246302	1.25629e-09	rs72788142	YES
rs4499385	2	29606824	3.2245e-08	rs4499385	YES
rs114681173	2	29748357	2.25117e-12	rs114681173	YES
rs17734060	2	30006587	1.29611e-09	rs17734060	YES
rs6749880	2	30015071	2.22167e-15	rs6749880;rs17008743	YES
rs141606286	2	30274072	9.40803e-09	rs141606286	YES
rs146970469	2	30292698	4.46442e-12	rs146970469	YES
rs79535335	2	30560086	2.69393e-08	rs79535335	YES
rs115281793	2	30672226	1.04451e-09	rs115281793	YES
rs72790859	2	34855715	9.21188e-12	rs72790859	YES
rs75511400	2	34919372	2.90534e-10	rs75511400	YES
rs190612985	2	34975077	3.46238e-08	rs190612985	YES
rs115692629	2	36884902	4.41678e-08	rs115692629	YES
rs28597784	2	37396843	2.05444e-10	rs28597784	YES
rs115152661	2	37571291	4.3449e-10	rs115152661	YES
rs115387897	2	37826978	2.57781e-13	rs115387897	YES
rs147460545	2	38130640	8.25271e-13	rs147460545;rs75321548;rs77196557	YES
rs149606626	2	38288737	1.54307e-08	rs149606626	YES
rs143328593	2	38375024	2.65007e-17	rs143328593;rs77196557;rs75321548	YES
rs76655630	2	38427705	5.22495e-09	rs76655630	YES
rs113712180	2	38864129	1.05752e-09	rs113712180	YES
rs114814135	2	41545173	3.14332e-09	rs114814135;rs114054556;rs115959894	YES
rs143050282	2	41864230	7.09982e-13	rs143050282	YES
rs111600463	2	41965643	7.71721e-13	rs111600463;rs115959894;rs114054556	YES
rs6752849	2	43138118	6.36276e-10	rs6752849	YES
rs183403107	2	43338989	1.49689e-08	rs183403107	YES
rs77872154	2	43339600	8.83314e-09	rs77872154	YES
rs146764735	2	43388601	1.4205e-08	rs146764735	YES
rs143422395	2	44037976	4.16992e-14	rs143422395;rs142954365	YES
rs4953476	2	47433465	8.62277e-09	rs4953476	YES
rs6761941	2	47464099	4.93716e-08	rs6761941	YES
rs12994211	2	48879954	9.29701e-12	rs12994211	YES
rs10209331	2	48988149	3.73984e-08	rs10209331	YES
rs111608898	2	49099363	3.68639e-14	rs111608898;rs189651365;rs76496097	YES
rs72825215	2	49135725	1.68402e-11	rs72825215	YES
rs7596289	2	49703164	1.49408e-12	rs7596289;rs817078;rs1405955	YES
rs144828911	2	50240809	3.07861e-09	rs144828911	YES
rs17505013	2	51098574	2.25578e-11	rs17505013;rs10490173	YES
rs148813578	2	51632848	1.74407e-09	rs148813578	YES
rs17864559	2	51848853	2.39959e-08	rs17864559	YES
rs143255492	2	52823332	7.08762e-11	rs143255492	YES
rs62138398	2	53285012	3.23861e-08	rs62138398	YES
rs140950331	2	53513331	2.40123e-08	rs140950331	YES
rs77589893	2	53680030	1.13988e-12	rs77589893;rs17267943;rs144656128	YES
rs78341998	2	53932432	2.60917e-13	rs78341998;rs186529060;rs149749985	YES
rs113498202	2	54616280	5.33088e-11	rs113498202	YES
rs111586818	2	55432909	5.84379e-09	rs111586818	YES
rs147369648	2	56062472	4.56916e-09	rs147369648	YES
rs115559499	2	56151423	2.34288e-09	rs115559499	YES
rs115252433	2	56533549	1.37852e-09	rs115252433	YES
rs180682538	2	57422006	8.80123e-12	rs180682538;rs114785966	YES
rs2540082	2	59772239	2.28352e-09	rs2540082;rs76639612;rs143359612	YES
rs62145458	2	59802516	1.90621e-08	rs62145458	YES
rs139384855	2	60043325	2.93029e-11	rs139384855	YES
rs72805319	2	60883140	5.71742e-11	rs72805319	YES
rs185306207	2	60894436	1.19328e-09	rs185306207	YES
rs76441909	2	61523578	3.58198e-08	rs76441909	YES
rs6739127	2	62686505	6.95416e-10	rs6739127	YES
rs72813410	2	63363311	3.39289e-09	rs72813410	YES
rs187428347	2	64548209	2.29046e-11	rs187428347	YES
rs180797273	2	65778113	6.13626e-10	rs180797273	YES
rs17032248	2	66791579	2.15142e-10	rs17032248	YES
rs76623705	2	67624799	2.79995e-09	rs76623705	YES
rs7590977	2	67880627	3.0042e-09	rs7590977	YES
rs143647955	2	69466598	1.6791e-13	rs143647955	YES
rs142253440	2	70156198	2.10485e-14	rs142253440;rs17428404	YES
rs4853334	2	70360950	1.31842e-10	rs4853334;rs2706764	No_LVEF
rs140432814	2	70856356	8.37289e-09	rs140432814	YES
rs138144627	2	72083275	9.60813e-11	rs138144627	YES
rs139130924	2	72121811	9.57591e-12	rs139130924	YES
rs148402202	2	74278668	3.89317e-08	rs148402202	YES
rs116351387	2	75646941	4.01882e-08	rs116351387	YES
rs115338657	2	76450531	4.54402e-08	rs115338657	YES
rs62169947	2	76781428	1.44386e-10	rs62169947	YES
rs74705580	2	76882360	5.03349e-09	rs74705580	YES
rs142349374	2	78102127	3.39347e-14	rs142349374;rs73944135	YES
rs62165719	2	79087711	3.1586e-11	rs62165719;rs62157337	YES
rs139060939	2	79609208	1.25601e-12	rs139060939	YES
rs62140148	2	79943326	2.11063e-09	rs62140148	YES
rs75215802	2	80556345	1.14612e-17	rs75215802;rs116790354;rs140647561;rs75153771	YES
rs147925919	2	81100361	3.84787e-08	rs147925919	YES
rs115512359	2	82407702	2.6655e-11	rs115512359;rs115339372;rs72835923	YES
rs148231700	2	83556338	1.01509e-09	rs148231700	YES
rs112129264	2	84044303	2.6134e-09	rs112129264	YES
rs147244481	2	84192587	1.04769e-09	rs147244481	YES
rs75394965	2	84979908	1.35728e-08	rs75394965	YES
rs76252337	2	85105286	5.41927e-10	rs76252337	YES
rs79164861	2	85322439	1.93659e-09	rs79164861	YES
rs145488973	2	85366826	1.66199e-12	rs145488973	YES
rs182387236	2	85419972	2.57064e-09	rs182387236	YES
rs114511373	2	85495483	9.91481e-10	rs114511373	YES
rs188300460	2	85981841	1.41556e-08	rs188300460	YES
rs114555038	2	86128740	9.84933e-09	rs114555038	YES
rs60952640	2	88590789	1.27208e-10	rs60952640	YES
rs9678236	2	98557565	2.13776e-10	rs9678236	YES
rs143258511	2	98794868	8.21336e-09	rs143258511	YES
rs112339708	2	98958451	2.64851e-08	rs112339708	YES
rs13386116	2	101520490	9.7939e-12	rs13386116	YES
rs17025128	2	101591844	8.66715e-12	rs17025128	YES
rs150997448	2	104651217	1.6695e-10	rs150997448	YES
rs78391301	2	105166154	4.32618e-08	rs78391301	YES
rs144029621	2	105413397	1.05575e-09	rs144029621	YES
rs114301121	2	105694543	2.64651e-12	rs114301121;rs114993523	YES
rs146825997	2	105814846	2.82409e-09	rs146825997	YES
rs113957027	2	106061713	1.62347e-08	rs113957027	YES
rs199695825	2	108487440	2.74828e-10	rs199695825;rs114263638	YES
rs60360305	2	108587099	1.36203e-25	rs60360305	YES
rs114535991	2	109122712	5.42703e-10	rs114535991	YES
rs76377200	2	111799358	3.26591e-08	rs76377200	YES
rs190299371	2	112241353	1.30798e-08	rs190299371	YES
rs139158031	2	112921327	1.59061e-08	rs139158031	YES
rs34179430	2	113259739	1.39023e-08	rs34179430	YES
rs151168935	2	113496954	4.91417e-08	rs151168935	YES
rs60431472	2	114058693	1.01142e-09	rs60431472	YES
rs138407870	2	114161170	1.28909e-10	rs138407870	YES
rs55659564	2	117268210	6.62912e-12	rs55659564;rs12475867	YES
rs149217025	2	118063034	1.97396e-08	rs149217025	YES
rs79540222	2	119593524	4.68068e-09	rs79540222;rs72839718;rs72842716	YES
rs150371005	2	120135008	2.07092e-10	rs150371005	YES
rs35367661	2	120538607	3.23516e-09	rs35367661;rs145409843	YES
rs78563104	2	121392355	3.21335e-09	rs78563104	YES
rs55633297	2	121565142	1.50647e-09	rs55633297	YES
rs71424377	2	121958277	2.81605e-10	rs71424377	YES
rs148377944	2	122034819	2.18759e-08	rs148377944	YES
rs7602324	2	123154555	4.28275e-10	rs7602324	YES
rs145214618	2	124456002	1.06772e-08	rs145214618	YES
rs147947629	2	124634422	1.78719e-08	rs147947629	YES
rs116660903	2	124665496	2.23658e-12	rs116660903;rs62163106	YES
rs115533011	2	124906244	9.17563e-10	rs115533011	YES
rs6710131	2	124944476	3.08574e-08	rs6710131	YES
rs144602900	2	125502324	9.58191e-10	rs144602900	YES
rs111749816	2	126262838	1.22654e-10	rs111749816	YES
rs13006762	2	129130565	1.15511e-09	rs13006762;rs75752750	YES
rs140601442	2	130091315	1.35585e-08	rs140601442	YES
rs116333634	2	131485764	5.24659e-09	rs116333634	YES
rs116063194	2	133187404	1.09571e-08	rs116063194	YES
rs4953867	2	133749707	1.18592e-08	rs4953867	YES
rs143264962	2	133953468	1.08878e-09	rs143264962	YES
rs77260312	2	134486658	4.70949e-08	rs77260312	YES
rs114630113	2	134948832	3.63704e-09	rs114630113	YES
rs189874805	2	134970312	9.3251e-12	rs189874805	YES
rs145824877	2	137189366	2.68528e-09	rs145824877	YES
rs140607576	2	138857375	7.10874e-10	rs140607576	YES
rs55926999	2	139195654	9.86283e-11	rs55926999	YES
rs138623691	2	140341079	2.22232e-11	rs138623691;rs114475771	YES
rs111772250	2	140939614	3.50921e-09	rs111772250	YES
rs146897872	2	141328309	4.07951e-09	rs146897872	YES
rs142320277	2	141422979	1.24339e-13	rs142320277;rs192314515	YES
rs77245864	2	141690177	7.42415e-09	rs77245864	YES
rs79929612	2	141863425	2.08194e-10	rs79929612	YES
rs76177133	2	141907678	3.65589e-09	rs76177133	YES
rs78525159	2	143115606	1.70735e-08	rs78525159	YES
rs72849136	2	143739441	1.4548e-12	rs72849136;rs72849103	YES
rs188551914	2	144177203	9.16272e-11	rs188551914	YES
rs146663455	2	144573409	3.93219e-10	rs146663455	YES
rs148990406	2	145057085	1.53426e-12	rs148990406;rs75156687;rs139273704;rs149306552	YES
rs144473890	2	145540283	5.01584e-12	rs144473890;rs34027796;rs149563950	YES
rs139142178	2	145810646	3.37332e-11	rs139142178	YES
rs35281142	2	145992452	6.63972e-10	rs35281142	YES
rs12992992	2	146102948	1.63009e-09	rs12992992;rs149563950;rs34027796	YES
rs140071474	2	146659168	1.31303e-09	rs140071474	YES
rs75176694	2	149195241	3.72027e-08	rs75176694	YES
rs6741127	2	149564144	2.06427e-11	rs6741127;rs61683728;rs114700447	YES
rs80041978	2	150237181	2.67533e-08	rs80041978	YES
rs73965400	2	150385362	2.05835e-11	rs73965400	YES
rs72862767	2	150714203	2.37551e-08	rs72862767	YES
rs148836327	2	151159845	1.89919e-17	rs148836327	YES
rs140052025	2	151364074	1.70265e-09	rs140052025	YES
rs143073275	2	151466331	2.34805e-09	rs143073275	YES
rs141090407	2	151931263	1.99357e-13	rs141090407	YES
rs149814201	2	152168729	4.52687e-08	rs149814201	YES
rs73004072	2	152267061	6.51016e-09	rs73004072	YES
rs116120200	2	152868557	1.03145e-09	rs116120200	YES
rs138926754	2	153378462	8.09491e-09	rs138926754	YES
rs55914172	2	153392034	4.43664e-08	rs55914172	YES
rs113982936	2	153925648	2.40596e-11	rs113982936	YES
rs190992470	2	154149277	2.21225e-18	rs190992470;rs75527226	YES
rs12471344	2	155116318	3.89708e-13	rs12471344;rs2194429;rs113994282	YES
rs115246881	2	155206362	2.77239e-08	rs115246881	YES
rs76348439	2	155360701	6.22338e-10	rs76348439	YES
rs73969450	2	159977001	2.58477e-08	rs73969450	YES
rs115942236	2	161738917	3.18308e-09	rs115942236	YES
rs114198913	2	162544958	2.71053e-08	rs114198913	YES
rs144742386	2	162582091	7.64143e-09	rs144742386	YES
rs74437022	2	162585826	1.77322e-08	rs74437022	YES
rs116460189	2	163501102	2.70407e-08	rs116460189	YES
rs79002239	2	163736890	2.62714e-09	rs79002239	YES
rs78272387	2	164226277	2.62336e-09	rs78272387	YES
rs79693249	2	164623436	2.52942e-08	rs79693249	YES
rs112537938	2	164825584	1.07781e-08	rs112537938	YES
rs116732687	2	164928586	5.01013e-09	rs116732687	YES
rs57447159	2	165210891	4.15186e-10	rs57447159	YES
rs78991040	2	165632797	7.8678e-10	rs78991040	YES
rs114013866	2	166672026	2.47303e-12	rs114013866;rs115127021	YES
rs114423372	2	166969919	2.00407e-10	rs114423372	YES
rs57598990	2	171257347	2.64108e-11	rs57598990	YES
rs72883708	2	171477885	6.55102e-10	rs72883708	YES
rs115208534	2	171488378	3.06329e-08	rs115208534	YES
rs143604230	2	172681000	4.37513e-08	rs143604230	YES
rs145546391	2	173423833	1.35608e-10	rs145546391	YES
rs3769314	2	173673900	1.47378e-09	rs3769314;rs6712008;rs74850001	YES
rs150044904	2	174300600	1.61305e-11	rs150044904;rs139950730	YES
rs145635305	2	174448051	2.59465e-08	rs145635305	YES
rs6725206	2	174896733	1.32917e-08	rs6725206	YES
rs16862310	2	174921891	2.40745e-09	rs16862310	YES
rs79680225	2	175687437	2.37968e-08	rs79680225	YES
rs80138684	2	177415676	2.75656e-08	rs80138684	YES
rs113182780	2	177505906	1.41922e-09	rs113182780	YES
rs72934882	2	177646302	6.08928e-11	rs72934882	YES
rs111721191	2	177691222	2.01375e-10	rs111721191;rs6705984	YES
rs17400325	2	178565913	6.32625e-09	rs17400325	YES
rs77266660	2	179266680	4.34813e-11	rs77266660;rs16866342;rs3813247;rs10497518;rs56142888;rs2029395	YES
rs137968292	2	179337264	8.02057e-14	rs137968292;rs13017833;rs116372000;rs150144823	YES
rs16866400	2	179448911	4.24466e-22	rs16866400;rs2288569;rs10497518;rs2562836;rs12693167;rs13017833;rs56142888;rs2029395;rs16866342;rs3813247	No_LVEF
rs78536595	2	179686246	1.04226e-08	rs78536595	YES
rs35712193	2	179766834	5.11173e-18	rs35712193;rs13017833	YES
rs75022182	2	180213478	3.45199e-08	rs75022182	YES
rs72958993	2	180566774	2.10038e-10	rs72958993	YES
rs146018130	2	180912698	3.38963e-08	rs146018130	YES
rs13024054	2	180978795	2.04782e-09	rs13024054	YES
rs113338834	2	181050700	1.61189e-08	rs113338834	YES
rs143190453	2	181189191	8.49258e-13	rs143190453;rs17191759	YES
rs181240242	2	181691320	1.34465e-11	rs181240242	YES
rs150618417	2	183521817	7.3646e-14	rs150618417	YES
rs79686986	2	183758516	1.07225e-08	rs79686986	YES
rs115885826	2	183862903	1.6301e-11	rs115885826	YES
rs146707668	2	184044096	4.15557e-10	rs146707668	YES
rs1483233	2	185996004	3.09451e-08	rs1483233	YES
rs10201678	2	187217921	1.22629e-11	rs10201678;rs146590202	YES
rs61763627	2	187486642	8.79891e-10	rs61763627;rs79693177	YES
rs114526894	2	188542893	1.01925e-08	rs114526894	YES
rs137912741	2	191171612	2.78072e-11	rs137912741	YES
rs78238791	2	191426021	4.3518e-11	rs78238791	YES
rs139124646	2	192305324	1.07723e-10	rs139124646	YES
rs80007999	2	192339631	2.06844e-11	rs80007999	YES
rs113433978	2	192508523	1.50169e-08	rs113433978	YES
rs145302391	2	192519337	4.48785e-11	rs145302391	YES
rs114364946	2	193771468	8.12828e-10	rs114364946	YES
rs113387397	2	194112729	2.9433e-10	rs113387397	YES
rs6761849	2	194783091	7.02145e-10	rs6761849	YES
rs1606127	2	195962704	3.24656e-09	rs1606127	YES
rs112569940	2	196200444	1.28914e-08	rs112569940	YES
rs10204656	2	196227756	7.4942e-10	rs10204656	YES
rs77167007	2	196359496	2.64015e-12	rs77167007;rs141341928;rs74929812	YES
rs34587796	2	196754186	3.4885e-13	rs34587796	YES
rs72926637	2	198013071	6.70132e-10	rs72926637	YES
rs74815433	2	198208465	9.59104e-10	rs74815433	YES
rs79408605	2	199004662	4.33939e-08	rs79408605	YES
rs114444058	2	199320544	3.13999e-09	rs114444058	YES
rs115600153	2	199686829	4.66363e-10	rs115600153	YES
rs115894194	2	199780757	4.41109e-08	rs115894194	YES
rs62178648	2	200437030	2.37676e-13	rs62178648	YES
rs115507931	2	201100929	4.9232e-09	rs115507931	YES
rs116126337	2	203525422	7.45518e-11	rs116126337	YES
rs116670809	2	205009677	1.05323e-08	rs116670809	YES
rs17536092	2	206420647	4.5352e-08	rs17536092	YES
rs62195361	2	206877298	1.07632e-08	rs62195361	YES
rs62195374	2	206946597	2.47618e-10	rs62195374	YES
rs142005574	2	210488717	3.77107e-08	rs142005574	YES
rs149291223	2	211052961	8.85794e-10	rs149291223	YES
rs76633591	2	214034574	4.5458e-08	rs76633591	YES
rs187860101	2	214602373	1.51591e-09	rs187860101	YES
rs6744864	2	214853399	6.97928e-09	rs6744864	YES
rs180743686	2	215258192	2.67248e-08	rs180743686	YES
rs77140293	2	215268529	1.31529e-13	rs77140293;rs112834111	YES
rs150322237	2	215392082	2.00373e-08	rs150322237	YES
rs2372594	2	216621646	4.99235e-08	rs2372594	YES
rs76117662	2	217172548	1.33207e-09	rs76117662	YES
rs78251516	2	217463693	2.30446e-08	rs78251516	YES
rs117554333	2	218173235	7.39359e-09	rs117554333	YES
rs2227257	2	219267901	1.32877e-10	rs2227257	YES
rs144252451	2	219736051	2.2667e-09	rs144252451	YES
rs140819668	2	220041654	9.76405e-10	rs140819668	YES
rs2392755	2	221681141	1.8371e-12	rs2392755;rs35503920	YES
rs112494289	2	221805770	1.65825e-08	rs112494289	YES
rs116388898	2	225557537	4.70945e-10	rs116388898	YES
rs34828730	2	225967022	1.33519e-11	rs34828730	YES
rs184093150	2	226064714	1.66884e-11	rs184093150	YES
rs76567730	2	226524118	1.66622e-08	rs76567730;rs79984759	YES
rs77309642	2	228749847	9.30438e-09	rs77309642	YES
rs150563970	2	230614240	4.67436e-10	rs150563970;rs35069102	YES
rs78304308	2	230669169	1.06215e-10	rs78304308	YES
rs189103167	2	231289427	2.78399e-08	rs189103167	YES
rs116072284	2	232103694	6.48702e-10	rs116072284	YES
rs4973007	2	232427508	1.56316e-08	rs4973007	YES
rs77088753	2	232550936	6.40648e-12	rs77088753	YES
rs77436768	2	232567072	1.76787e-12	rs77436768	YES
rs2043927	2	232741817	3.09196e-08	rs2043927	YES
rs182171947	2	233306459	2.28627e-08	rs182171947	YES
rs11903971	2	233822436	1.04138e-08	rs11903971	YES
rs142651618	2	233845635	2.97863e-09	rs142651618	YES
rs116654187	2	233898110	4.88146e-10	rs116654187	YES
rs140161105	2	234242959	3.03482e-10	rs140161105	YES
rs72551330	2	234580678	6.94507e-09	rs72551330	YES
rs28948388	2	234586518	1.31391e-09	rs28948388	YES
rs17865697	2	234945884	6.32368e-09	rs17865697	YES
rs151331105	2	236170956	3.00251e-08	rs151331105	YES
rs28439442	2	236235732	1.83543e-08	rs28439442	YES
rs7563161	2	236285501	5.61837e-09	rs7563161	YES
rs150940730	2	237214354	1.4826e-08	rs150940730	YES
rs181382283	2	237475566	1.91178e-10	rs181382283	YES
rs76995324	2	237482267	1.19612e-09	rs76995324	YES
rs975732	2	237627131	2.09331e-08	rs975732	YES
rs79548916	2	238058811	3.44578e-11	rs79548916	YES
rs75686610	2	238231905	6.9381e-10	rs75686610	YES
rs144047415	2	238826911	7.36809e-10	rs144047415	YES
rs115742866	2	239066987	1.92644e-10	rs115742866;rs116025296	YES
rs72993071	2	239411740	4.1986e-12	rs72993071	YES
rs116816510	2	239478697	4.35368e-08	rs116816510	YES
rs72990468	2	239990422	1.01695e-09	rs72990468	YES
rs74338784	2	240482578	1.97687e-09	rs74338784	YES
rs60873450	2	240990056	3.35637e-09	rs60873450	YES
rs114949804	2	241177042	1.33835e-12	rs114949804;rs1874389;rs145639259;rs10199756	YES
rs145676805	2	242891496	3.78035e-08	rs145676805	YES
rs55990224	3	319133	1.90302e-08	rs55990224	YES
rs115957508	3	963676	1.2233e-13	rs115957508;rs140491883	YES
rs114762301	3	1335947	1.18482e-12	rs114762301	YES
rs115139072	3	1590596	7.87907e-13	rs115139072	YES
rs139484590	3	2118065	2.62534e-08	rs139484590	YES
rs79983336	3	2357372	3.84159e-09	rs79983336	YES
rs149218669	3	2600696	2.92531e-09	rs149218669	YES
rs185971400	3	2689053	3.73849e-08	rs185971400	YES
rs148955744	3	2883441	5.57032e-11	rs148955744	YES
rs114061502	3	3625453	4.89292e-08	rs114061502	YES
rs7641336	3	3767068	7.13038e-10	rs7641336	YES
rs138505266	3	4346148	1.23357e-10	rs138505266;rs145581742	YES
rs11716943	3	4645524	2.79317e-08	rs11716943	YES
rs112234889	3	5162058	2.17625e-10	rs112234889	YES
rs78423944	3	5815852	8.84381e-11	rs78423944	YES
rs181551917	3	6555135	2.80044e-12	rs181551917	YES
rs114101156	3	6696459	7.48995e-11	rs114101156;rs17044899	YES
rs148182501	3	7612552	1.14182e-11	rs148182501	YES
rs58040845	3	8542851	1.08191e-09	rs58040845;rs17049214;rs143421133	YES
rs17049224	3	8552038	6.81833e-11	rs17049224;rs17049214	YES
rs17050524	3	9757287	6.36256e-13	rs17050524	YES
rs144363827	3	10052564	4.75159e-08	rs144363827	YES
rs116206217	3	10418187	2.51506e-09	rs116206217	YES
rs2938403	3	10893270	3.6597e-08	rs2938403	YES
rs77090275	3	11071244	5.74931e-10	rs77090275;rs144198289	YES
rs146010683	3	12670222	4.26888e-08	rs146010683	YES
rs7647163	3	12817481	1.20553e-10	rs7647163;rs116441871	YES
rs11721007	3	14260417	5.3968e-12	rs11721007;rs6797621;rs6792037;rs13061705;rs55824951	No_LVEF
rs114798685	3	14316686	7.39774e-09	rs114798685	YES
rs115899006	3	14834560	1.06491e-09	rs115899006;rs116709629	YES
rs76341535	3	16393129	1.89503e-08	rs76341535	YES
rs75044204	3	16438759	8.99107e-10	rs75044204;rs112979139;rs690403	YES
rs11712952	3	17022411	3.72051e-10	rs11712952	YES
rs13060412	3	17141368	3.72965e-13	rs13060412	YES
rs62248267	3	17524576	1.32809e-11	rs62248267	YES
rs114942442	3	18568839	1.18477e-15	rs114942442;rs1473883	YES
rs76470668	3	18934840	3.85969e-08	rs76470668	YES
rs116607355	3	19694401	4.72117e-08	rs116607355	YES
rs78432343	3	20326360	6.23539e-11	rs78432343	YES
rs185398267	3	23333571	1.57642e-09	rs185398267	YES
rs150293151	3	23914972	1.19495e-13	rs150293151	YES
rs71311519	3	25036480	8.9178e-09	rs71311519	YES
rs184107201	3	25271923	9.52582e-09	rs184107201	YES
rs74737739	3	25412890	4.18296e-09	rs74737739;rs145765151	YES
rs79703300	3	26269702	2.54882e-08	rs79703300	YES
rs115368201	3	27120199	2.52094e-08	rs115368201	YES
rs77554509	3	27214782	1.93338e-13	rs77554509;rs113038636	YES
rs78140845	3	27220257	9.93796e-17	rs78140845	YES
rs71325219	3	27925030	2.01658e-09	rs71325219	YES
rs78890682	3	28058846	1.1259e-10	rs78890682	YES
rs77974238	3	29307632	2.16229e-08	rs77974238	YES
rs147513503	3	30320521	1.03761e-09	rs147513503	YES
rs151245473	3	30689332	2.65264e-08	rs151245473	YES
rs149406618	3	31274928	1.68791e-09	rs149406618	YES
rs4334675	3	31933619	6.19364e-11	rs4334675	YES
rs114186382	3	31934716	1.83769e-08	rs114186382	YES
rs111841306	3	32263668	4.32487e-12	rs111841306	YES
rs71325154	3	33588534	9.72863e-09	rs71325154	YES
rs143768307	3	33626040	1.97714e-12	rs143768307;rs74770772	YES
rs78529895	3	34310236	3.53019e-08	rs78529895	YES
rs75926622	3	34434772	8.43891e-09	rs75926622	YES
rs78417100	3	34739842	6.97325e-14	rs78417100;rs113655509	YES
rs79934507	3	35318739	2.46059e-08	rs79934507	YES
rs80165856	3	35890740	1.20251e-08	rs80165856	YES
rs114620675	3	36143899	1.4643e-11	rs114620675;rs77178258	YES
rs76881079	3	37769847	2.75061e-08	rs76881079	YES
rs138947816	3	37917603	8.36884e-10	rs138947816	YES
rs112146752	3	38221526	1.6435e-10	rs112146752	YES
rs148133081	3	38628755	3.02646e-09	rs148133081	YES
rs7373492	3	38687369	7.27507e-11	rs7373492	YES
rs73826799	3	39893778	4.23171e-10	rs73826799	YES
rs151212601	3	40930529	4.17663e-09	rs151212601	YES
rs148976316	3	43480748	1.9588e-09	rs148976316	YES
rs62242361	3	45232950	3.90284e-09	rs62242361	YES
rs114932447	3	45895069	1.17258e-08	rs114932447	YES
rs78638420	3	46651910	3.84498e-09	rs78638420	YES
rs77700846	3	46909757	1.25146e-14	rs77700846	YES
rs75166196	3	47017707	4.99476e-116	rs75166196	YES
rs112656283	3	49609115	1.21097e-13	rs112656283	YES
rs146516543	3	50578844	4.51272e-08	rs146516543	YES
rs76333733	3	51056571	4.327e-09	rs76333733	YES
rs189401640	3	57195675	8.56761e-10	rs189401640	YES
rs115199080	3	58063123	3.25489e-15	rs115199080	YES
rs6807500	3	58163235	9.59904e-10	rs6807500	YES
rs76336527	3	58834736	1.63514e-09	rs76336527	YES
rs150106604	3	60361259	3.79018e-08	rs150106604	YES
rs116988392	3	60464669	4.04353e-08	rs116988392	YES
rs114873467	3	60596184	3.81487e-09	rs114873467	YES
rs145269667	3	62843331	4.05698e-16	rs145269667	YES
rs73849137	3	63437443	2.02779e-09	rs73849137	YES
rs142136918	3	63555489	5.43306e-10	rs142136918	YES
rs79494347	3	63613408	1.17048e-19	rs79494347	YES
rs115038630	3	65213746	1.92798e-08	rs115038630	YES
rs139317390	3	67481872	7.28939e-13	rs139317390	YES
rs143762985	3	69526613	1.29929e-10	rs143762985;rs116147799	YES
rs73108564	3	70447137	9.96322e-09	rs73108564	YES
rs77408054	3	72261234	4.167e-09	rs77408054	YES
rs56384859	3	72633929	3.69993e-10	rs56384859	YES
rs145641614	3	72927928	7.27635e-15	rs145641614	YES
rs4585135	3	73011532	4.8451e-12	rs4585135;rs62249926	YES
rs76669518	3	73232420	3.07572e-10	rs76669518	YES
rs34049454	3	73240794	2.75715e-08	rs34049454	YES
rs11711610	3	73573357	1.0376e-10	rs11711610	No_LVEF
rs79887273	3	74001801	7.04645e-13	rs79887273	YES
rs144960528	3	75051314	9.02557e-11	rs144960528	YES
rs115653964	3	77281023	1.12876e-09	rs115653964	YES
rs114655600	3	77730096	1.08249e-13	rs114655600	YES
rs35926083	3	78688958	2.19785e-09	rs35926083	YES
rs116753473	3	79220676	9.90397e-10	rs116753473	YES
rs76660522	3	81145631	3.21712e-08	rs76660522	YES
rs144475144	3	82590242	5.64355e-10	rs144475144;rs116388445;rs7619242;rs77926547	YES
rs140665478	3	83490832	1.60864e-10	rs140665478;rs76137068	YES
rs114546426	3	83889942	1.8557e-08	rs114546426	YES
rs146540032	3	86152534	2.16753e-10	rs146540032	YES
rs113506540	3	87076628	2.63517e-08	rs113506540	YES
rs147712459	3	87147097	1.40373e-11	rs147712459;rs1561163	YES
rs145757436	3	95128640	3.84494e-13	rs145757436;rs140653133	YES
rs78014403	3	97344877	3.29825e-09	rs78014403	YES
rs143858177	3	98576051	2.71721e-09	rs143858177	YES
rs73138321	3	99143919	3.91403e-12	rs73138321	YES
rs79846896	3	100431606	2.00564e-09	rs79846896	YES
rs115208823	3	101677297	8.50137e-09	rs115208823	YES
rs1713778	3	101767243	3.62372e-10	rs1713778	YES
rs141626755	3	102207939	2.42852e-09	rs141626755	YES
rs78711189	3	102889183	1.01234e-08	rs78711189	YES
rs116598664	3	103360652	1.94886e-08	rs116598664	YES
rs73171337	3	103914656	3.9197e-08	rs73171337	YES
rs147350756	3	104515164	2.34157e-10	rs147350756	YES
rs150306242	3	106181437	2.80918e-10	rs150306242;rs116825912	YES
rs75201872	3	106518232	1.11879e-10	rs75201872;rs75711729	YES
rs139653522	3	106870560	4.91777e-08	rs139653522	YES
rs61282578	3	107159080	8.00322e-12	rs61282578	YES
rs76251161	3	107525060	3.91221e-09	rs76251161	YES
rs76013415	3	107741832	5.21664e-10	rs76013415	YES
rs78926553	3	108750316	2.06207e-11	rs78926553;rs75540109	YES
rs114297928	3	109933499	1.14512e-11	rs114297928	YES
rs17640038	3	110621116	2.82851e-10	rs17640038	YES
rs142031234	3	110720224	3.06314e-14	rs142031234	YES
rs145159267	3	111022704	1.07761e-13	rs145159267	YES
rs78709683	3	111849497	4.87088e-08	rs78709683	YES
rs55783093	3	115265374	4.22256e-12	rs55783093	YES
rs114706345	3	115609851	3.33773e-09	rs114706345	YES
rs78794879	3	116814461	3.9249e-09	rs78794879	YES
rs79804852	3	118641742	2.84502e-10	rs79804852;rs116548167	YES
rs150658426	3	118739017	1.18271e-10	rs150658426	YES
rs116400263	3	119174315	2.38929e-10	rs116400263	YES
rs144794666	3	119231824	7.81193e-10	rs144794666	YES
rs112055771	3	119904710	5.88136e-11	rs112055771	YES
rs150283341	3	120160459	6.43482e-09	rs150283341	YES
rs150604764	3	120337035	3.63877e-10	rs150604764	YES
rs147869371	3	121330280	2.79958e-16	rs147869371	YES
rs149515533	3	121857870	3.24933e-08	rs149515533	YES
rs141909244	3	123522858	6.79842e-12	rs141909244	YES
rs113752157	3	124346863	2.94264e-10	rs113752157	YES
rs145643387	3	125590181	6.15457e-09	rs145643387	YES
rs34689883	3	125613559	1.40288e-09	rs34689883	YES
rs114091094	3	127031400	4.03255e-08	rs114091094	YES
rs115109292	3	128182999	1.28794e-13	rs115109292;rs115715660;rs73203415;rs114804759	YES
rs75651399	3	128209042	7.51372e-10	rs75651399	YES
rs73203933	3	131241812	7.21587e-13	rs73203933;rs73203913	YES
rs145790386	3	132301003	1.10487e-08	rs145790386;rs116388674	YES
rs115636167	3	132503122	1.32899e-11	rs115636167;rs116388674;rs74512788	YES
rs114214660	3	132816307	1.61536e-11	rs114214660	YES
rs34609247	3	132952154	4.82239e-08	rs34609247	YES
rs77400857	3	133054469	1.16187e-08	rs77400857	YES
rs116747354	3	133115883	2.13125e-08	rs116747354;rs138059641	YES
rs11708694	3	133130924	7.51864e-10	rs11708694	YES
rs114814993	3	133150556	8.94787e-10	rs114814993	YES
rs78601686	3	133325835	4.99903e-15	rs78601686	YES
rs186284847	3	133442620	2.34911e-14	rs186284847;rs9809454	YES
rs148745243	3	133904581	2.49217e-12	rs148745243	YES
rs76707108	3	134546369	1.7229e-15	rs76707108	YES
rs79079820	3	136006957	8.70409e-10	rs79079820;rs113531732	YES
rs183699496	3	137084355	2.58671e-16	rs183699496	YES
rs142525977	3	137927000	1.26944e-12	rs142525977;rs73229524	YES
rs150318751	3	139673908	2.56303e-12	rs150318751	YES
rs79399100	3	140146872	2.39317e-08	rs79399100	YES
rs73228999	3	140165071	4.99094e-12	rs73228999;rs73233042;rs73228975	YES
rs73234855	3	140773103	5.13718e-09	rs73234855;rs73233042	YES
rs7610372	3	140898665	4.70561e-11	rs7610372	YES
rs181970909	3	141215802	1.8506e-12	rs181970909	YES
rs144463488	3	143036860	3.30164e-09	rs144463488	YES
rs116255542	3	143451497	1.28598e-09	rs116255542	YES
rs141119939	3	144499126	9.75585e-12	rs141119939	YES
rs73160249	3	145420715	8.27544e-09	rs73160249	YES
rs114859831	3	145655241	1.28854e-09	rs114859831	YES
rs149635623	3	146284083	1.58795e-09	rs149635623	YES
rs116760248	3	148402318	3.6824e-08	rs116760248	YES
rs1479929	3	149763994	4.1005e-09	rs1479929	YES
rs113709759	3	149834044	4.2412e-09	rs113709759	YES
rs141216392	3	150502126	5.138e-16	rs141216392	YES
rs147890188	3	150742330	1.14161e-12	rs147890188	YES
rs12489488	3	152165689	2.20075e-08	rs12489488	YES
rs73158494	3	153767147	4.52951e-11	rs73158494;rs142519711;rs73153982	YES
rs71308491	3	154323860	2.78458e-08	rs71308491	YES
rs371935767	3	155188613	9.50453e-10	rs371935767	YES
rs116249390	3	156199269	9.70814e-09	rs116249390	YES
rs114545914	3	157362462	4.15466e-09	rs114545914	YES
rs141093411	3	158144260	1.1137e-10	rs141093411	YES
rs74882295	3	158635497	5.70834e-09	rs74882295	YES
rs138871895	3	162179186	1.40277e-08	rs138871895	YES
rs13092332	3	163713211	1.58701e-08	rs13092332	YES
rs114699735	3	165299378	8.27683e-09	rs114699735	YES
rs55744258	3	165787773	3.80169e-09	rs55744258	YES
rs147510650	3	166165264	4.86693e-11	rs147510650;rs75389142	YES
rs115968285	3	167210615	3.8262e-09	rs115968285	YES
rs112622773	3	167751740	1.37213e-11	rs112622773	YES
rs113800350	3	168293928	3.59659e-09	rs113800350	YES
rs76932039	3	168591110	2.75803e-12	rs76932039	YES
rs55837281	3	168882383	4.86692e-09	rs55837281	YES
rs113918742	3	169111021	1.51805e-11	rs113918742	YES
rs142512248	3	169450958	9.98609e-10	rs142512248	YES
rs113657502	3	169613821	1.41872e-09	rs113657502	YES
rs950644	3	170760077	7.82718e-09	rs950644	YES
rs139820662	3	171764406	1.61125e-08	rs139820662	YES
rs35409041	3	172046841	6.23225e-10	rs35409041	YES
rs116570563	3	172140433	7.42631e-10	rs116570563	YES
rs138929316	3	172217631	3.98735e-09	rs138929316	YES
rs76868467	3	173463216	2.04216e-08	rs76868467	YES
rs116092128	3	173850752	8.26369e-14	rs116092128	YES
rs142484494	3	173939034	2.62134e-11	rs142484494;rs138463923	YES
rs115094023	3	174079007	5.25335e-11	rs115094023	YES
rs146508411	3	174516892	8.85874e-09	rs146508411	YES
rs75964086	3	175377678	1.60293e-09	rs75964086	YES
rs150531970	3	176338667	3.35235e-13	rs150531970;rs74985936	YES
rs13069003	3	176818738	3.0733e-08	rs13069003	YES
rs145538954	3	177725277	1.15637e-08	rs145538954	YES
rs4955811	3	178735842	1.33945e-10	rs4955811;rs150525216	YES
rs73882974	3	178984654	3.80701e-09	rs73882974	YES
rs146571976	3	179272286	5.0789e-10	rs146571976;rs73172239	YES
rs800365	3	179444215	1.03132e-08	rs800365	YES
rs9838353	3	180480576	1.11282e-11	rs9838353	YES
rs75990316	3	181336751	2.47964e-08	rs75990316	YES
rs7648312	3	182869141	2.07154e-09	rs7648312	YES
rs73051375	3	184636859	1.22104e-10	rs73051375	YES
rs73175570	3	185459253	3.48689e-10	rs73175570	YES
rs77224953	3	187217048	8.46086e-11	rs77224953	YES
rs76177995	3	187453401	1.06304e-11	rs76177995	YES
rs544966	3	187649735	1.45888e-08	rs544966	YES
rs9834301	3	188175459	4.56077e-08	rs9834301	YES
rs56015018	3	188261844	1.42294e-08	rs56015018	YES
rs75878607	3	188624578	1.26079e-11	rs75878607	YES
rs76627532	3	188922178	6.42101e-12	rs76627532;rs111417306	YES
rs150767225	3	189049493	1.48094e-21	rs150767225;rs115922215	YES
rs79212263	3	189288685	2.20175e-10	rs79212263	YES
rs114479382	3	189296038	1.10445e-14	rs114479382;rs116469086;rs115922215	YES
rs142928101	3	189480038	5.43466e-09	rs142928101	YES
rs1546793	3	189835429	5.01443e-09	rs1546793	YES
rs80266539	3	190415352	1.66128e-08	rs80266539	YES
rs147355879	3	191408030	1.44385e-08	rs147355879	YES
rs9810224	3	192093218	7.67558e-10	rs9810224	YES
rs78726905	3	192771623	8.19094e-09	rs78726905	YES
rs151137062	3	192982610	4.66869e-09	rs151137062	YES
rs71316206	3	193293527	1.09809e-14	rs71316206	YES
rs62286336	3	193893334	2.63622e-08	rs62286336	YES
rs6799819	3	194089549	4.68976e-08	rs6799819	YES
rs151037508	3	194340501	8.3644e-10	rs151037508	YES
rs6772734	3	194538971	3.95134e-08	rs6772734	YES
rs149400079	3	194635913	8.94468e-09	rs149400079	YES
rs114775139	3	194853423	4.35878e-11	rs114775139	YES
rs13088910	3	195941680	1.41394e-08	rs13088910	YES
rs146042590	3	196368670	1.50374e-09	rs146042590	YES
rs77685961	3	197234967	2.63585e-08	rs77685961	YES
rs13111179	4	612303	1.6805e-09	rs13111179	YES
rs35239183	4	918435	4.25968e-10	rs35239183	YES
rs75716265	4	1258787	1.78249e-09	rs75716265;rs141029872	YES
rs114791628	4	1325468	1.16749e-11	rs114791628	YES
rs143566589	4	1509051	2.36354e-08	rs143566589	YES
rs115344812	4	1632058	1.25836e-17	rs115344812;rs147770113;rs141029872;rs186715000	YES
rs61790691	4	2391365	1.41225e-09	rs61790691	YES
rs144861508	4	2725831	2.79091e-08	rs144861508	YES
rs61734614	4	2747194	5.44855e-10	rs61734614	YES
rs113834258	4	2799948	3.93006e-10	rs113834258	YES
rs75657679	4	3121515	5.64707e-11	rs75657679	YES
rs370824432	4	3897219	5.08461e-13	rs370824432	YES
rs114437437	4	4453882	1.15331e-11	rs114437437;rs7676200	YES
rs115618992	4	5432284	1.70089e-09	rs115618992	YES
rs192997205	4	5496010	4.88655e-08	rs192997205	YES
rs138159797	4	5603510	4.2847e-10	rs138159797	YES
rs115570106	4	5915402	2.45532e-09	rs115570106	YES
rs140306076	4	5946351	1.79133e-16	rs140306076;rs28417388	YES
rs115036662	4	5982205	2.66285e-18	rs115036662	YES
rs114369204	4	6088149	2.65261e-08	rs114369204	YES
rs13110154	4	7155124	1.08747e-08	rs13110154	YES
rs75660986	4	7165102	9.58821e-09	rs75660986	YES
rs77018943	4	7208937	2.13717e-08	rs77018943	YES
rs35290040	4	7338061	4.18108e-08	rs35290040	YES
rs62290707	4	7665565	1.82427e-11	rs62290707	YES
rs145877248	4	7863080	1.54895e-09	rs145877248;rs114480799	YES
rs77824859	4	8171017	5.63069e-13	rs77824859	YES
rs28790727	4	8656257	2.0836e-11	rs28790727;rs28618361	YES
rs10938733	4	8676148	1.70647e-08	rs10938733	YES
rs148017685	4	11032663	4.82738e-09	rs148017685	YES
rs114780586	4	11221118	5.12705e-09	rs114780586	YES
rs78456246	4	11755309	3.02259e-08	rs78456246	YES
rs73087413	4	12310734	2.03391e-08	rs73087413	YES
rs145745926	4	12319721	4.32613e-14	rs145745926	YES
rs77064995	4	12620674	9.93712e-10	rs77064995	YES
rs114200591	4	12854461	4.55616e-08	rs114200591	YES
rs140282896	4	12954450	7.11667e-09	rs140282896	YES
rs55919033	4	13861984	6.6136e-10	rs55919033	YES
rs7669941	4	14559864	3.24804e-09	rs7669941	YES
rs11939506	4	14693140	2.89565e-08	rs11939506	YES
rs76340253	4	16673912	1.64908e-11	rs76340253	YES
rs116439690	4	18619167	5.14731e-09	rs116439690	YES
rs116481336	4	19745241	8.76731e-10	rs116481336	YES
rs148929459	4	19841354	1.97435e-18	rs148929459;rs73237863;rs116752896	YES
rs140388808	4	19868204	3.21608e-09	rs140388808	YES
rs55732085	4	20592447	5.14476e-09	rs55732085	YES
rs115963760	4	21416245	1.15897e-09	rs115963760	YES
rs140212787	4	21880009	2.57685e-08	rs140212787	YES
rs73247113	4	22491291	1.7684e-10	rs73247113	YES
rs145735210	4	22724745	8.1067e-11	rs145735210	YES
rs3924815	4	23132272	4.70692e-08	rs3924815	YES
rs114869325	4	23189189	2.92029e-10	rs114869325	YES
rs139332888	4	23196026	2.82136e-17	rs139332888;rs114567474	YES
rs114557362	4	23345268	2.66851e-08	rs114557362	YES
rs192480868	4	23728731	2.90293e-10	rs192480868	YES
rs16874119	4	23760762	3.18514e-14	rs16874119;rs113089161	YES
rs59161679	4	23870584	1.0756e-09	rs59161679	YES
rs12501032	4	23951018	7.39354e-10	rs12501032	YES
rs181385853	4	24585083	3.52945e-10	rs181385853	YES
rs79465160	4	25037305	1.05099e-09	rs79465160	YES
rs138542536	4	25797744	1.00539e-08	rs138542536	YES
rs10050324	4	25919721	3.42136e-11	rs10050324	YES
rs114457294	4	26154956	5.34969e-09	rs114457294	YES
rs148873927	4	26267081	1.51602e-08	rs148873927	YES
rs116151786	4	26642650	5.01893e-11	rs116151786	YES
rs141695138	4	27886733	3.63709e-11	rs141695138	YES
rs6448560	4	28079265	5.31529e-09	rs6448560	YES
rs17629252	4	28471231	5.91549e-09	rs17629252	YES
rs116111891	4	28904986	2.95454e-11	rs116111891	YES
rs138589213	4	29259221	1.69844e-08	rs138589213	YES
rs80183931	4	29279025	2.22522e-08	rs80183931	YES
rs17674813	4	29528616	5.11258e-10	rs17674813	YES
rs147125995	4	29537866	4.38269e-10	rs147125995;rs13127089	YES
rs139113940	4	29986307	3.68373e-11	rs139113940	YES
rs73219177	4	31311530	1.32569e-10	rs73219177;rs73219131;rs12498579	YES
rs115566451	4	34889877	5.63508e-09	rs115566451	YES
rs139053978	4	35348826	2.55775e-15	rs139053978	YES
rs115544851	4	37196736	4.77234e-08	rs115544851	YES
rs59826286	4	38734108	4.13122e-09	rs59826286	YES
rs749893	4	38890470	3.69799e-10	rs749893	YES
rs137948293	4	40603509	6.80975e-10	rs137948293	YES
rs55716577	4	40619824	1.71673e-10	rs55716577	YES
rs62410275	4	40855548	5.50653e-10	rs62410275	YES
rs187909153	4	41243720	4.7335e-08	rs187909153	YES
rs114441215	4	41788930	2.65056e-08	rs114441215	YES
rs140016081	4	42080977	4.42155e-12	rs140016081	YES
rs142979357	4	42971423	6.58388e-09	rs142979357	YES
rs150881535	4	45143197	1.78316e-08	rs150881535	YES
rs144654894	4	45616823	1.16051e-10	rs144654894	YES
rs143295761	4	45994906	3.28995e-11	rs143295761	YES
rs77592782	4	53835824	8.81152e-11	rs77592782	YES
rs78896495	4	54379300	1.23742e-11	rs78896495;rs78287220	YES
rs139309349	4	54583934	5.27015e-11	rs139309349	YES
rs79074668	4	55060919	8.14376e-18	rs79074668	YES
rs79691719	4	55511020	9.85613e-09	rs79691719	YES
rs56149561	4	55650518	2.76066e-09	rs56149561	YES
rs61574197	4	56038068	3.38483e-11	rs61574197;rs143248736	YES
rs116235176	4	58875711	1.17669e-18	rs116235176	YES
rs56211988	4	60252397	8.04897e-09	rs56211988	YES
rs7699730	4	60621100	7.0416e-09	rs7699730	YES
rs2342508	4	60695254	4.54215e-08	rs2342508	YES
rs76410821	4	60851765	8.61163e-10	rs76410821	YES
rs115001519	4	61505660	1.60408e-09	rs115001519	YES
rs141300735	4	61555597	5.70501e-15	rs141300735;rs80236516;rs146298866	YES
rs114174115	4	63018719	1.11586e-08	rs114174115	YES
rs115309072	4	63543822	4.06394e-09	rs115309072	YES
rs149928216	4	63598973	6.7191e-09	rs149928216	YES
rs2678060	4	64761035	1.65113e-10	rs2678060	YES
rs114882083	4	65127474	6.84653e-17	rs114882083;rs139419729;rs116080369	YES
rs13130387	4	66218896	8.3869e-09	rs13130387	YES
rs111836141	4	67879507	1.30146e-08	rs111836141	YES
rs141331859	4	68176416	1.60842e-15	rs141331859;rs115973681;rs113539471;rs111460127	YES
rs34666096	4	70604725	2.41438e-12	rs34666096	YES
rs142317559	4	71496209	9.42318e-10	rs142317559	YES
rs13118969	4	73111290	4.84938e-13	rs13118969;rs144407047	YES
rs144265209	4	73542367	3.95089e-11	rs144265209	YES
rs7670286	4	73862374	2.2119e-09	rs7670286;rs150643605	YES
rs78065500	4	74508018	3.73416e-13	rs78065500;rs147762032;rs188703534;rs115264016	YES
rs139939631	4	74662154	2.47738e-10	rs139939631	YES
rs77184591	4	75103766	2.86284e-14	rs77184591;rs148746966	YES
rs112641765	4	75131894	4.58875e-11	rs112641765	YES
rs72654895	4	75233553	3.04498e-08	rs72654895	YES
rs142970553	4	75670719	2.61808e-08	rs142970553	YES
rs185892906	4	76718331	1.96004e-13	rs185892906	YES
rs143886168	4	78595478	1.06247e-08	rs143886168	YES
rs75082760	4	79118472	4.3989e-08	rs75082760	YES
rs115340382	4	79212208	5.56233e-10	rs115340382	YES
rs141261945	4	80773579	1.48567e-12	rs141261945	YES
rs6821406	4	81884896	2.45277e-08	rs6821406	YES
rs4634207	4	82542397	5.78787e-09	rs4634207;rs7662462	YES
rs7657174	4	82556945	3.61097e-18	rs7657174;rs7662462;rs10776515	YES
rs112332850	4	82694240	8.86167e-11	rs112332850	YES
rs116388233	4	82737018	1.40154e-20	rs116388233;rs184664329;rs144249729	YES
rs147621437	4	84004200	1.32623e-10	rs147621437;rs1967623	YES
rs115413139	4	84282783	2.5089e-09	rs115413139	YES
rs114689403	4	84855822	7.98554e-11	rs114689403	YES
rs116652615	4	85748729	2.70667e-09	rs116652615	YES
rs114437347	4	86967620	4.57187e-09	rs114437347	YES
rs2035058	4	87185006	2.4136e-08	rs2035058	YES
rs116030866	4	90390714	6.4115e-09	rs116030866	YES
rs113863514	4	90818627	3.42714e-09	rs113863514	YES
rs145948000	4	90882543	2.28336e-09	rs145948000	YES
rs17017151	4	91468697	9.6926e-09	rs17017151	YES
rs72663664	4	91776641	1.56104e-08	rs72663664	YES
rs114263905	4	92216630	2.89551e-13	rs114263905;rs114540159	YES
rs114462714	4	92453973	1.11093e-11	rs114462714	YES
rs151155854	4	93070783	3.93825e-10	rs151155854	YES
rs116692224	4	93491519	9.81005e-11	rs116692224	YES
rs78931259	4	94252302	1.86195e-11	rs78931259;rs75969857;rs114638901	YES
rs62315856	4	95468436	1.6314e-08	rs62315856	YES
rs116306322	4	95975275	8.90514e-11	rs116306322	YES
rs17024180	4	96475689	7.6661e-11	rs17024180;rs60547137;rs17024522	YES
rs74746502	4	96704506	2.0399e-11	rs74746502	YES
rs140132639	4	96770206	8.52126e-10	rs140132639	YES
rs116338908	4	97653763	1.28294e-15	rs116338908;rs115353371;rs115352867	YES
rs147309840	4	98366777	4.61476e-08	rs147309840	YES
rs147644397	4	98926450	1.26188e-08	rs147644397	YES
rs115758459	4	99477426	4.88085e-10	rs115758459	YES
rs12512621	4	99574964	1.74983e-08	rs12512621	YES
rs116145412	4	99688524	2.93324e-08	rs116145412	YES
rs29001341	4	100010734	7.42708e-12	rs29001341;rs151322087	YES
rs76195167	4	100161832	7.57345e-14	rs76195167	YES
rs143157347	4	100467205	3.60654e-09	rs143157347	YES
rs62304774	4	101149123	1.83245e-08	rs62304774	YES
rs149984690	4	101238300	1.42122e-08	rs149984690	YES
rs113521628	4	101483673	2.69579e-08	rs113521628	YES
rs139808768	4	102372561	4.93358e-10	rs139808768;rs73833224	YES
rs62321925	4	102507922	2.69492e-10	rs62321925	YES
rs72926593	4	102533464	3.46021e-10	rs72926593	YES
rs145576289	4	102552899	3.51113e-08	rs145576289	YES
rs183137822	4	103852112	4.1985e-09	rs183137822;rs113161528	YES
rs71584284	4	105898301	3.8514e-09	rs71584284	YES
rs77629402	4	107576581	5.69273e-10	rs77629402;rs112510274	YES
rs116492790	4	107917199	1.97109e-09	rs116492790	YES
rs145409648	4	108046030	2.88499e-12	rs145409648;rs112510274	YES
rs74992700	4	108046208	1.01733e-08	rs74992700	YES
rs138072929	4	108134415	1.63502e-08	rs138072929	YES
rs17037561	4	108142257	6.06967e-10	rs17037561	YES
rs79263065	4	108624095	2.89977e-09	rs79263065	YES
rs10012592	4	108809157	2.55843e-11	rs10012592	YES
rs144540784	4	109694776	3.62638e-10	rs144540784	YES
rs115204428	4	110138976	9.72522e-09	rs115204428	YES
rs72674887	4	110707216	6.87069e-09	rs72674887	YES
rs116433539	4	111233141	2.35258e-11	rs116433539	YES
rs137869547	4	111914046	3.12819e-11	rs137869547	YES
rs150005632	4	113705604	2.15413e-08	rs150005632	YES
rs72673459	4	114111438	3.41212e-08	rs72673459	YES
rs78140055	4	117583231	1.59119e-09	rs78140055	YES
rs143950837	4	119499490	1.12355e-12	rs143950837;rs115850161;rs56212146;rs34001669;rs17594740	YES
rs78472330	4	119826376	4.3229e-10	rs78472330	YES
rs74518507	4	125292380	4.29357e-11	rs74518507	YES
rs146012497	4	126432263	2.28334e-10	rs146012497	YES
rs142283850	4	129498964	2.13432e-09	rs142283850	YES
rs78319065	4	130431610	4.53116e-09	rs78319065	YES
rs17050661	4	130726078	9.00781e-10	rs17050661	YES
rs75231262	4	130783175	3.09597e-09	rs75231262	YES
rs115423810	4	131091907	3.35084e-08	rs115423810	YES
rs115373313	4	131271806	1.83215e-09	rs115373313	YES
rs139916173	4	132704169	1.18196e-09	rs139916173	YES
rs74509097	4	133467305	1.6703e-08	rs74509097	YES
rs140273457	4	134235478	3.44362e-09	rs140273457	YES
rs145107468	4	134588392	4.98046e-09	rs145107468	YES
rs113275974	4	135580267	1.21806e-08	rs113275974	YES
rs72718733	4	137006673	4.93439e-10	rs72718733	YES
rs7657066	4	137397892	3.3828e-12	rs7657066	YES
rs111665167	4	137539696	3.42502e-09	rs111665167	YES
rs72724633	4	137582319	1.5002e-08	rs72724633	YES
rs74954361	4	139191774	4.94994e-09	rs74954361	YES
rs142569324	4	139386798	3.40119e-08	rs142569324	YES
rs62324082	4	139547285	5.59513e-09	rs62324082;rs114033128;rs6810801	YES
rs115627862	4	140240036	4.1179e-10	rs115627862	YES
rs7692816	4	140816637	6.02212e-12	rs7692816;rs78088844	YES
rs150729106	4	141890378	5.45922e-12	rs150729106	YES
rs150337735	4	142036866	5.48776e-11	rs150337735;rs62324869	YES
rs145552638	4	145907612	1.97672e-09	rs145552638	YES
rs12331496	4	145989190	4.88974e-11	rs12331496;rs79024524;rs191473307	YES
rs10027696	4	146837176	9.45717e-09	rs10027696	YES
rs6833051	4	146873903	2.30629e-08	rs6833051	YES
rs140180223	4	148671484	5.50651e-12	rs140180223;rs17475681;rs144643128;rs11541450	YES
rs116376857	4	148926618	3.61503e-11	rs116376857;rs17475681	YES
rs6845865	4	148974602	3.05132e-09	rs6845865	YES
rs34372017	4	149145190	3.29746e-09	rs34372017	YES
rs114426571	4	149230231	1.28983e-08	rs114426571	YES
rs144463086	4	149534828	2.92458e-08	rs144463086	YES
rs77874346	4	149582532	2.73553e-09	rs77874346	YES
rs191706225	4	150825149	1.56077e-08	rs191706225	YES
rs146076734	4	151073054	5.84005e-11	rs146076734	YES
rs139082254	4	151846683	4.48218e-09	rs139082254	YES
rs144496734	4	152353330	9.41902e-10	rs144496734	YES
rs75605949	4	152950985	2.85758e-08	rs75605949	YES
rs17369876	4	154441016	1.04994e-08	rs17369876	YES
rs73856938	4	154544564	3.9155e-08	rs73856938	YES
rs72723312	4	155213991	1.57665e-08	rs72723312	YES
rs62326586	4	155971759	1.46395e-13	rs62326586	YES
rs142010879	4	156339673	1.62571e-11	rs142010879	YES
rs115766207	4	156648536	8.79231e-09	rs115766207	YES
rs146405287	4	157321728	3.83271e-10	rs146405287	YES
rs192417043	4	157534416	3.25634e-12	rs192417043	YES
rs11731084	4	157572683	2.34687e-08	rs11731084	YES
rs114097391	4	157731617	9.81715e-10	rs114097391	YES
rs66533303	4	160001395	4.91663e-12	rs66533303	YES
rs79264870	4	160041052	2.78796e-11	rs79264870	YES
rs146918696	4	160575262	2.77304e-13	rs146918696;rs76410752	YES
rs114039432	4	160603426	6.29242e-09	rs114039432	YES
rs78286505	4	161366932	4.90995e-08	rs78286505;rs78500970	YES
rs114107505	4	161531264	1.78058e-09	rs114107505	YES
rs75445074	4	161582635	1.66841e-08	rs75445074	YES
rs75055222	4	161793743	1.60894e-09	rs75055222;rs78500970	YES
rs6824730	4	162652938	1.17296e-08	rs6824730	YES
rs72695069	4	163986418	5.23321e-09	rs72695069	YES
rs62333440	4	164399362	5.52356e-09	rs62333440	YES
rs4056333	4	164891587	2.82377e-11	rs4056333	YES
rs116131519	4	165136031	1.91267e-19	rs116131519;rs78756722;rs115781835	YES
rs78381225	4	165425227	1.4649e-08	rs78381225;rs115781835;rs72690086	YES
rs141620004	4	165624871	2.05917e-11	rs141620004;rs188510001	YES
rs28429466	4	165752283	2.94578e-09	rs28429466	YES
rs193031428	4	166076351	2.06397e-11	rs193031428	YES
rs114243106	4	169399224	6.92974e-09	rs114243106	YES
rs115773751	4	169419189	1.25823e-08	rs115773751	YES
rs150708893	4	169949760	7.02734e-10	rs150708893	YES
rs182486083	4	172134587	2.76737e-11	rs182486083	YES
rs3843406	4	172297204	3.0132e-10	rs3843406	YES
rs115085106	4	172909977	3.3814e-09	rs115085106	YES
rs17058676	4	173540771	2.39713e-09	rs17058676;rs62341098	YES
rs28637185	4	173736503	3.22911e-12	rs28637185	YES
rs12642703	4	173807883	2.20037e-08	rs12642703	YES
rs115738174	4	174497427	1.19314e-08	rs115738174	YES
rs6818919	4	174622928	4.10368e-14	rs6818919;rs140613913;rs11934563;rs4530606	YES
rs72702237	4	175180246	8.1981e-11	rs72702237	YES
rs79623327	4	175187432	1.3559e-10	rs79623327	YES
rs150538651	4	175512347	2.38112e-08	rs150538651	YES
rs115765623	4	176245605	6.23171e-10	rs115765623	YES
rs141338726	4	176385365	7.87868e-09	rs141338726	YES
rs183182941	4	176455682	2.0616e-12	rs183182941	YES
rs62340588	4	176873926	9.74612e-12	rs62340588	YES
rs72708344	4	177252021	9.54216e-10	rs72708344	YES
rs149026140	4	178054638	8.1142e-09	rs149026140	YES
rs116298640	4	179365390	5.94772e-10	rs116298640;rs80346504	YES
rs116761146	4	181293549	2.36275e-08	rs116761146	YES
rs115504904	4	182883101	4.39224e-10	rs115504904;rs75885911	YES
rs76659031	4	182899972	2.78404e-08	rs76659031	YES
rs146202413	4	183356344	3.53463e-15	rs146202413	YES
rs4618351	4	183604892	1.71139e-08	rs4618351	YES
rs13102588	4	183706068	7.46387e-11	rs13102588	YES
rs75219974	4	184294227	1.98622e-08	rs75219974	YES
rs181820688	4	185588653	8.35505e-10	rs181820688	YES
rs13135314	4	186541175	3.19747e-08	rs13135314	YES
rs148171354	4	186581949	5.96688e-12	rs148171354	YES
rs115247834	4	186884026	8.32689e-10	rs115247834	YES
rs34416159	4	187116118	1.30705e-10	rs34416159;rs4253276	YES
rs4370189	4	189597011	7.55143e-10	rs4370189	YES
rs72705167	5	988212	3.79009e-09	rs72705167	YES
rs1077484	5	1884088	2.85983e-08	rs1077484	YES
rs59202394	5	2552056	6.32149e-09	rs59202394	YES
rs114666007	5	2754661	2.81514e-08	rs114666007	YES
rs78196852	5	3028101	1.36369e-09	rs78196852	YES
rs77269504	5	3515748	3.31664e-08	rs77269504	YES
rs55936747	5	5190864	2.09843e-09	rs55936747	YES
rs74770571	5	5433053	9.71504e-10	rs74770571	YES
rs34909370	5	10237781	6.64915e-13	rs34909370	YES
rs116814300	5	10676058	3.51071e-08	rs116814300	YES
rs12651792	5	10910235	1.64682e-11	rs12651792;rs56164159	YES
rs79468840	5	11165746	2.69108e-09	rs79468840	YES
rs61751782	5	11199089	6.75798e-11	rs61751782	YES
rs143438512	5	13329876	4.34664e-09	rs143438512	YES
rs144984860	5	13536690	1.74215e-10	rs144984860;rs111805120	YES
rs148500259	5	13594257	3.05219e-11	rs148500259	YES
rs74417301	5	14824116	2.27054e-11	rs74417301	YES
rs73060773	5	16845251	1.48693e-08	rs73060773	YES
rs62348937	5	17795298	9.26055e-10	rs62348937	YES
rs113097874	5	19336959	2.55484e-10	rs113097874	YES
rs114762302	5	20172650	6.96533e-09	rs114762302	YES
rs72743074	5	20237531	1.09401e-08	rs72743074	YES
rs75736983	5	20455223	7.80992e-13	rs75736983	YES
rs190750383	5	20849558	2.75884e-08	rs190750383	YES
rs202073859	5	21501945	4.46632e-12	rs202073859	YES
rs146594950	5	22563860	9.64737e-09	rs146594950	YES
rs182010659	5	23377595	4.71336e-08	rs182010659	YES
rs71611260	5	23675454	5.07752e-09	rs71611260	YES
rs77503294	5	23955231	1.48712e-12	rs77503294	YES
rs149774522	5	24288345	4.99846e-09	rs149774522	YES
rs142086998	5	24543604	5.58843e-09	rs142086998	YES
rs73746160	5	24864921	1.38451e-08	rs73746160	YES
rs116070696	5	25416519	1.88766e-08	rs116070696	YES
rs147682021	5	28970566	5.33432e-18	rs147682021;rs74742910	YES
rs78813958	5	29870582	3.19842e-10	rs78813958	YES
rs77506799	5	30392161	1.21572e-09	rs77506799	YES
rs62355069	5	30501821	1.71564e-10	rs62355069	YES
rs116259327	5	30611929	4.631e-10	rs116259327	YES
rs142401031	5	31092132	2.30172e-08	rs142401031	YES
rs76229065	5	31174053	7.54218e-13	rs76229065	YES
rs79970493	5	31287510	6.31677e-10	rs79970493	YES
rs189681991	5	31481155	4.25272e-08	rs189681991	YES
rs186220198	5	31557456	3.28033e-09	rs186220198	YES
rs115155840	5	32761578	1.59278e-09	rs115155840	YES
rs114006135	5	33053479	6.11431e-10	rs114006135	YES
rs268705	5	33399894	7.31497e-09	rs268705	YES
rs148280812	5	33746883	6.07932e-14	rs148280812	YES
rs115266928	5	33970333	3.70699e-08	rs115266928	YES
rs141690713	5	34603118	7.63386e-10	rs141690713;rs137940505	YES
rs12657498	5	34624790	1.85244e-08	rs12657498	YES
rs138661601	5	34754141	1.1383e-09	rs138661601;rs150302465	YES
rs75507118	5	35029361	2.84057e-09	rs75507118	YES
rs146262729	5	36659155	2.86098e-09	rs146262729	YES
rs75899707	5	36801470	6.99505e-17	rs75899707	YES
rs116740766	5	37820603	9.18187e-12	rs116740766	YES
rs72730690	5	38004326	3.09316e-08	rs72730690	YES
rs111782832	5	39140244	9.38282e-11	rs111782832;rs111366223	YES
rs80181146	5	39833596	2.06313e-12	rs80181146;rs114695448	YES
rs144468147	5	40893752	1.33564e-09	rs144468147	YES
rs188424335	5	41207032	1.80922e-08	rs188424335	YES
rs115472340	5	42857978	2.21843e-12	rs115472340	YES
rs113900693	5	42957620	4.2301e-08	rs113900693	YES
rs190145102	5	43474652	2.18613e-08	rs190145102	YES
rs62369060	5	45413863	4.37818e-11	rs62369060;rs12519431	YES
rs62387309	5	49559501	6.2425e-12	rs62387309	YES
rs141987444	5	50220236	3.89299e-14	rs141987444	YES
rs115339765	5	50821370	4.87571e-10	rs115339765	YES
rs74570883	5	51246015	3.15683e-09	rs74570883	YES
rs34222478	5	51387652	2.58749e-08	rs34222478	YES
rs78805150	5	52037812	2.51861e-08	rs78805150	YES
rs72760423	5	52334652	5.72262e-09	rs72760423	YES
rs116809539	5	54730115	1.87993e-12	rs116809539	YES
rs151028081	5	55611414	3.71958e-11	rs151028081;rs74695134	YES
rs192026477	5	56053509	3.85431e-13	rs192026477;rs146554726	YES
rs138221516	5	57192609	3.28282e-11	rs138221516;rs142082151	YES
rs114884997	5	57691037	3.0853e-10	rs114884997	YES
rs116330004	5	58753003	1.20276e-08	rs116330004	YES
rs116174589	5	60595534	2.62332e-13	rs116174589;rs75914006;rs77224274;rs180829674	YES
rs11950580	5	60996553	6.51551e-15	rs11950580	YES
rs76351035	5	61190271	4.57217e-09	rs76351035	YES
rs74570036	5	61806242	1.20687e-08	rs74570036;rs112673172	YES
rs187225666	5	62323700	2.1708e-09	rs187225666;rs1812585	YES
rs55718965	5	63100921	2.75233e-10	rs55718965	YES
rs114399744	5	63286179	4.18305e-09	rs114399744	YES
rs150660086	5	63423281	1.40563e-12	rs150660086	YES
rs62372279	5	63907811	1.55282e-09	rs62372279;rs62372498	YES
rs111331629	5	64389234	2.45288e-08	rs111331629	YES
rs77583533	5	64777742	1.54039e-10	rs77583533	YES
rs77466825	5	64908563	1.21235e-11	rs77466825	YES
rs184352600	5	65237655	4.06535e-08	rs184352600	YES
rs146538181	5	65455425	1.84041e-14	rs146538181	YES
rs62362272	5	65910972	3.30743e-08	rs62362272	YES
rs72759190	5	65929913	1.88672e-11	rs72759190	YES
rs139262060	5	67199782	9.98262e-09	rs139262060	YES
rs74697793	5	67345465	9.26646e-10	rs74697793	YES
rs149181218	5	67480275	2.10621e-13	rs149181218	YES
rs76099719	5	67633498	4.28948e-08	rs76099719	YES
rs146047112	5	68161235	4.9359e-08	rs146047112	YES
rs72767817	5	68510339	3.38768e-08	rs72767817	YES
rs16873097	5	71199721	3.18507e-08	rs16873097	YES
rs72766655	5	72477122	4.88311e-08	rs72766655	YES
rs146363317	5	73052478	2.78786e-08	rs146363317	YES
rs74431644	5	74363985	2.52552e-09	rs74431644	YES
rs5744553	5	74816968	2.85052e-16	rs5744553;rs114887634;rs147462655	YES
rs112905460	5	75159418	5.32886e-12	rs112905460	YES
rs114590167	5	75349972	1.04344e-08	rs114590167	YES
rs181645369	5	76191767	3.60318e-08	rs181645369	YES
rs150297636	5	76879073	1.79718e-10	rs150297636	YES
rs113787309	5	76965601	1.88532e-11	rs113787309	YES
rs192443974	5	77753752	1.17873e-12	rs192443974	YES
rs80036335	5	78291125	5.76548e-09	rs80036335	YES
rs2927911	5	79930980	1.05009e-08	rs2927911	YES
rs111901642	5	81247232	1.20494e-08	rs111901642	YES
rs143596802	5	81399800	1.52871e-14	rs143596802;rs149062205	YES
rs76172414	5	82159398	1.95172e-08	rs76172414	YES
rs17205965	5	82858933	1.65852e-09	rs17205965	YES
rs78545530	5	83778480	6.10786e-12	rs78545530;rs115636073;rs149359177	YES
rs113347205	5	84047148	3.51822e-09	rs113347205	YES
rs4920688	5	84405876	3.64253e-12	rs4920688;rs4920811;rs74507800;rs116782490	YES
rs138894809	5	84688523	6.25666e-11	rs138894809	YES
rs72774201	5	85639207	2.71714e-08	rs72774201;rs143030404	YES
rs144547792	5	86017961	4.75836e-09	rs144547792	YES
rs114929365	5	88845842	2.54715e-10	rs114929365	YES
rs77231737	5	90005703	1.42564e-10	rs77231737	YES
rs72779034	5	91838769	1.24707e-12	rs72779034;rs7730927	YES
rs79765044	5	92459344	1.20616e-08	rs79765044	YES
rs62369922	5	92745345	4.18601e-10	rs62369922	YES
rs72773565	5	94036234	5.74373e-11	rs72773565	YES
rs10041171	5	94119148	1.04225e-08	rs10041171	YES
rs11958865	5	94394328	3.96999e-10	rs11958865	YES
rs72772059	5	95975744	2.2573e-10	rs72772059;rs72772028	YES
rs7708451	5	96180913	1.60406e-13	rs7708451;rs79682341;rs27429;rs26519	YES
rs139535053	5	96370834	5.68705e-12	rs139535053	YES
rs181916314	5	97579711	6.98121e-13	rs181916314;rs77111524	YES
rs13156851	5	97907517	2.6354e-08	rs13156851	YES
rs144623409	5	99046311	1.55054e-13	rs144623409	YES
rs6878094	5	100739488	1.72238e-09	rs6878094	YES
rs55987414	5	100977118	3.51731e-11	rs55987414	YES
rs80347912	5	101026923	1.02025e-08	rs80347912	YES
rs188977032	5	101969206	2.45556e-10	rs188977032	YES
rs115522986	5	102592695	2.1166e-11	rs115522986	YES
rs17311148	5	102910988	2.47659e-08	rs17311148	YES
rs2919953	5	103526059	3.72629e-08	rs2919953	YES
rs150909572	5	105871361	3.10389e-08	rs150909572	YES
rs74354292	5	106119738	1.45866e-10	rs74354292	YES
rs74845473	5	106323224	1.44004e-08	rs74845473	YES
rs115107012	5	107770777	2.98775e-09	rs115107012	YES
rs12520726	5	109032696	7.55371e-10	rs12520726	YES
rs113994783	5	110392807	4.01969e-14	rs113994783	YES
rs145561897	5	111029783	1.15673e-09	rs145561897	YES
rs80245133	5	111123168	2.70662e-10	rs80245133	YES
rs30286	5	111459779	1.35543e-10	rs30286	YES
rs116693359	5	112534284	4.54966e-10	rs116693359	YES
rs143705054	5	112563684	1.27132e-12	rs143705054	YES
rs17137619	5	114641964	6.65342e-09	rs17137619	YES
rs77807320	5	114966409	1.81039e-10	rs77807320	YES
rs73782741	5	114997490	7.46896e-09	rs73782741	YES
rs7718947	5	115119888	6.7568e-13	rs7718947	YES
rs141941357	5	115159716	8.6329e-10	rs141941357	YES
rs11745720	5	115903375	5.36667e-10	rs11745720;rs17526775	YES
rs77278280	5	116487965	2.53887e-08	rs77278280	YES
rs62373930	5	116551588	2.88932e-09	rs62373930	YES
rs76337500	5	116635551	1.21936e-11	rs76337500	YES
rs140336485	5	117202745	1.11639e-10	rs140336485	YES
rs72788038	5	117642758	2.06919e-09	rs72788038	YES
rs111394222	5	119507184	3.72629e-10	rs111394222	YES
rs150792268	5	119578086	1.39544e-10	rs150792268	YES
rs148008538	5	119807552	4.0299e-13	rs148008538;rs144531464	YES
rs111958909	5	120020041	5.69639e-12	rs111958909;rs6865164	YES
rs71592564	5	120962825	1.87119e-10	rs71592564	YES
rs146925927	5	121060428	5.62597e-10	rs146925927	YES
rs77120853	5	121086514	2.08126e-09	rs77120853	YES
rs116393286	5	121247545	3.003e-08	rs116393286	YES
rs34207894	5	122238636	5.16476e-09	rs34207894	YES
rs147724279	5	123285031	9.60085e-13	rs147724279;rs17489713	YES
rs17492760	5	123513536	4.38711e-08	rs17492760	YES
rs146150053	5	123834526	1.76152e-09	rs146150053	YES
rs76464474	5	124306426	4.85493e-13	rs76464474	YES
rs10037351	5	124329710	1.10449e-11	rs10037351	YES
rs13169506	5	125162975	3.36944e-08	rs13169506	YES
rs111562644	5	125417573	4.29645e-08	rs111562644	YES
rs7728649	5	125510605	2.90489e-09	rs7728649	YES
rs115334490	5	126039038	4.13316e-11	rs115334490	YES
rs6882083	5	127995982	1.596e-08	rs6882083	YES
rs7444286	5	129423688	3.71512e-09	rs7444286	YES
rs112872143	5	129822008	1.94214e-09	rs112872143	YES
rs143867586	5	130531852	6.97709e-10	rs143867586;rs78408197;rs2419945	YES
rs74466521	5	132013093	5.04767e-09	rs74466521	YES
rs138909515	5	132132177	2.42944e-09	rs138909515	YES
rs182396821	5	132779721	1.5701e-11	rs182396821	YES
rs35872998	5	132861322	1.18673e-10	rs35872998	YES
rs73291627	5	133233810	2.60172e-10	rs73291627	YES
rs114447807	5	134242212	5.18558e-09	rs114447807	YES
rs10463925	5	134712835	1.10301e-08	rs10463925	YES
rs78381698	5	135014373	1.41811e-09	rs78381698	YES
rs144088539	5	135631771	1.85888e-10	rs144088539	YES
rs77697493	5	135631826	2.00881e-09	rs77697493	YES
rs114741707	5	136884807	6.39208e-09	rs114741707	YES
rs4835728	5	138754741	5.61766e-10	rs4835728	No_LVEF
rs140651512	5	139089892	5.15632e-09	rs140651512;rs151206188	YES
rs80037494	5	140304163	9.62816e-14	rs80037494	YES
rs115771029	5	141441583	6.67346e-09	rs115771029	YES
rs146135642	5	141595124	2.76773e-08	rs146135642	YES
rs143415745	5	141662658	1.59398e-13	rs143415745	YES
rs4437403	5	142816908	1.19017e-09	rs4437403	YES
rs146226236	5	144168800	4.80841e-09	rs146226236	YES
rs150553271	5	146293818	1.38913e-11	rs150553271	YES
rs72827190	5	147278523	7.59767e-09	rs72827190	YES
rs187449546	5	148344339	1.01497e-10	rs187449546;rs115774169	YES
rs6876869	5	149596379	5.5163e-10	rs6876869	YES
rs11742104	5	149795234	4.64193e-08	rs11742104	YES
rs12522968	5	150365246	1.53762e-09	rs12522968	YES
rs6884764	5	150643637	1.07668e-08	rs6884764	YES
rs116051015	5	151585277	7.14104e-11	rs116051015	YES
rs115149549	5	151795869	3.44202e-12	rs115149549	YES
rs150041646	5	152173450	1.54094e-13	rs150041646	YES
rs181978373	5	154313786	3.16444e-08	rs181978373	YES
rs55944369	5	155965065	1.16193e-09	rs55944369	YES
rs115809538	5	159216154	3.87083e-09	rs115809538	YES
rs12522438	5	159799525	1.85833e-08	rs12522438	YES
rs180717382	5	160244687	2.07183e-08	rs180717382	YES
rs186821879	5	162643626	3.10388e-09	rs186821879;rs74470623;rs111528704	YES
rs114072984	5	163852514	2.41966e-09	rs114072984	YES
rs981237	5	164904223	1.71647e-10	rs981237	YES
rs6871907	5	164956787	1.92262e-09	rs6871907;rs76386236	YES
rs62383290	5	165420956	2.46089e-09	rs62383290	YES
rs72824840	5	165454551	3.32141e-09	rs72824840	YES
rs2101892	5	165537915	7.36641e-11	rs2101892	YES
rs151200702	5	165712036	4.96043e-14	rs151200702	YES
rs57453878	5	166864341	4.81549e-10	rs57453878	YES
rs79017454	5	167432789	1.506e-08	rs79017454	YES
rs151178657	5	167511689	5.18306e-10	rs151178657	YES
rs6882883	5	167682243	8.21566e-10	rs6882883;rs72826904	YES
rs116603246	5	168663920	3.39602e-08	rs116603246	YES
rs139808853	5	169106626	8.19094e-13	rs139808853	YES
rs17559604	5	169204754	4.29159e-09	rs17559604	YES
rs7733833	5	171100601	1.68333e-09	rs7733833	YES
rs9637856	5	172306955	3.20366e-09	rs9637856	YES
rs147063019	5	173653597	6.67344e-09	rs147063019	YES
rs141734291	5	174374515	7.52045e-11	rs141734291;rs77655618	YES
rs114860848	5	175194987	2.19295e-12	rs114860848	YES
rs144481862	5	175547596	1.57762e-08	rs144481862	YES
rs7724670	5	175608480	1.80914e-09	rs7724670	YES
rs34704269	5	177593046	3.35358e-10	rs34704269;rs35873208;rs34343747	YES
rs28806942	5	177603653	8.00876e-10	rs28806942;rs4976810	YES
rs72817290	5	177635535	6.47071e-10	rs72817290	YES
rs73344869	5	177746345	1.561e-09	rs73344869	YES
rs145716429	5	178100904	1.92717e-08	rs145716429	YES
rs6880010	5	178412592	7.21643e-10	rs6880010	YES
rs76731983	5	179366750	4.18974e-08	rs76731983	YES
rs370279912	5	179530234	1.13591e-08	rs370279912	YES
rs11739380	5	179587073	3.76275e-08	rs11739380	YES
rs111922857	5	180071122	1.32627e-16	rs111922857	YES
rs113183182	5	180073385	3.30859e-14	rs113183182;rs77372975;rs56361806;rs142428022	YES
rs146261483	5	180220117	2.50223e-11	rs146261483	YES
rs115821044	6	505149	1.21735e-08	rs115821044	YES
rs115246944	6	804738	4.03582e-08	rs115246944	YES
rs114914715	6	2158975	5.57872e-10	rs114914715	YES
rs17602053	6	2383618	2.67587e-08	rs17602053	YES
rs17541755	6	3078191	4.56669e-09	rs17541755	YES
rs144838927	6	3557031	1.30393e-10	rs144838927	YES
rs74933637	6	3643717	2.64426e-09	rs74933637	YES
rs17318894	6	3840753	8.51562e-11	rs17318894;rs77626560	YES
rs71547260	6	4313058	7.0648e-09	rs71547260	YES
rs76672725	6	4363846	1.23786e-09	rs76672725	YES
rs73717306	6	4369444	5.07352e-11	rs73717306	YES
rs145197305	6	5361406	1.1139e-12	rs145197305	YES
rs111898862	6	5495738	1.53354e-14	rs111898862	YES
rs6906374	6	5559904	7.12588e-09	rs6906374	YES
rs139787016	6	6227880	3.59728e-10	rs139787016	YES
rs79665038	6	6609442	9.45047e-11	rs79665038	YES
rs188995423	6	6823821	3.23646e-09	rs188995423	YES
rs148981333	6	6894789	3.9779e-09	rs148981333	YES
rs140409958	6	7126434	1.93033e-11	rs140409958;rs72816936;rs72818961	YES
rs72825047	6	7532421	4.92282e-09	rs72825047;rs10484326	YES
rs10901012	6	7706528	4.5392e-09	rs10901012	YES
rs115616186	6	10318511	2.16817e-11	rs115616186;rs143343094	YES
rs141727525	6	10624486	3.47723e-08	rs141727525	YES
rs4711932	6	13183570	1.21791e-09	rs4711932	YES
rs138982645	6	13355221	1.82523e-08	rs138982645	YES
rs145274797	6	13705501	1.64093e-08	rs145274797	YES
rs144687684	6	14033905	3.86197e-10	rs144687684	YES
rs114931811	6	15441185	8.87017e-10	rs114931811;rs17470454	YES
rs114048401	6	15747233	3.57118e-10	rs114048401;rs9464835;rs17470454	YES
rs4716059	6	16292760	5.27858e-09	rs4716059	YES
rs78948490	6	16349847	1.91977e-09	rs78948490	YES
rs78399351	6	16438650	2.6131e-11	rs78399351;rs145805579	YES
rs115768385	6	17066834	1.74034e-08	rs115768385	YES
rs111454056	6	17287928	3.96573e-08	rs111454056	YES
rs112187138	6	17336121	6.47726e-10	rs112187138	YES
rs139272404	6	17387585	8.66091e-09	rs139272404	YES
rs138183893	6	18351428	1.99531e-09	rs138183893	YES
rs77564826	6	18545268	3.15553e-08	rs77564826	YES
rs139423341	6	18872257	4.84052e-09	rs139423341	YES
rs79946077	6	19684010	1.33787e-09	rs79946077	YES
rs150258709	6	20507200	8.51388e-14	rs150258709	YES
rs13199042	6	22235932	6.32255e-09	rs13199042	YES
rs139886310	6	22453870	1.6457e-12	rs139886310	YES
rs9393378	6	23198327	1.5305e-09	rs9393378	YES
rs142092421	6	23490518	3.87493e-13	rs142092421	YES
rs144551730	6	23644819	4.51344e-13	rs144551730	YES
rs499179	6	23982182	8.41376e-09	rs499179	YES
rs72828994	6	24220654	2.62033e-08	rs72828994	YES
rs137864215	6	24454552	4.8707e-10	rs137864215	YES
rs147851897	6	24482855	3.15483e-11	rs147851897	YES
rs9468216	6	27721304	1.33542e-08	rs9468216;rs1497525;rs200224117;rs74349674	YES
rs77851971	6	28114852	3.21423e-16	rs77851971;rs74349674;rs1497525;rs200224117;rs61471148	YES
rs73403152	6	28733298	6.6508e-11	rs73403152;rs73407247	YES
rs41317755	6	29163367	8.59316e-10	rs41317755	YES
rs35514703	6	33295977	4.05454e-09	rs35514703	YES
rs116719620	6	33926946	9.30334e-12	rs116719620	YES
rs2451344	6	34073835	1.38512e-09	rs2451344;rs149220796	YES
rs76376137	6	34173330	1.93607e-08	rs76376137	YES
rs4151702	6	36645988	1.41482e-19	rs4151702;rs3176323;rs6937605;rs114441642;rs6457931;rs56100429;rs13196885	No_LVEF,No_HeartFailure
rs3176344	6	36650547	1.94352e-10	rs3176344;rs6937605;rs114441642	YES
rs67496078	6	36674701	1.15512e-08	rs67496078;rs6457931;rs13196885	YES
rs201028616	6	37100561	1.03331e-08	rs201028616	YES
rs78951616	6	38914240	1.34287e-10	rs78951616	YES
rs62397171	6	39282119	3.87726e-14	rs62397171	YES
rs75060172	6	39808053	5.00129e-09	rs75060172	YES
rs75785504	6	39917840	7.14555e-09	rs75785504	YES
rs141702391	6	40355669	9.08729e-10	rs141702391	YES
rs72861541	6	40681610	1.21558e-08	rs72861541	YES
rs146551511	6	41305500	7.5937e-15	rs146551511	YES
rs142279522	6	41438398	4.80055e-11	rs142279522	YES
rs9367106	6	41483390	8.45087e-13	rs9367106	YES
rs72863062	6	41607914	3.18369e-10	rs72863062	YES
rs62416690	6	42311625	1.07286e-11	rs62416690	YES
rs116242409	6	43770325	1.2751e-13	rs116242409	YES
rs62401763	6	44074070	5.89482e-10	rs62401763	YES
rs147064549	6	44880006	1.18205e-15	rs147064549	YES
rs116401810	6	45692166	1.62297e-10	rs116401810	YES
rs72866573	6	45693878	3.41767e-14	rs72866573	YES
rs56131491	6	45917141	2.96419e-08	rs56131491	YES
rs149027669	6	46348365	2.02036e-12	rs149027669	YES
rs77411293	6	46467013	5.02105e-13	rs77411293;rs45455394	YES
rs114374752	6	46671250	1.74609e-08	rs114374752	YES
rs72859812	6	46882615	4.75619e-11	rs72859812	YES
rs75620375	6	47023995	3.31984e-08	rs75620375	YES
rs73475498	6	47306093	3.28003e-09	rs73475498;rs116661502	YES
rs150626922	6	49403990	3.41648e-08	rs150626922	YES
rs114642512	6	49512402	3.37153e-08	rs114642512	YES
rs79192073	6	51440409	2.14305e-12	rs79192073	YES
rs115742614	6	51971441	5.00201e-16	rs115742614;rs116574916	YES
rs79455299	6	52057966	3.69213e-11	rs79455299	YES
rs9463774	6	52116664	5.75732e-11	rs9463774	YES
rs144234028	6	53258504	4.92034e-09	rs144234028	YES
rs76790275	6	54504803	9.92445e-11	rs76790275	YES
rs150788487	6	55385026	4.26171e-10	rs150788487	YES
rs114990724	6	55818607	1.27906e-08	rs114990724	YES
rs62415933	6	57088776	3.24407e-08	rs62415933	YES
rs147076029	6	57187451	3.77838e-09	rs147076029	YES
rs147042643	6	58049058	2.41051e-10	rs147042643	YES
rs114869101	6	63367258	1.85484e-10	rs114869101	YES
rs146285860	6	64255374	5.9419e-10	rs146285860;rs116712591	YES
rs77864003	6	65089123	5.50186e-11	rs77864003	YES
rs75432143	6	65725588	1.14579e-11	rs75432143	YES
rs76578868	6	66208545	1.11852e-08	rs76578868	YES
rs62450873	6	68910167	1.61566e-09	rs62450873	YES
rs112081080	6	69490743	1.31899e-08	rs112081080	YES
rs78220871	6	70547493	3.03654e-11	rs78220871	YES
rs112952463	6	73474721	1.85728e-08	rs112952463	YES
rs118118566	6	74381168	4.35019e-12	rs118118566	YES
rs34031193	6	74521508	2.35871e-08	rs34031193	YES
rs57728927	6	75562039	2.62316e-08	rs57728927	YES
rs151299662	6	76986551	8.53334e-10	rs151299662	YES
rs72890590	6	77224904	2.83984e-09	rs72890590	YES
rs149120879	6	78255106	2.92573e-08	rs149120879	YES
rs145168720	6	78849085	9.52667e-14	rs145168720	YES
rs9359369	6	79921932	4.97822e-09	rs9359369;rs117076673;rs117566187;rs2050436	YES
rs72897728	6	80128994	4.65206e-10	rs72897728	YES
rs116907688	6	80606761	4.2867e-10	rs116907688;rs141897625	YES
rs117856447	6	81388127	1.1945e-11	rs117856447;rs80175056;rs62406502;rs117541930	YES
rs117952484	6	82601637	2.28872e-12	rs117952484	YES
rs73474440	6	82713816	2.28674e-08	rs73474440	YES
rs144172212	6	82727891	6.55722e-15	rs144172212	YES
rs143417330	6	84169463	3.73891e-12	rs143417330	YES
rs9444175	6	85132843	1.89337e-10	rs9444175;rs34537643	YES
rs1322858	6	85599317	1.86829e-08	rs1322858	YES
rs76384533	6	87076642	3.16245e-08	rs76384533	YES
rs188101908	6	87886806	5.47807e-13	rs188101908;rs192243138	YES
rs375691715	6	88461694	5.61402e-10	rs375691715;rs185113279;rs138310180	YES
rs77166451	6	88589982	1.88039e-09	rs77166451	YES
rs145656368	6	90022094	1.1571e-09	rs145656368	YES
rs206910	6	90943540	2.84581e-12	rs206910	YES
rs16882758	6	91059054	1.74631e-09	rs16882758;rs16882779	YES
rs149733724	6	93820060	2.34369e-08	rs149733724	YES
rs117155586	6	93846051	1.38327e-15	rs117155586	YES
rs148408712	6	96000341	1.97511e-08	rs148408712	YES
rs150138606	6	96167631	2.13403e-11	rs150138606	YES
rs138474371	6	96313545	1.87363e-08	rs138474371	YES
rs79267553	6	97705417	1.46781e-08	rs79267553	YES
rs62420613	6	97763857	1.08747e-08	rs62420613;rs74621225	YES
rs138199718	6	100043378	5.68978e-12	rs138199718	YES
rs74597748	6	101005778	1.35925e-11	rs74597748	YES
rs78537086	6	101627806	5.85547e-09	rs78537086	YES
rs17815862	6	101956392	1.01836e-08	rs17815862	YES
rs77218929	6	102359277	1.39537e-09	rs77218929	YES
rs73502050	6	103024228	3.70236e-08	rs73502050	YES
rs79854006	6	104440408	1.92176e-09	rs79854006	YES
rs11152897	6	105998762	1.55275e-08	rs11152897	YES
rs72947225	6	106089407	1.78122e-08	rs72947225;rs11969654	YES
rs113218825	6	106109285	4.69358e-09	rs113218825	YES
rs35991001	6	106494651	1.91815e-08	rs35991001	YES
rs118103673	6	108475644	1.44722e-08	rs118103673	YES
rs144264582	6	109442307	2.98816e-08	rs144264582	YES
rs117193705	6	110343610	3.56152e-08	rs117193705	YES
rs79255735	6	111245956	1.01304e-08	rs79255735	YES
rs72946252	6	112324786	3.99657e-13	rs72946252	YES
rs9387104	6	113146113	5.66209e-12	rs9387104	YES
rs139085103	6	114232792	1.15203e-08	rs139085103	YES
rs143780798	6	117258372	1.4035e-08	rs143780798	YES
rs13206727	6	118000136	6.43216e-11	rs13206727;rs6931333;rs13198803	YES
rs142768786	6	118051302	2.73792e-09	rs142768786	YES
rs78249731	6	118763536	2.16255e-09	rs78249731	YES
rs118087341	6	118860043	3.96852e-09	rs118087341	YES
rs117711340	6	118921892	2.21252e-10	rs117711340	YES
rs76048292	6	119641596	2.25786e-11	rs76048292;rs76596409;rs909715;rs117502387	YES
rs77958526	6	120262272	8.87107e-13	rs77958526;rs78449311;rs149606249	YES
rs77036324	6	121729978	6.38541e-09	rs77036324	YES
rs9388010	6	122153737	5.23928e-20	rs9388010;rs11154053;rs74315538;rs9401427;rs149198056;rs61285502;rs7765610	No_LVEF
rs143762100	6	122326466	8.71041e-09	rs143762100	YES
rs9388039	6	122368948	7.95653e-09	rs9388039;rs141398134;rs74315538;rs149198056;rs7765610;rs11154053	YES
rs12661260	6	122576086	4.44644e-09	rs12661260;rs9490444	YES
rs75083052	6	122921183	5.51689e-11	rs75083052;rs9490444;rs76071582	YES
rs117959620	6	123079722	7.23139e-13	rs117959620;rs141398134	YES
rs78441656	6	123182556	9.26413e-09	rs78441656	YES
rs72972362	6	123290810	1.3798e-09	rs72972362;rs72964832	YES
rs138421280	6	123429306	1.04315e-10	rs138421280;rs117226196;rs76046442	YES
rs72974644	6	123644770	3.1395e-14	rs72974644;rs72976524;rs140259233	YES
rs41359448	6	124068442	2.81995e-08	rs41359448	YES
rs62436072	6	124175818	1.02668e-10	rs62436072	YES
rs114754275	6	124329532	2.44481e-08	rs114754275	YES
rs112641925	6	124635672	1.73255e-09	rs112641925	YES
rs116902821	6	125249514	1.67917e-10	rs116902821	YES
rs112120898	6	126488927	2.57903e-13	rs112120898	YES
rs17812492	6	127484628	1.31055e-08	rs17812492	YES
rs113080728	6	127690313	1.58406e-10	rs113080728	YES
rs146984303	6	127859658	9.89223e-09	rs146984303	YES
rs145403628	6	128918091	2.33506e-08	rs145403628	YES
rs17814664	6	130302376	4.58829e-08	rs17814664	YES
rs147724428	6	130494290	8.39074e-09	rs147724428	YES
rs113013741	6	130777635	4.76535e-11	rs113013741	YES
rs142628962	6	131212674	3.37254e-12	rs142628962	YES
rs55687436	6	132217606	1.85322e-08	rs55687436	YES
rs2272997	6	133015427	2.56415e-09	rs2272997	YES
rs72978200	6	134121532	2.82798e-10	rs72978200	YES
rs115200678	6	134527431	1.29526e-08	rs115200678	YES
rs115154227	6	135333467	1.23854e-14	rs115154227	YES
rs118030057	6	135394443	1.21433e-10	rs118030057;rs2294319	YES
rs34340170	6	135596920	1.9245e-09	rs34340170	YES
rs113719301	6	135606994	1.09252e-09	rs113719301	YES
rs149311781	6	136379020	3.27038e-09	rs149311781	YES
rs62422104	6	137006179	6.97561e-10	rs62422104	YES
rs12214826	6	137382915	2.43992e-08	rs12214826	YES
rs35934071	6	137660217	5.3766e-10	rs35934071;rs35816149	YES
rs117997911	6	137762392	4.77421e-08	rs117997911	YES
rs9688586	6	137802860	8.67144e-12	rs9688586	YES
rs116869427	6	138033071	5.91322e-11	rs116869427	YES
rs34744522	6	138366236	6.04955e-10	rs34744522	YES
rs117161122	6	138576986	9.89702e-10	rs117161122	YES
rs9495099	6	138828543	1.07427e-08	rs9495099	YES
rs200269746	6	139144450	8.58484e-10	rs200269746	YES
rs138561889	6	139557268	5.24637e-24	rs138561889	YES
rs186355217	6	140031237	7.8512e-10	rs186355217	YES
rs79942505	6	140213375	1.6356e-08	rs79942505	YES
rs138397133	6	140401394	3.12451e-09	rs138397133	YES
rs117100935	6	142477979	4.94018e-08	rs117100935	YES
rs71564416	6	142885034	3.20955e-09	rs71564416;rs263112	YES
rs77687410	6	143041260	2.6099e-09	rs77687410	YES
rs145948396	6	144087311	9.08707e-11	rs145948396;rs147384401	YES
rs2144084	6	144246742	3.26489e-08	rs2144084	YES
rs145077672	6	144686932	3.90061e-09	rs145077672	YES
rs147768504	6	145045426	2.48216e-08	rs147768504	YES
rs79378298	6	145324757	3.41818e-08	rs79378298	YES
rs77484152	6	146915546	2.01532e-08	rs77484152	YES
rs75382526	6	147927421	4.62461e-10	rs75382526	YES
rs62431949	6	148569582	2.75148e-08	rs62431949	YES
rs73013190	6	148781270	2.14157e-08	rs73013190	YES
rs6909108	6	148920091	1.55456e-10	rs6909108	YES
rs9371818	6	150521501	5.67637e-10	rs9371818	YES
rs72996097	6	151684739	1.76401e-09	rs72996097	YES
rs146355230	6	152002362	4.80454e-14	rs146355230	YES
rs183459267	6	152007801	1.87453e-08	rs183459267	YES
rs113933864	6	152246467	1.12416e-09	rs113933864	YES
rs2473551	6	154690643	2.84827e-09	rs2473551	YES
rs72999374	6	154816686	8.97857e-09	rs72999374	YES
rs141878196	6	155221408	1.66656e-09	rs141878196	YES
rs141979634	6	155395842	1.04655e-09	rs141979634	YES
rs9480299	6	156590531	6.42974e-09	rs9480299	YES
rs148157453	6	158124766	3.29409e-09	rs148157453	YES
rs188681366	6	158126545	3.44817e-11	rs188681366	YES
rs77450716	6	159569330	5.8303e-11	rs77450716	YES
rs80155801	6	159726026	1.19605e-09	rs80155801	YES
rs141420924	6	160047557	1.98936e-11	rs141420924	YES
rs144545430	6	160181900	1.91566e-11	rs144545430	YES
rs12200363	6	160583732	2.30985e-09	rs12200363	YES
rs369235171	6	160712481	3.20442e-10	rs369235171	YES
rs147218773	6	160916029	1.00144e-08	rs147218773	YES
rs76098320	6	161328365	4.68989e-08	rs76098320	YES
rs116865032	6	162127987	3.29057e-09	rs116865032	YES
rs140521610	6	162277316	1.86474e-14	rs140521610	YES
rs78897529	6	163766333	2.27681e-09	rs78897529	YES
rs79707907	6	164161651	2.11962e-11	rs79707907;rs118075660	YES
rs150862383	6	165297583	1.88731e-13	rs150862383;rs149843950	YES
rs73030140	6	165777710	2.86834e-09	rs73030140	YES
rs113287136	6	166160640	4.21208e-13	rs113287136	YES
rs12203000	6	166316067	1.26361e-09	rs12203000	YES
rs79551667	6	166390776	1.682e-09	rs79551667	YES
rs79892915	6	166567190	1.86655e-08	rs79892915	YES
rs117972478	6	166870038	4.92617e-09	rs117972478	YES
rs189853938	6	167340001	2.21711e-08	rs189853938	YES
rs73787928	6	167520375	3.38161e-08	rs73787928	YES
rs141514782	6	167847215	3.39702e-08	rs141514782	YES
rs117538181	6	168571734	3.72791e-08	rs117538181	YES
rs13204319	6	169421766	2.80304e-08	rs13204319	YES
rs142937584	6	169508407	4.72975e-11	rs142937584	YES
rs117385926	6	169545402	7.4028e-10	rs117385926	YES
rs113921376	6	170401630	4.88538e-09	rs113921376	YES
rs79720161	6	170422386	1.71655e-12	rs79720161	YES
rs56324374	6	170591230	1.66457e-08	rs56324374	YES
rs6456196	6	170619256	1.52232e-09	rs6456196	YES
rs10249763	7	57148	2.27636e-10	rs10249763	YES
rs73044453	7	989647	2.07305e-13	rs73044453	YES
rs35612527	7	996645	2.83947e-12	rs35612527;rs62431985	YES
rs190361102	7	1294210	1.39682e-12	rs190361102	YES
rs10239271	7	1394599	4.02008e-09	rs10239271	YES
rs11980012	7	1906241	2.6306e-08	rs11980012	YES
rs74412547	7	3283681	3.23931e-08	rs74412547	YES
rs140465058	7	4301970	1.05692e-09	rs140465058	YES
rs10241367	7	4493946	6.10296e-12	rs10241367;rs115044921	YES
rs57612968	7	4746104	1.64046e-10	rs57612968	YES
rs113336174	7	5143610	5.97532e-11	rs113336174	YES
rs144419371	7	5164869	1.5966e-08	rs144419371	YES
rs62441175	7	6940781	4.17992e-08	rs62441175	YES
rs143235020	7	6942030	3.87992e-10	rs143235020	YES
rs151175334	7	6945963	2.85224e-08	rs151175334	YES
rs188037042	7	7871071	1.42952e-10	rs188037042	YES
rs117607632	7	7908854	2.3508e-09	rs117607632	YES
rs189175721	7	8372295	4.78067e-13	rs189175721	YES
rs76654710	7	8513608	3.23863e-08	rs76654710	YES
rs77766092	7	8543705	7.53569e-10	rs77766092	YES
rs111357902	7	8582824	2.53758e-08	rs111357902	YES
rs75234364	7	8586645	2.82836e-13	rs75234364;rs78186684	YES
rs112012821	7	8939239	7.5845e-11	rs112012821;rs112317475	YES
rs2350154	7	8951679	3.31492e-11	rs2350154;rs73062084	YES
rs144141215	7	9393805	6.25015e-12	rs144141215	YES
rs117619356	7	9826829	7.80138e-13	rs117619356	YES
rs151090421	7	10939826	2.7854e-08	rs151090421	YES
rs117634595	7	14591614	2.70245e-08	rs117634595	YES
rs4721357	7	14686661	1.16715e-08	rs4721357	YES
rs74763578	7	14857916	6.0573e-10	rs74763578	YES
rs113413011	7	15922805	4.82349e-15	rs113413011;rs113856873	YES
rs145907536	7	16819828	1.799e-09	rs145907536	YES
rs147595820	7	17747421	2.41315e-08	rs147595820	YES
rs143623102	7	18099581	3.05263e-08	rs143623102	YES
rs180707967	7	18157048	2.70472e-10	rs180707967	YES
rs74634124	7	19343335	3.18101e-10	rs74634124;rs141200475	YES
rs117215552	7	19600415	4.07521e-08	rs117215552	YES
rs117220354	7	19897956	5.47042e-09	rs117220354	YES
rs56252011	7	22176870	1.05736e-11	rs56252011	YES
rs144262147	7	22965029	8.61217e-10	rs144262147	YES
rs28502783	7	23282960	2.1221e-10	rs28502783	YES
rs117553971	7	23381067	1.50659e-10	rs117553971	YES
rs138054865	7	23819800	4.58694e-09	rs138054865	YES
rs117764071	7	24942120	5.38157e-14	rs117764071;rs117907279	YES
rs148908544	7	25019050	4.58491e-16	rs148908544;rs145222916	YES
rs73088242	7	25197526	3.20651e-09	rs73088242;rs2523075	YES
rs13243741	7	26436576	5.11495e-11	rs13243741;rs73072216	YES
rs117974861	7	26530940	1.01793e-08	rs117974861;rs73061758	YES
rs117755156	7	26674529	7.50207e-09	rs117755156	YES
rs182408161	7	27307263	9.45757e-21	rs182408161	YES
rs73075129	7	27688519	1.73156e-08	rs73075129	YES
rs141599337	7	27828634	3.25323e-12	rs141599337	YES
rs79013867	7	28197443	2.08751e-08	rs79013867	YES
rs76095604	7	28287356	1.89472e-08	rs76095604	YES
rs150611	7	28572526	1.73488e-13	rs150611	YES
rs17156837	7	28592904	1.83208e-09	rs17156837	YES
rs150614	7	28617332	2.94425e-08	rs150614	YES
rs117708109	7	28719395	7.46467e-10	rs117708109	YES
rs80289020	7	28939470	2.7341e-08	rs80289020	YES
rs76146939	7	29040371	2.0707e-11	rs76146939	YES
rs17675732	7	29103497	2.00918e-12	rs17675732	YES
rs117938596	7	29125328	9.6331e-10	rs117938596	YES
rs10228781	7	29429975	7.07132e-09	rs10228781	YES
rs78377265	7	29990928	6.2414e-15	rs78377265	YES
rs75737353	7	31648734	6.8545e-09	rs75737353	YES
rs141120554	7	31883612	2.68377e-09	rs141120554	YES
rs78512671	7	32259193	6.10399e-14	rs78512671	YES
rs77161502	7	32353985	3.78207e-10	rs77161502	YES
rs144302910	7	33984740	2.14141e-10	rs144302910	YES
rs17169764	7	34396108	3.7067e-10	rs17169764	YES
rs62461895	7	34586418	1.00301e-09	rs62461895	YES
rs75626440	7	35353914	3.26159e-09	rs75626440	YES
rs235402	7	35368866	2.55486e-11	rs235402	YES
rs7784754	7	35417796	3.09913e-08	rs7784754;rs34823671	YES
rs192378487	7	35446049	1.14812e-20	rs192378487;rs2551792;rs6944060	YES
rs13228642	7	35464501	1.91613e-12	rs13228642;rs34823671	YES
rs114105784	7	35594588	1.39964e-09	rs114105784	YES
rs28554066	7	35655280	7.47691e-09	rs28554066	YES
rs113056066	7	36494431	3.72107e-09	rs113056066	YES
rs74726848	7	36942096	5.00922e-09	rs74726848;rs149874314	YES
rs58014320	7	36975186	2.68737e-09	rs58014320	YES
rs117037045	7	37173894	3.75073e-17	rs117037045	YES
rs75470919	7	37840834	1.0141e-11	rs75470919;rs75440787	YES
rs76114282	7	37854502	1.54689e-09	rs76114282	YES
rs145956937	7	38009191	1.10746e-08	rs145956937	YES
rs34042998	7	38192185	4.69824e-09	rs34042998	YES
rs11978313	7	39522614	2.23739e-08	rs11978313;rs11980230	YES
rs79199344	7	41049007	2.60609e-12	rs79199344	YES
rs186288407	7	41213157	4.35325e-12	rs186288407;rs78129332;rs76386730	YES
rs142225204	7	42701257	1.56955e-11	rs142225204	YES
rs34218228	7	42717081	3.66683e-10	rs34218228;rs76986164	YES
rs62458178	7	42973594	6.8454e-11	rs62458178	YES
rs79741628	7	43300023	2.40553e-12	rs79741628	YES
rs144039030	7	43407889	8.78428e-12	rs144039030	YES
rs186363204	7	44894767	2.33955e-08	rs186363204	YES
rs10230614	7	45186727	7.63077e-09	rs10230614	YES
rs35793787	7	45396502	2.21629e-08	rs35793787	YES
rs117473637	7	45509364	4.32746e-17	rs117473637	YES
rs2195883	7	46624237	4.33093e-08	rs2195883	No_LVEF
rs148577408	7	47269363	8.3212e-09	rs148577408;rs79118873	YES
rs140055830	7	47637450	6.48132e-09	rs140055830	YES
rs78208445	7	48871766	9.56833e-10	rs78208445;rs79080092	YES
rs77880579	7	50168700	1.11682e-12	rs77880579;rs57874802;rs112652827	YES
rs117702956	7	52493595	5.54221e-09	rs117702956	YES
rs150517497	7	52844537	3.43985e-10	rs150517497	YES
rs116974639	7	53058548	1.98536e-09	rs116974639	YES
rs146235938	7	53388923	4.21092e-11	rs146235938	YES
rs140342816	7	53449492	8.1624e-16	rs140342816	YES
rs146939342	7	53555781	6.38042e-09	rs146939342	YES
rs75965270	7	53638462	8.74366e-09	rs75965270	YES
rs189669591	7	53995870	7.4789e-12	rs189669591	YES
rs116925086	7	54304786	3.95755e-16	rs116925086	YES
rs142461330	7	55012097	1.08297e-08	rs142461330	YES
rs62449583	7	55063306	1.7261e-12	rs62449583	YES
rs143930077	7	55603078	6.10742e-10	rs143930077	YES
rs142539510	7	57383223	4.53134e-12	rs142539510	YES
rs142746308	7	57747084	6.70196e-10	rs142746308;rs148232327	YES
rs192141146	7	62922266	8.38797e-10	rs192141146;rs192831591	YES
rs187927211	7	63666868	1.56466e-15	rs187927211	YES
rs77584625	7	63845173	1.70057e-08	rs77584625	YES
rs113087671	7	66550331	1.28608e-11	rs113087671;rs113012356	YES
rs151202301	7	67394021	1.34174e-12	rs151202301	YES
rs6460432	7	67629163	4.30598e-11	rs6460432	YES
rs117356650	7	67810306	2.50628e-22	rs117356650;rs78427222;rs73700903;rs6970956;rs77427696	YES
rs141745930	7	67825023	3.99696e-12	rs141745930	YES
rs144669735	7	68161338	2.56765e-11	rs144669735	YES
rs7801537	7	68458979	4.05307e-09	rs7801537	YES
rs143234605	7	69968496	1.73444e-11	rs143234605;rs117463770	YES
rs75002295	7	70729501	1.58157e-09	rs75002295	YES
rs28417889	7	71021978	3.61189e-09	rs28417889	YES
rs118153657	7	74030045	2.73824e-08	rs118153657	YES
rs113409538	7	77644279	1.34161e-10	rs113409538	YES
rs113084888	7	78737784	1.83747e-16	rs113084888	YES
rs75567544	7	80352238	5.77172e-11	rs75567544	YES
rs76290187	7	80372640	3.29832e-10	rs76290187	YES
rs35313928	7	80782592	3.07698e-13	rs35313928;rs117188765	YES
rs78465953	7	80809070	2.97468e-12	rs78465953	YES
rs75806368	7	81223857	1.63582e-08	rs75806368	YES
rs76752256	7	82285410	1.67349e-12	rs76752256	YES
rs73174557	7	83108180	3.1822e-09	rs73174557	YES
rs75053814	7	84998488	6.46987e-09	rs75053814	YES
rs6946379	7	87138186	2.17405e-09	rs6946379;rs77649300	YES
rs112992388	7	87557483	1.63992e-10	rs112992388;rs138323433	YES
rs17867676	7	90112455	5.43507e-09	rs17867676	YES
rs189911862	7	90403273	1.17929e-08	rs189911862	YES
rs73217141	7	90869721	4.2484e-12	rs73217141;rs75278656	YES
rs144113604	7	91531536	1.90093e-09	rs144113604	YES
rs79423162	7	93124953	1.03249e-09	rs79423162	YES
rs187213435	7	93618707	7.76579e-13	rs187213435	YES
rs181114110	7	93819811	4.44756e-09	rs181114110;rs77045694	YES
rs112227853	7	95070043	4.69882e-11	rs112227853	YES
rs113099114	7	96728827	3.04343e-10	rs113099114	YES
rs116897566	7	97198254	1.62933e-08	rs116897566	YES
rs140438107	7	97408490	1.26749e-13	rs140438107	YES
rs117532461	7	97928299	2.75221e-09	rs117532461;rs117160763	YES
rs111529804	7	98196665	8.85991e-09	rs111529804	YES
rs117545092	7	98465890	3.19336e-13	rs117545092	YES
rs117374679	7	98731137	5.46119e-09	rs117374679	YES
rs73157578	7	98814108	1.24716e-08	rs73157578	YES
rs142487359	7	100083924	6.9208e-09	rs142487359	YES
rs62483646	7	100429102	1.79134e-09	rs62483646;rs117897297	YES
rs117245747	7	100938654	2.83842e-11	rs117245747	YES
rs118053455	7	101082893	3.00681e-11	rs118053455	YES
rs111697632	7	101274811	1.36591e-08	rs111697632	YES
rs191377042	7	101965227	1.77522e-08	rs191377042	YES
rs117698647	7	102617358	5.45103e-11	rs117698647	YES
rs143872145	7	103080201	3.37089e-13	rs143872145	YES
rs140277619	7	104239308	1.58128e-08	rs140277619	YES
rs118029262	7	104493265	7.95737e-09	rs118029262	YES
rs113606081	7	104593188	1.29439e-13	rs113606081;rs113725174;rs112387997;rs112228846	YES
rs80129657	7	105616664	2.02935e-08	rs80129657	YES
rs142863261	7	106026256	2.88423e-08	rs142863261	YES
rs78132126	7	107435623	3.1062e-13	rs78132126;rs150220612	YES
rs73193723	7	107508582	4.25282e-08	rs73193723	YES
rs79688160	7	109608547	5.91852e-09	rs79688160	YES
rs118063445	7	110308091	9.3782e-09	rs118063445	YES
rs78924749	7	110317372	8.43272e-09	rs78924749	YES
rs3801779	7	111408426	1.78682e-08	rs3801779	YES
rs76961167	7	113758399	4.48798e-12	rs76961167	YES
rs113570114	7	113865771	4.81286e-12	rs113570114	YES
rs118112316	7	118482318	2.60158e-08	rs118112316	YES
rs75568348	7	120528434	2.50018e-08	rs75568348	YES
rs12706299	7	120602753	7.92742e-11	rs12706299	YES
rs74384357	7	120875543	5.08571e-11	rs74384357	YES
rs142887977	7	121620456	1.05421e-12	rs142887977;rs151125830	YES
rs73216196	7	122088229	1.72463e-09	rs73216196	YES
rs117821781	7	122865733	2.60265e-09	rs117821781	YES
rs35190392	7	123291706	2.60618e-10	rs35190392	YES
rs78391960	7	123542195	1.26068e-08	rs78391960	YES
rs73233517	7	123973827	2.78147e-11	rs73233517	YES
rs80201817	7	124351759	1.58841e-08	rs80201817	YES
rs76181780	7	124368126	8.85682e-09	rs76181780;rs28730874	YES
rs117721803	7	126052978	1.11159e-09	rs117721803	YES
rs1565630	7	128445266	1.4814e-09	rs1565630;rs4731517;rs34692078	No_LVEF
rs61033955	7	128501241	1.06794e-11	rs61033955;rs4731517;rs34692078	YES
rs10225040	7	128773967	2.28522e-09	rs10225040	YES
rs140351786	7	129356590	6.82115e-10	rs140351786	YES
rs75807453	7	131246646	4.48882e-08	rs75807453	YES
rs117659604	7	131285276	3.14962e-10	rs117659604	YES
rs151206041	7	132106118	5.04237e-09	rs151206041	YES
rs73446845	7	132230502	9.15132e-11	rs73446845	YES
rs192436303	7	132582621	9.99553e-15	rs192436303;rs117940357	YES
rs71535712	7	132673434	2.07632e-10	rs71535712	YES
rs7810739	7	133458524	2.50497e-08	rs7810739;rs117359401	YES
rs147279478	7	133699151	3.39776e-09	rs147279478	YES
rs117054094	7	134011892	4.46101e-08	rs117054094	YES
rs71530941	7	134481487	3.00633e-09	rs71530941	YES
rs138073265	7	136869407	1.96147e-12	rs138073265	YES
rs117406264	7	137241832	9.64891e-12	rs117406264;rs10261216;rs10268491;rs13231997	YES
rs112615812	7	139411002	4.3408e-10	rs112615812	YES
rs17161914	7	140813472	1.78256e-09	rs17161914;rs111788165	YES
rs77868809	7	140919703	1.46197e-09	rs77868809	YES
rs10234357	7	141595188	1.02321e-10	rs10234357	YES
rs149884636	7	142738606	4.16194e-13	rs149884636;rs8177171	YES
rs17381401	7	143039706	1.12943e-11	rs17381401	YES
rs117830034	7	143661053	1.48549e-21	rs117830034	YES
rs117284644	7	143860462	3.32239e-10	rs117284644	YES
rs146014334	7	145010376	4.35702e-08	rs146014334	YES
rs10487922	7	146404900	1.18031e-09	rs10487922	YES
rs142818815	7	146509622	7.83236e-09	rs142818815	YES
rs149283438	7	146580801	2.56695e-08	rs149283438	YES
rs116933770	7	146594640	1.11653e-08	rs116933770	YES
rs117601744	7	146602450	1.77688e-10	rs117601744	YES
rs17221522	7	146712937	1.50284e-11	rs17221522	YES
rs76208763	7	148051068	3.15237e-08	rs76208763	YES
[truncated: 2,222 more rows]
